# Supplementary material for: Profiling of advanced glycation end products uncovers abiotic stress-specific target proteins in Arabidopsis
Source: J Exp Bot. 2018 Nov 5;70(2):653–70. doi: 10.1093/jxb/ery389 (PMC6322573; doi:10.1093/jxb/ery389)
Supplement: Supplementary File 1 [file ery389_suppl_supplementary_file_1.xlsx]

## Sheet: Table S1
Table S1. The raw mass spectrum data for the protein groups identified from the time-series experiment in A. thaliana.
The table identifies all of the information collected from the mass spectrometry machine processed in MaxQuant, descriptions of all the column headings can be found on the MaxQuant mass spectrometry website. Briefly, this table shows protein identifiers, protein names, gene names, Razor peptide is a peptide shared among multiple protein groups used to quantify the protein, unique peptides, spectr…
Protein IDs	Majority protein IDs	Peptide counts (all)	Peptide counts (razor+unique)	Peptide counts (unique)	Protein names	Gene names	Fasta headers	Number of proteins	Peptides	Razor + unique peptides	Unique peptides	Peptides _01	Peptides _02	Peptides _03	Peptides _04	Peptides _05	Peptides _06	Peptides _07	Peptides _08	Peptides _09	Peptides _10	Peptides _11	Peptides _12	Peptides _13	Peptides _14	Peptides _15	Peptides _16	Peptides _17	Peptides _18	Peptides _19	Peptides _20	Peptides 21	Peptides 22	Peptides 23	Peptides 24	Peptides 25	Peptides 26	Peptides 27	Peptides 28	Peptides 29	Peptides 30	Razor + unique peptides _01	Razor + unique peptides _02	Razor + unique peptides _03	Razor + unique peptides _04	Razor + unique peptides _05	Razor + unique peptides _06	Razor + unique peptides _07	Razor + unique peptides _08
Q6Z8M8;A2YX04	Q6Z8M8;A2YX04	1;1	1;1	1;1			;	2	1	1	1	0	0	0	0	0	0	0	0	0	0	0	0	0	0	0	0	0	1	0	0	0	0	0	0	0	0	0	0	0	0	0	0	0	0	0	0	0	0
A4IJ27	A4IJ27	1	1	1	Rop guanine nucleotide exchange factor 3	ROPGEF3		1	1	1	1	0	0	0	0	0	0	0	1	0	0	0	0	0	0	0	0	0	0	0	0	0	0	0	0	0	0	0	0	0	0	0	0	0	0	0	0	0	1
A4QKR1;A4QJR4;P83755	A4QKR1;A4QJR4;P83755	8;8;8	8;8;8	8;8;8	Photosystem II protein D1	psbA	;;	3	8	8	8	1	3	3	2	6	3	3	2	3	3	3	3	3	2	2	3	4	3	7	2	7	4	4	2	8	4	6	2	7	2	1	3	3	2	6	3	3	2
A4QKR9;A4QJS1;P56758	A4QKR9;A4QJS1;P56758	1;1;1	1;1;1	1;1;1	ATP synthase subunit a, chloroplastic	atpI	;;	3	1	1	1	0	0	0	0	0	0	0	0	0	0	0	0	0	0	0	0	0	0	1	1	1	0	0	0	0	0	0	0	0	0	0	0	0	0	0	0	0	0
A4QKS0;A4QJS2;P56797	A4QKS0;A4QJS2;P56797	3;3;3	3;3;3	3;3;3	30S ribosomal protein S2, chloroplastic	rps2	;;	3	3	3	3	1	0	2	0	3	0	1	0	1	0	1	0	0	0	0	0	0	0	1	0	0	0	0	0	1	0	1	0	1	0	1	0	2	0	3	0	1	0
A4QKS6;A4QJS8;P56761	A4QKS6;A4QJS8;P56761	9;9;9	9;9;9	9;9;9	Photosystem II D2 protein	psbD	;;	3	9	9	9	3	1	2	0	5	0	3	0	4	0	3	0	3	3	3	2	3	3	5	4	7	5	4	6	6	3	7	3	5	2	3	1	2	0	5	0	3	0
A4QKS7;A4QJS9;P56778	A4QKS7;A4QJS9;P56778	12;12;12	12;12;12	12;12;12	Photosystem II CP43 reaction center protein	psbC	;;	3	12	12	12	3	5	3	3	4	2	3	1	5	3	4	3	3	3	2	4	3	4	8	4	7	5	7	6	9	6	9	5	9	4	3	5	3	3	4	2	3	1
A4QKT0;A4QJT2;P56767	A4QKT0;A4QJT2;P56767	4;4;4	4;4;4	4;4;4	Photosystem I P700 chlorophyll a apoprotein A2	psaB	;;	3	4	4	4	1	0	1	0	1	0	1	0	0	0	0	0	1	1	1	0	1	0	2	1	3	1	2	2	1	0	2	0	2	1	1	0	1	0	1	0	1	0
A4QKT4;A4QJT6;P56754	A4QKT4;A4QJT6;P56754	1;1;1	1;1;1	1;1;1	NAD(P)H-quinone oxidoreductase subunit J, chloroplastic	ndhJ	;;	3	1	1	1	0	1	0	0	0	0	0	0	0	1	0	1	0	1	0	1	0	1	1	0	0	0	0	0	0	1	0	1	1	1	0	1	0	0	0	0	0	0
A4QKT5;A4QJT7;P56756	A4QKT5;A4QJT7;P56756	2;2;1	2;2;1	2;2;1	NAD(P)H-quinone oxidoreductase subunit K, chloroplastic	ndhK	;;	3	2	2	2	0	0	0	0	1	0	0	1	0	0	0	0	0	1	0	1	0	1	0	0	0	0	0	0	0	0	0	0	0	0	0	0	0	0	1	0	0	1
A4QKU6;A4QJU6;P60129	A4QKU6;A4QJU6;P60129	1;1;1	1;1;1	1;1;1	Photosystem II reaction center protein L	psbL	;;	3	1	1	1	0	0	0	0	0	0	0	0	0	0	0	0	0	0	0	1	0	0	1	1	1	1	0	1	1	0	0	0	1	1	0	0	0	0	0	0	0	0
A4QKV1;A4QJV1;P56769	A4QKV1;A4QJV1;P56769	1;1;1	1;1;1	1;1;1	Photosystem I reaction center subunit IX	psaJ	;;	3	1	1	1	0	0	0	0	0	0	0	0	0	0	0	0	0	0	0	0	0	0	1	0	1	1	0	1	1	0	0	0	0	0	0	0	0	0	0	0	0	0
A4QKV3;A4QJV3;P56807	A4QKV3;A4QJV3;P56807	2;2;2	2;2;2	2;2;2	30S ribosomal protein S18, chloroplastic	rps18	;;	3	2	2	2	0	0	0	0	1	0	1	0	1	0	1	0	0	0	0	1	1	0	2	1	2	0	1	2	2	0	1	0	2	0	0	0	0	0	1	0	1	0
A4QKV4;A4QJV4;P56794	A4QKV4;A4QJV4;P56794	2;2;2	2;2;2	2;2;2	50S ribosomal protein L20, chloroplastic	rpl20	;;	3	2	2	2	0	0	0	0	0	0	0	0	0	0	0	0	0	0	0	0	0	0	1	0	1	0	0	0	2	0	0	0	1	0	0	0	0	0	0	0	0	0
A4QKW4;A4QJW4;P56802	A4QKW4;A4QJW4;P56802	3;3;3	3;3;3	3;3;3	30S ribosomal protein S11, chloroplastic	rps11	;;	3	3	3	3	1	1	0	1	1	1	0	1	0	1	0	0	0	1	0	1	0	1	3	1	2	0	2	0	2	1	2	1	1	0	1	1	0	1	1	1	0	1
A4QKW6;A4QJW6;P56801	A4QKW6;A4QJW6;P56801	5;5;5	5;5;5	5;5;5	30S ribosomal protein S8, chloroplastic	rps8	;;	3	5	5	5	0	1	1	0	1	0	0	0	0	0	0	0	1	0	0	2	1	1	3	0	4	0	2	1	3	1	2	0	1	1	0	1	1	0	1	0	0	0
A4QKW7;A4QJW7;P56792	A4QKW7;A4QJW7;P56792	2;2;2	2;2;2	2;2;2	50S ribosomal protein L14, chloroplastic	rpl14	;;	3	2	2	2	1	0	1	0	1	0	1	0	1	0	1	0	1	0	0	0	1	0	0	0	0	0	0	0	2	0	2	0	2	0	1	0	1	0	1	0	1	0
A4QKW8;A4QJW8;P56793;Q84WZ8	A4QKW8;A4QJW8;P56793;Q84WZ8	2;2;2;1	2;2;2;1	2;2;2;1	50S ribosomal protein L16, chloroplastic;60S ribosomal protein L16-like, mitochondrial	rpl16	;;;	4	2	2	2	0	0	0	0	0	0	0	0	0	0	0	0	0	0	0	0	0	0	0	0	0	0	0	0	1	0	2	0	0	0	0	0	0	0	0	0	0	0
A4QJW9;P56798;A4QKW9	A4QJW9;P56798;A4QKW9	9;9;8	9;9;8	9;9;8	30S ribosomal protein S3, chloroplastic	rps3	;;	3	9	9	9	0	1	1	2	3	1	2	1	1	1	2	1	0	1	0	0	0	1	4	1	2	1	2	2	4	1	7	1	4	1	0	1	1	2	3	1	2	1
A4QKX0;A4QJX0;P56795	A4QKX0;A4QJX0;P56795	2;2;2	2;2;2	2;2;2	50S ribosomal protein L22, chloroplastic	rpl22	;;	3	2	2	2	0	0	0	0	0	0	0	0	0	0	0	0	0	0	0	0	0	0	1	0	1	0	0	0	2	0	1	0	1	0	0	0	0	0	0	0	0	0
A4QKX1;A4QJX1;P56808	A4QKX1;A4QJX1;P56808	1;1;1	1;1;1	1;1;1	30S ribosomal protein S19, chloroplastic	rps19	;;	3	1	1	1	1	0	0	0	1	0	1	0	0	0	1	0	0	0	0	0	1	0	1	0	1	0	0	0	1	0	1	0	0	0	1	0	0	0	1	0	1	0
A4QKX2;A4QJX2;P56791	A4QKX2;A4QJX2;P56791	2;2;2	2;2;2	2;2;2	50S ribosomal protein L2, chloroplastic	rpl2-A	;;	3	2	2	2	0	0	1	0	1	0	1	0	0	0	1	0	0	0	0	0	0	0	0	0	1	0	0	0	2	0	2	0	1	0	0	0	1	0	1	0	1	0
A4QKX7;A4QJX6;P61841	A4QKX7;A4QJX6;P61841	3;3;3	3;3;3	3;3;3	30S ribosomal protein S7, chloroplastic	rps7-A	;;	3	3	3	3	1	0	1	0	1	0	2	0	1	0	2	0	0	0	0	0	0	0	2	0	3	0	1	0	3	0	3	0	2	0	1	0	1	0	1	0	2	0
A4QKY5;A4QJY3;P62090	A4QKY5;A4QJY3;P62090	3;3;3	3;3;3	3;3;3	Photosystem I iron-sulfur center	psaC	;;	3	3	3	3	1	0	1	0	1	0	1	0	0	0	1	0	1	0	1	1	1	1	0	0	0	0	0	0	3	0	3	0	3	0	1	0	1	0	1	0	1	0
A4QKY9;A4QJY7;Q37165	A4QKY9;A4QJY7;Q37165	1;1;1	1;1;1	1;1;1	NAD(P)H-quinone oxidoreductase subunit 1, chloroplastic	ndhA	;;	3	1	1	1	0	0	0	0	0	0	0	0	0	0	0	0	0	0	0	0	0	0	1	0	1	0	1	1	1	1	1	1	1	1	0	0	0	0	0	0	0	0
A4QKZ0;A4QJY8;P56753	A4QKZ0;A4QJY8;P56753	3;3;3	3;3;3	3;3;3	NAD(P)H-quinone oxidoreductase subunit H, chloroplastic	ndhH	;;	3	3	3	3	0	0	0	0	0	0	0	0	0	0	0	0	0	0	0	1	0	0	0	0	1	0	0	0	1	0	0	2	0	2	0	0	0	0	0	0	0	0
A4QKZ1;A4QJY9;P56805	A4QKZ1;A4QJY9;P56805	1;1;1	1;1;1	1;1;1	30S ribosomal protein S15, chloroplastic	rps15	;;	3	1	1	1	0	0	0	0	0	0	0	0	0	0	0	0	0	0	0	0	0	0	1	0	0	0	0	0	1	0	1	0	0	0	0	0	0	0	0	0	0	0
A4QJZ0;A4QKZ2;P56785	A4QJZ0;A4QKZ2;P56785	1;1;1	1;1;1	1;1;1	Protein TIC 214	TIC214	;;	3	1	1	1	0	0	0	0	0	0	0	0	0	0	0	0	0	0	0	1	0	0	0	0	0	0	0	0	0	0	0	0	0	0	0	0	0	0	0	0	0	0
A4QKT3;P56799;A4QJT5	A4QKT3;P56799;A4QJT5	4;4;3	4;4;3	4;4;3	30S ribosomal protein S4, chloroplastic	rps4	;;	3	4	4	4	0	0	0	0	0	0	0	0	0	0	0	0	0	0	0	0	0	0	3	0	3	0	3	0	4	0	4	0	3	0	0	0	0	0	0	0	0	0
A4QKT9;P93292	A4QKT9	43;4	1;0	1;0				2	43	1	1	16	32	20	28	22	30	21	30	22	35	19	34	20	31	18	34	16	30	23	29	22	30	23	30	22	27	23	34	19	31	0	0	0	0	0	0	0	0
A4QKU4;P56771;A4QJZ7	A4QKU4;P56771;A4QJZ7	10;10;9	10;10;9	10;10;9	Cytochrome f	petA	;;	3	10	10	10	5	1	6	1	4	0	5	1	5	0	5	1	5	1	4	1	3	1	7	3	8	0	2	2	8	1	8	2	7	1	5	1	6	1	4	0	5	1
A4QKV7	A4QKV7	10	1	1				1	10	1	1	1	8	2	6	6	4	4	3	4	2	1	4	3	4	3	4	2	5	9	6	10	5	9	8	10	6	10	6	10	6	0	0	0	0	0	0	0	0
B3H672	B3H672	2	2	2	Pentatricopeptide repeat-containing protein At4g17616			1	2	2	2	0	0	0	0	0	1	0	0	0	0	0	0	0	1	0	0	0	0	0	0	0	0	0	0	1	0	0	0	0	0	0	0	0	0	0	1	0	0
B9DGD6-2;B9DGD6	B9DGD6-2;B9DGD6	2;2	2;2	2;2	Acetyl-coenzyme A synthetase, chloroplastic/glyoxysomal	ACS	;	2	2	2	2	0	0	0	1	0	0	0	0	0	0	0	1	0	0	0	0	0	0	0	0	0	0	0	0	0	0	0	0	0	0	0	0	0	1	0	0	0	0
Q0WV25;B9DGT7;P29511	Q0WV25;B9DGT7;P29511	15;15;14	15;15;14	5;5;4	Tubulin alpha-4 chain;Tubulin alpha-2 chain;Tubulin alpha-6 chain	TUBA4;TUBA2;TUBA6	;;	3	15	15	5	4	2	6	2	8	2	7	2	8	2	8	3	3	2	0	2	4	2	1	2	2	6	3	3	11	3	11	2	11	4	4	2	6	2	8	2	7	2
B9DHD3-2;P0DI07;B9DHD3	B9DHD3-2;P0DI07;B9DHD3	1;1;1	1;1;1	1;1;1	Histidinol-phosphate aminotransferase 1, chloroplastic;Histidinol-phosphate aminotransferase 2, chloroplastic	HISN6A;HISN6B	;;	3	1	1	1	0	0	0	0	0	0	0	0	0	0	0	0	0	0	0	0	0	0	0	0	0	0	0	0	1	0	0	1	0	0	0	0	0	0	0	0	0	0
Q56WH1;B9DHQ0	Q56WH1;B9DHQ0	14;14	5;5	3;3	Tubulin alpha-3 chain;Tubulin alpha-5 chain	TUBA3;TUBA5	;	2	14	5	3	5	2	6	2	8	2	7	2	7	1	7	2	1	2	0	2	3	2	2	2	2	4	2	2	11	3	10	2	10	3	1	1	1	1	3	1	3	1
C0Z361	C0Z361	15	2	2	Chaperonin 60 subunit beta 3, chloroplastic	CPN60B3		1	15	2	2	4	4	5	2	4	2	3	3	4	3	4	1	3	1	2	2	3	3	9	5	10	8	10	10	9	7	9	6	7	5	0	0	0	0	0	0	0	0
CON__ENSEMBL:ENSBTAP00000023055	CON__ENSEMBL:ENSBTAP00000023055	1	1	1				1	1	1	1	0	0	0	0	0	0	0	0	0	0	0	0	0	0	0	1	0	0	0	0	0	0	0	0	0	0	0	0	0	0	0	0	0	0	0	0	0	0
CON__ENSEMBL:ENSBTAP00000038253	CON__ENSEMBL:ENSBTAP00000038253	12	3	2				1	12	3	2	7	7	7	5	6	6	5	6	5	6	5	3	7	6	8	7	7	7	7	3	6	4	7	1	1	4	4	3	5	5	1	0	1	0	0	0	0	0
CON__ENSEMBL:ENSP00000377550;CON__P13646-1	CON__ENSEMBL:ENSP00000377550;CON__P13646-1	11;10	5;5	3;3			;	2	11	5	3	4	4	4	2	4	5	4	2	3	3	7	1	5	2	5	7	5	4	6	0	2	0	5	0	0	0	0	0	0	2	0	0	0	0	0	0	0	0
CON__P00711	CON__P00711	1	1	1				1	1	1	1	0	0	0	0	0	0	1	0	0	0	0	0	0	0	0	0	0	0	0	0	0	0	0	0	0	0	0	0	0	0	0	0	0	0	0	0	1	0
CON__P00761	CON__P00761	3	3	3				1	3	3	3	1	2	2	2	0	2	2	2	1	1	2	1	3	2	2	2	3	2	2	1	2	1	2	1	1	1	1	2	2	2	1	2	2	2	0	2	2	2
CON__P02533;CON__Q6IFX2;CON__Q61782;CON__P08727;CON__P19001;CON__P05784;CON__P35900;CON__Q8N1A0;CON__A2A5Y0;CON__Q92764;CON__Q14532;CON__A2AB72;CON__Q497I4;CON__O76015;CON__O76013;CON__Q7Z3Y9;CON__O76014;CON__REFSEQ:XP_986630	CON__P02533	22;9;4;4;4;2;2;1;1;1;1;1;1;1;1;1;1;1	12;4;2;0;0;0;0;0;0;0;0;0;0;0;0;0;0;0	7;3;1;0;0;0;0;0;0;0;0;0;0;0;0;0;0;0				18	22	12	7	14	10	15	5	7	8	11	4	5	6	13	2	12	5	13	7	16	6	16	2	10	1	16	1	0	2	1	1	3	3	6	1	6	1	3	1	4	1
CON__P02538	CON__P02538	23	1	1				1	23	1	1	15	10	20	4	8	9	8	6	4	5	7	0	10	5	13	8	13	6	15	1	6	2	11	1	0	3	0	1	4	4	1	0	1	0	0	0	0	0
CON__P02662	CON__P02662	7	7	7				1	7	7	7	5	5	2	4	4	4	6	5	5	4	4	3	5	4	3	4	5	4	5	2	1	1	4	2	1	5	2	4	3	5	5	5	2	4	4	4	6	5
CON__P02663	CON__P02663	7	7	7				1	7	7	7	4	0	1	0	1	0	4	2	1	0	1	0	1	0	3	0	1	0	0	0	0	0	0	0	0	0	0	0	0	2	4	0	1	0	1	0	4	2
CON__P02666	CON__P02666	5	5	5				1	5	5	5	5	1	1	1	1	1	2	1	1	1	1	0	2	1	1	1	1	1	1	0	1	0	1	0	1	1	1	1	1	1	5	1	1	1	1	1	2	1
CON__P02668	CON__P02668	5	5	5				1	5	5	5	3	0	1	0	1	0	3	2	0	0	1	0	1	0	1	0	1	0	1	0	0	0	0	0	0	0	0	0	0	0	3	0	1	0	1	0	3	2
CON__P02754	CON__P02754	9	9	9				1	9	9	9	5	0	5	0	0	0	8	4	2	2	5	0	3	0	3	0	2	0	1	0	0	0	0	0	0	0	0	0	0	1	5	0	5	0	0	0	8	4
CON__P02769	CON__P02769	44	44	40				1	44	44	40	40	31	25	25	13	23	15	22	9	23	17	14	15	17	12	19	13	9	21	0	11	0	13	2	0	3	0	2	1	6	40	31	25	25	13	23	15	22
CON__P04259;CON__O95678;CON__P05787;CON__H-INV:HIT000292931	CON__P04259	24;9;6;3	11;2;1;1	3;0;0;0				4	24	11	3	15	9	19	4	8	8	8	6	4	5	7	0	10	5	14	7	11	6	16	1	6	2	11	1	0	3	0	1	4	4	6	3	8	0	0	2	2	0
CON__P04264;CON__H-INV:HIT000016045	CON__P04264	46;3	46;3	31;0				2	46	46	31	29	30	28	23	31	29	25	26	23	24	33	10	32	26	29	29	35	26	34	13	28	13	30	12	3	17	15	5	21	19	29	30	28	23	31	29	25	26
CON__Q3KNV1;CON__P08729	CON__Q3KNV1;CON__P08729	3;3	1;1	1;1			;	2	3	1	1	1	2	2	0	1	2	1	1	0	1	2	0	1	0	2	1	2	1	1	0	0	0	2	0	0	0	0	0	1	1	0	0	0	0	0	0	0	0
CON__P08779;CON__Q9Z2K1;CON__Q3ZAW8	CON__P08779	22;7;7	19;5;5	12;2;2				3	22	19	12	15	11	16	4	4	16	12	3	4	4	7	2	7	4	11	6	11	5	13	2	7	1	16	1	0	2	1	1	2	2	12	8	13	1	2	13	9	1
CON__P13645;CON__P02535-1;CON__Q7Z3Y7;CON__Q148H6;CON__Q2M2I5	CON__P13645	37;10;4;3;2	37;10;4;3;2	31;6;1;0;0				5	37	37	31	27	24	23	20	21	24	22	22	15	20	25	9	26	22	26	22	27	26	27	5	19	3	23	4	0	11	5	4	13	17	27	24	23	20	21	24	22	22
CON__P13647	CON__P13647	29	22	5				1	29	22	5	23	8	22	4	9	8	8	7	4	5	12	0	17	5	19	6	21	7	12	1	7	1	10	1	0	2	0	0	3	4	19	5	17	2	5	5	6	3
CON__P19013	CON__P19013	5	1	1				1	5	1	1	2	3	3	1	1	2	1	2	1	2	2	0	1	1	2	3	2	2	3	0	1	1	2	0	0	1	0	1	1	2	0	1	0	0	0	0	0	0
CON__P20930	CON__P20930	2	2	2				1	2	2	2	1	0	0	0	1	0	0	0	0	0	0	0	0	0	0	0	0	0	0	0	0	0	0	0	0	1	0	0	0	0	1	0	0	0	1	0	0	0
CON__P35527;CON__Q99456	CON__P35527	36;1	35;0	35;0				2	36	35	35	25	23	19	13	15	22	17	19	12	13	23	6	19	15	20	19	22	14	26	6	20	7	24	10	1	10	6	3	12	11	24	22	18	12	15	21	16	19
CON__P35908	CON__P35908	39	36	28				1	39	36	28	25	23	25	11	25	20	14	18	15	13	21	4	26	16	27	22	29	20	23	1	11	2	13	1	0	8	6	4	8	16	22	20	22	9	22	18	12	15
CON__P48668	CON__P48668	23	2	0				1	23	2	0	15	10	20	4	8	9	9	6	4	5	7	0	10	5	13	8	12	6	15	1	6	2	10	1	0	3	0	1	4	4	1	1	1	0	0	1	1	0
CON__P78386;CON__Q61726;CON__O43790;CON__Q6NT21;CON__P78385;CON__Q14533	CON__P78386;CON__Q61726;CON__O43790;CON__Q6NT21;CON__P78385;CON__Q14533	3;2;2;2;2;2	2;1;1;1;1;1	2;1;1;1;1;1			;;;;;	6	3	2	2	1	1	1	0	1	1	1	1	0	0	1	0	1	0	1	0	1	0	0	0	0	0	1	0	0	1	0	0	0	1	0	0	0	0	0	0	0	1
CON__Q04695;CON__Q9QWL7;CON__Q9C075;CON__Q99PS0	CON__Q04695;CON__Q9QWL7	14;13;1;1	4;3;1;1	4;3;1;1			;	4	14	4	4	7	5	7	4	4	5	6	3	3	4	7	1	7	3	6	4	7	5	10	1	6	0	11	0	0	1	0	0	2	2	1	0	0	0	0	0	0	0
CON__Q14CN4-1	CON__Q14CN4-1	3	1	1				1	3	1	1	1	1	2	0	0	1	1	1	0	1	1	0	1	0	2	1	2	2	1	0	0	0	1	0	0	0	0	0	0	1	0	0	0	0	0	0	0	0
CON__Q5D862	CON__Q5D862	5	5	5				1	5	5	5	0	1	1	0	1	0	0	0	0	0	0	0	1	1	1	0	2	0	0	0	0	0	1	0	0	0	0	0	0	0	0	1	1	0	1	0	0	0
CON__Q6IFZ6;CON__Q7Z794	CON__Q6IFZ6;CON__Q7Z794	6;4	1;1	1;1			;	2	6	1	1	3	4	4	2	3	3	2	4	3	4	3	0	4	3	4	4	4	3	4	1	3	1	4	1	0	1	1	0	3	2	0	0	0	0	0	0	0	0
CON__Q6NXH9	CON__Q6NXH9	6	2	1				1	6	2	1	2	2	3	1	2	2	1	2	1	3	3	0	1	1	2	3	3	1	5	0	2	0	4	0	0	0	1	0	1	1	0	0	0	0	0	0	0	0
CON__Q7RTS7	CON__Q7RTS7	5	1	1				1	5	1	1	3	1	3	0	1	1	0	1	0	1	2	0	0	0	1	1	2	1	3	0	1	0	3	0	0	0	0	0	0	1	1	0	0	0	0	0	0	0
CON__Q7Z3Y8	CON__Q7Z3Y8	3	1	1				1	3	1	1	2	2	2	2	2	2	2	2	1	2	2	1	2	2	2	2	3	2	2	1	2	1	2	1	0	2	1	1	2	2	0	0	0	0	0	0	0	0
CON__Q7Z3Z0	CON__Q7Z3Z0	3	1	0				1	3	1	0	2	2	2	2	2	2	2	2	1	2	2	1	2	2	2	2	2	2	2	1	2	1	2	1	0	2	1	1	2	2	0	0	0	0	0	0	0	0
CON__Q86YZ3	CON__Q86YZ3	11	11	11				1	11	11	11	6	5	2	4	2	6	1	4	0	3	7	0	2	1	1	3	5	2	3	1	2	0	4	3	0	1	2	1	0	2	6	5	2	4	2	6	1	4
CON__Q8BGZ7	CON__Q8BGZ7	10	1	1				1	10	1	1	6	5	8	1	4	4	2	3	2	3	4	1	3	2	4	3	5	3	6	2	3	2	7	1	1	1	1	0	2	2	0	0	0	0	0	0	0	0
CON__Q8VED5	CON__Q8VED5	8	1	1				1	8	1	1	5	4	6	3	4	5	3	4	3	3	4	0	5	3	5	3	5	4	4	1	3	1	4	1	0	2	0	0	3	3	0	0	0	1	0	1	0	0
CON__Q9TTE1	CON__Q9TTE1	1	1	1				1	1	1	1	0	0	0	0	0	0	0	0	0	0	0	0	0	0	0	0	0	0	0	0	1	0	0	0	0	0	0	0	0	0	0	0	0	0	0	0	0	0
CON__Q9U6Y5	CON__Q9U6Y5	3	3	3				1	3	3	3	1	0	2	0	1	0	2	0	0	0	0	0	1	0	2	0	0	0	0	0	0	0	0	0	0	0	0	0	0	0	1	0	2	0	1	0	2	0
D7MAF5;Q8L8Z1	D7MAF5;Q8L8Z1	1;1	1;1	1;1	CASP-like protein 1E1		;	2	1	1	1	0	0	0	0	0	0	0	0	0	0	0	0	0	0	0	0	0	0	0	0	1	0	0	0	1	0	0	0	0	0	0	0	0	0	0	0	0	0
F4HQD4;Q9S7C0-2;Q9S7C0	F4HQD4;Q9S7C0-2;Q9S7C0	9;8;8	9;8;8	9;8;8	Heat shock 70 kDa protein 15;Heat shock 70 kDa protein 14	HSP70-15;HSP70-14	;;	3	9	9	9	0	2	1	2	1	1	1	1	0	1	1	1	0	2	0	1	0	1	0	0	0	0	0	2	0	2	0	2	0	3	0	2	1	2	1	1	1	1
F4HT49	F4HT49	2	2	2	Polyadenylate-binding protein 1	PAB1		1	2	2	2	0	0	0	0	0	0	0	0	0	0	0	0	0	0	0	0	1	0	0	0	0	0	0	0	0	0	1	0	0	0	0	0	0	0	0	0	0	0
F4HTT6	F4HTT6	2	2	2	Peptidyl-prolyl cis-trans isomerase CYP26-2, chloroplastic	CYP26-2		1	2	2	2	0	0	0	0	1	0	0	0	1	1	0	1	0	1	0	0	0	0	0	1	1	0	1	1	0	1	1	1	1	1	0	0	0	0	1	0	0	0
F4HVG8-2;F4HVG8	F4HVG8-2;F4HVG8	2;2	2;2	2;2	Chloroplast sensor kinase, chloroplastic	CSK	;	2	2	2	2	0	0	0	0	0	1	0	0	0	0	0	0	0	0	0	0	0	0	0	0	0	0	0	0	0	0	1	0	0	0	0	0	0	0	0	1	0	0
F4HYF3	F4HYF3	1	1	1	Bifunctional D-cysteine desulfhydrase/1-aminocyclopropane-1-carboxylate deaminase, mitochondrial	DCD		1	1	1	1	0	0	0	0	1	0	0	1	0	0	0	0	0	0	0	0	0	0	0	0	0	0	0	0	0	0	1	0	0	0	0	0	0	0	1	0	0	1
F4I2H2	F4I2H2	2	2	2	Switch 2	SWI2		1	2	2	2	0	0	0	1	0	0	0	0	0	0	0	0	0	0	0	1	0	0	0	0	0	0	0	0	0	0	0	0	0	0	0	0	0	1	0	0	0	0
F4I6E6	F4I6E6	1	1	1	Primase homolog protein			1	1	1	1	0	0	0	0	0	0	0	0	0	0	0	0	0	0	0	0	0	0	0	0	0	0	1	0	0	0	0	0	0	0	0	0	0	0	0	0	0	0
F4I7I0;Q9LDV4-2;Q9LDV4	F4I7I0	6;2;2	6;2;2	6;2;2	Alanine aminotransferase 1, mitochondrial	ALAAT1		3	6	6	6	0	0	1	2	3	0	2	2	0	0	3	0	1	0	0	0	1	0	0	0	0	1	0	0	3	4	3	3	4	1	0	0	1	2	3	0	2	2
F4I7Y2;F4I7Y2-2	F4I7Y2;F4I7Y2-2	2;1	2;1	2;1	Vacuolar protein sorting-associated protein 53 B		;	2	2	2	2	0	0	0	0	0	0	0	0	0	1	0	0	0	0	0	0	0	0	0	0	0	0	0	0	0	0	0	0	1	0	0	0	0	0	0	0	0	0
F4I8B9	F4I8B9	1	1	1	Putative WEB family protein At1g65010, chloroplastic			1	1	1	1	0	0	0	0	0	0	0	0	0	0	0	0	0	0	0	0	0	0	0	0	0	0	0	0	1	0	1	0	0	0	0	0	0	0	0	0	0	0
F4I907	F4I907	2	2	2	Glyoxylate/succinic semialdehyde reductase 2, chloroplastic	GLYR2		1	2	2	2	0	0	0	0	0	0	0	0	0	0	0	0	0	0	0	0	0	0	0	0	1	0	1	0	0	0	1	0	0	0	0	0	0	0	0	0	0	0
F4ICX9;F4ICX9-2	F4ICX9;F4ICX9-2	15;14	15;14	15;14	TSK-associating protein 1	TSA1	;	2	15	15	15	1	0	0	0	0	0	0	0	0	0	0	0	0	0	0	0	0	0	10	1	6	4	3	4	5	6	5	3	5	6	1	0	0	0	0	0	0	0
F4ID16	F4ID16	1	1	1	Nuclear pore complex protein NUP98B	NUP98B		1	1	1	1	0	0	0	0	0	0	0	0	0	0	0	0	0	0	0	0	0	0	0	0	0	0	0	0	0	0	0	0	1	0	0	0	0	0	0	0	0	0
F4ISY0	F4ISY0	3	3	3	WEB family protein At2g38370			1	3	3	3	0	1	0	0	0	0	0	0	1	0	0	0	0	1	0	1	0	1	0	0	0	0	0	0	0	0	0	0	0	0	0	1	0	0	0	0	0	0
F4IV99	F4IV99	2	2	2	Protein CHROMATIN REMODELING 5	CHR5		1	2	2	2	0	0	0	0	0	0	0	0	0	0	0	0	0	0	0	0	0	0	0	0	0	0	0	0	0	0	2	0	0	0	0	0	0	0	0	0	0	0
F4J7S8	F4J7S8	2	2	2	Phosphatidylinositol/phosphatidylcholine transfer protein SFH9	SFH9		1	2	2	2	0	0	0	0	0	0	0	0	0	0	0	0	0	0	0	0	0	0	1	0	0	0	0	0	0	1	0	0	0	0	0	0	0	0	0	0	0	0
F4JH53	F4JH53	1	1	1	Factor of DNA methylation 2	FDM2		1	1	1	1	0	0	0	0	0	0	0	0	0	0	0	0	0	0	0	0	0	0	0	0	0	0	0	0	0	1	0	0	0	0	0	0	0	0	0	0	0	0
F4JL11;Q96321	F4JL11	3;1	3;1	3;1	Importin subunit alpha-2	IMPA2		2	3	3	3	0	0	1	0	1	0	0	0	0	0	0	0	0	0	0	0	0	0	0	0	0	0	0	0	0	0	1	0	2	0	0	0	1	0	1	0	0	0
F4JLI5	F4JLI5	1	1	1	Xanthine dehydrogenase 2	XDH2		1	1	1	1	0	0	0	1	0	0	0	0	0	0	0	0	0	0	0	0	0	0	0	0	0	0	0	0	0	0	0	0	0	0	0	0	0	1	0	0	0	0
F4JLP5;A8MS68-2;A8MS68	F4JLP5;A8MS68-2;A8MS68	4;2;2	4;2;2	4;2;2	Dihydrolipoyl dehydrogenase 2, chloroplastic;Dihydrolipoyl dehydrogenase 1, chloroplastic	LPD2;LPD1	;;	3	4	4	4	1	0	0	0	1	0	2	0	0	0	4	0	0	0	0	0	0	0	3	0	2	0	0	0	0	0	0	0	0	0	1	0	0	0	1	0	2	0
F4JLS1-2;F4JLS1	F4JLS1-2;F4JLS1	1;1	1;1	1;1	Lysine-specific histone demethylase 1 homolog 3	LDL3	;	2	1	1	1	0	0	0	0	0	0	0	0	0	0	0	0	0	0	0	0	0	0	0	0	0	0	0	0	0	0	0	1	0	0	0	0	0	0	0	0	0	0
F4JMJ1	F4JMJ1	3	3	3	Heat shock 70 kDa protein 17	HSP70-17		1	3	3	3	0	1	0	1	0	1	0	0	0	0	0	0	0	0	0	0	0	1	1	1	0	0	0	0	0	1	0	1	0	1	0	1	0	1	0	1	0	0
F4JT76	F4JT76	2	2	2	Vacuolar protein sorting-associated protein 54, chloroplastic	VPS54		1	2	2	2	0	0	0	0	0	0	0	0	0	0	0	0	0	0	0	1	0	0	1	0	0	0	0	0	0	0	0	0	0	0	0	0	0	0	0	0	0	0
F4JVN6	F4JVN6	2	2	2	Tripeptidyl-peptidase 2	TPP2		1	2	2	2	0	2	0	0	0	0	0	0	0	0	0	0	0	0	0	0	0	0	1	0	0	1	0	1	0	0	0	0	0	0	0	2	0	0	0	0	0	0
F4K0E8-2;F4K0E8	F4K0E8-2;F4K0E8	3;3	3;3	3;3	4-hydroxy-3-methylbut-2-en-1-yl diphosphate synthase (ferredoxin), chloroplastic	ISPG	;	2	3	3	3	0	0	0	1	0	0	0	1	0	0	0	0	0	0	0	0	0	0	0	0	0	0	0	2	0	0	0	0	0	0	0	0	0	1	0	0	0	1
F4KCC2	F4KCC2	2	2	2	E3 ubiquitin-protein ligase PRT6	PRT6		1	2	2	2	0	0	1	0	0	0	0	0	0	0	0	0	0	0	0	0	0	0	0	1	0	0	0	0	0	0	0	0	0	0	0	0	1	0	0	0	0	0
F4KFT6	F4KFT6	1	1	1	B3 domain-containing protein REM-like 3			1	1	1	1	0	0	0	1	0	0	0	1	0	0	0	0	0	0	0	0	0	1	0	0	0	0	0	1	0	1	0	1	1	1	0	0	0	1	0	0	0	1
F4KFT7	F4KFT7	1	1	1	Probable aminopyrimidine aminohydrolase, mitochondrial	TNEA_C		1	1	1	1	0	0	1	0	0	0	0	0	0	0	0	0	0	1	0	0	0	0	0	0	0	0	0	1	1	0	0	1	1	0	0	0	1	0	0	0	0	0
O03042;A4QJU1	O03042;A4QJU1	45;37	45;37	3;1	Ribulose bisphosphate carboxylase large chain	rbcL	;	2	45	45	3	18	35	22	31	25	33	24	33	25	38	22	37	23	34	20	37	19	33	25	32	24	33	25	33	24	30	25	36	22	34	18	35	22	31	25	33	24	33
O03983	O03983	1	1	1	Probable desiccation-related protein LEA14	LEA14		1	1	1	1	0	0	0	0	0	0	0	0	0	0	0	0	0	0	0	0	0	0	0	0	0	0	0	0	0	0	1	0	1	0	0	0	0	0	0	0	0	0
O04130;O04130-2	O04130;O04130-2	2;2	1;1	1;1	D-3-phosphoglycerate dehydrogenase 2, chloroplastic	PGDH2	;	2	2	1	1	0	0	0	0	0	0	0	0	0	0	1	0	0	0	0	0	0	0	1	0	1	0	1	1	0	0	0	0	0	1	0	0	0	0	0	0	0	0
O04308;Q9ZU25	O04308;Q9ZU25	4;4	4;4	4;4	Probable mitochondrial-processing peptidase subunit alpha-2;Probable mitochondrial-processing peptidase subunit alpha-1	MPPA2	;	2	4	4	4	2	0	2	0	2	0	1	0	1	0	1	0	0	0	0	0	0	0	0	1	1	0	0	0	2	1	4	0	2	0	2	0	2	0	2	0	1	0
O04309;O04309-2	O04309;O04309-2	4;3	4;3	4;3	Jacalin-related lectin 35	JAL35	;	2	4	4	4	0	0	0	0	0	0	1	0	0	0	2	1	0	0	0	0	1	1	1	1	1	1	1	1	3	1	1	1	2	1	0	0	0	0	0	0	1	0
Q9SDM9;O04316;O04318;O49326;O49326-2	Q9SDM9;O04316;O04318;O49326;O49326-2	2;2;1;1;1	2;2;1;1;1	2;2;1;1;1	Nitrile-specifier protein 1;Nitrile-specifier protein 4;Nitrile-specifier protein 3;Nitrile-specifier protein 2	NSP1;NSP4;NSP3;NSP2	;;;;	5	2	2	2	0	0	0	0	0	0	0	0	0	0	1	0	0	0	0	0	0	0	0	0	0	0	0	0	2	0	2	0	1	0	0	0	0	0	0	0	0	0
O04331;Q9LK25	O04331;Q9LK25	3;2	3;2	3;2	Prohibitin-3, mitochondrial;Prohibitin-4, mitochondrial	PHB3;PHB4	;	2	3	3	3	0	0	0	0	1	0	1	0	1	0	1	0	0	0	0	0	0	0	1	0	1	0	0	0	1	0	2	0	1	0	0	0	0	0	1	0	1	0
O04350	O04350	1	1	1	Tubulin-folding cofactor A	TFCA		1	1	1	1	0	0	0	0	0	0	0	0	0	0	0	0	1	0	0	0	0	0	0	0	0	0	0	0	0	0	0	0	0	0	0	0	0	0	0	0	0	0
O04379;O04379-2;Q9XGW1	O04379;O04379-2;Q9XGW1	2;2;1	2;2;1	2;2;1	Protein argonaute 1;Protein argonaute 10	AGO1;AGO10	;;	3	2	2	2	0	1	0	1	1	0	1	0	0	0	0	1	0	0	0	0	0	0	0	0	0	1	0	0	0	0	0	0	0	0	0	1	0	1	1	0	1	0
O04450;O04450-2	O04450;O04450-2	3;2	3;2	3;2	T-complex protein 1 subunit epsilon	CCT5	;	2	3	3	3	0	1	0	1	2	1	0	1	0	0	0	1	1	1	0	0	0	0	1	1	1	2	1	1	1	1	0	1	1	1	0	1	0	1	2	1	0	1
O04487	O04487	8	4	4	Probable elongation factor 1-gamma 1			1	8	4	4	0	3	0	3	0	1	0	0	0	2	0	2	0	2	0	0	0	1	0	3	0	2	0	6	0	3	0	4	0	5	0	2	0	1	0	0	0	0
O04499	O04499	6	6	4	2,3-bisphosphoglycerate-independent phosphoglycerate mutase 1	PGM1		1	6	6	4	0	0	0	0	1	0	2	0	0	0	3	1	1	0	0	0	1	0	0	0	2	1	1	1	0	1	3	2	3	1	0	0	0	0	1	0	2	0
O04532;O48682	O04532;O48682	1;1	1;1	1;1	Formin-like protein 8;Formin-like protein 4	FH8;FH4	;	2	1	1	1	0	0	0	0	0	0	0	0	0	1	0	0	0	0	0	0	0	0	0	0	0	0	0	0	0	0	0	0	0	0	0	0	0	0	0	0	0	0
O04603	O04603	9	9	9	50S ribosomal protein L5, chloroplastic	RPL5		1	9	9	9	4	0	4	0	7	0	4	0	4	0	5	1	5	0	1	1	5	1	6	2	5	1	2	1	6	1	5	0	6	0	4	0	4	0	7	0	4	0
O04616	O04616	2	2	2	Protein CURVATURE THYLAKOID 1A, chloroplastic	CURT1A		1	2	2	2	0	0	0	0	0	0	0	0	0	0	1	0	0	0	0	0	0	1	2	0	2	0	1	0	1	0	0	0	1	0	0	0	0	0	0	0	0	0
O04630;O04630-2	O04630;O04630-2	4;3	4;3	4;3	Threonine--tRNA ligase, mitochondrial	THRRS	;	2	4	4	4	0	3	0	1	0	0	0	0	0	0	0	0	0	1	0	0	0	0	0	0	0	0	0	0	0	0	0	0	0	0	0	3	0	1	0	0	0	0
Q9MAB3;O04658	Q9MAB3;O04658	1;1	1;1	1;1	Probable nucleolar protein 5-2;Probable nucleolar protein 5-1	NOP5-2;NOP5-1	;	2	1	1	1	0	0	0	0	0	0	0	0	0	0	0	0	0	0	0	0	0	0	0	0	1	0	0	0	0	0	0	0	0	0	0	0	0	0	0	0	0	0
O04904	O04904	1	1	1	Dihydroorotase, mitochondrial	PYR4		1	1	1	1	0	0	0	0	0	1	0	1	0	1	0	1	0	1	0	1	0	1	0	0	0	0	0	0	0	1	0	1	0	1	0	0	0	0	0	1	0	1
O04905;O04905-2	O04905;O04905-2	2;2	2;2	2;2	UMP-CMP kinase 3	UMK3	;	2	2	2	2	0	0	0	0	0	0	0	0	1	0	0	0	0	0	0	0	0	0	1	0	0	0	0	0	0	0	0	0	0	0	0	0	0	0	0	0	0	0
O04921	O04921	1	1	1	Ferrochelatase-2, chloroplastic			1	1	1	1	0	0	0	0	0	0	0	0	0	0	0	0	0	0	0	0	0	0	0	0	1	0	0	0	1	0	1	0	1	0	0	0	0	0	0	0	0	0
O04983	O04983	4	4	4	Biotin carboxylase, chloroplastic	CAC2		1	4	4	4	1	1	0	0	0	1	0	1	0	1	0	1	0	0	0	0	0	0	0	2	0	2	0	1	0	1	1	1	0	1	1	1	0	0	0	1	0	1
O22126;Q9LZX4	O22126	5;1	5;1	5;1	Fasciclin-like arabinogalactan protein 8	FLA8		2	5	5	5	0	0	0	0	0	0	0	1	0	0	0	0	0	0	0	0	0	0	3	1	4	1	3	2	3	2	1	0	0	0	0	0	0	0	0	0	0	1
O22141	O22141	1	1	1	UDP-glucuronate 4-epimerase 4	GAE4		1	1	1	1	0	0	0	0	0	0	1	0	0	0	0	0	0	0	0	0	0	0	0	0	0	0	0	0	0	0	0	0	0	0	0	0	0	0	0	0	1	0
O22151-1;O22151	O22151-1;O22151	1;1	1;1	1;1	Golgi SNAP receptor complex member 1-2	GOS12	;	2	1	1	1	0	0	0	0	0	0	0	0	0	0	0	0	0	0	0	0	0	0	0	0	0	0	0	0	0	0	0	0	0	1	0	0	0	0	0	0	0	0
O22160	O22160	1	1	1	Thylakoid lumenal 15 kDa protein 1, chloroplastic			1	1	1	1	0	0	0	0	0	0	0	0	0	0	0	0	0	0	0	0	0	0	0	0	0	0	0	0	1	1	0	0	0	0	0	0	0	0	0	0	0	0
O22176	O22176	1	1	1	Probable WRKY transcription factor 15	WRKY15		1	1	1	1	0	0	0	0	0	0	0	0	0	0	0	0	0	0	0	0	0	0	0	0	0	0	1	0	0	0	0	0	0	0	0	0	0	0	0	0	0	0
O22193	O22193	1	1	1	U-box domain-containing protein 4	PUB4		1	1	1	1	0	0	0	0	0	0	0	0	0	0	0	0	0	0	0	0	0	0	0	1	0	0	0	0	0	0	0	0	0	0	0	0	0	0	0	0	0	0
O22218	O22218	1	1	1	Calcium-transporting ATPase 4, plasma membrane-type	ACA4		1	1	1	1	0	0	0	0	0	0	0	0	0	0	0	0	0	0	0	0	0	0	0	0	0	0	0	0	1	0	0	0	1	0	0	0	0	0	0	0	0	0
O22263	O22263	3	3	3	Protein disulfide-isomerase like 2-1	PDIL2-1		1	3	3	3	0	0	0	0	0	0	1	0	0	0	0	0	0	0	0	0	0	0	0	0	0	0	0	0	1	1	1	0	0	2	0	0	0	0	0	0	1	0
O22527	O22527	2	2	2	Chlorophyllase-1	CLH1		1	2	2	2	0	1	0	1	1	1	1	1	2	1	1	0	1	1	0	1	1	0	1	1	1	1	1	1	2	1	2	1	2	1	0	1	0	1	1	1	1	1
O22607	O22607	1	1	1	WD-40 repeat-containing protein MSI4	MSI4		1	1	1	1	0	1	0	0	0	0	0	0	0	1	0	0	0	0	0	0	0	0	0	0	0	1	0	1	0	1	1	0	0	0	0	1	0	0	0	0	0	0
O22683	O22683	1	1	1	Cyanate hydratase	CYN		1	1	1	1	0	0	0	0	0	0	0	0	0	0	0	0	0	0	0	0	0	0	0	0	0	0	0	0	1	1	0	0	0	0	0	0	0	0	0	0	0	0
Q9SAC9;O22715	Q9SAC9;O22715	1;1	1;1	1;1	AP-1 complex subunit mu-1;AP-1 complex subunit mu-2	AP1M1;AP1M2	;	2	1	1	1	0	0	0	0	0	0	0	0	0	0	0	1	0	0	0	0	0	0	0	0	0	0	0	0	0	0	0	0	0	1	0	0	0	0	0	0	0	0
O22727	O22727	2	2	2	Probable disease resistance protein At1g61190			1	2	2	2	0	0	0	0	0	0	0	0	0	0	0	1	0	0	0	0	0	0	0	0	1	0	0	0	0	0	0	0	0	0	0	0	0	0	0	0	0	0
O22765	O22765	1	1	1	Tryptophan synthase alpha chain	TRPA1		1	1	1	1	0	0	0	0	0	0	0	0	0	0	0	0	0	0	0	0	0	0	0	0	0	0	0	0	0	0	0	0	1	1	0	0	0	0	0	0	0	0
O22773	O22773	4	4	4	Thylakoid lumenal 16.5 kDa protein, chloroplastic			1	4	4	4	0	0	0	0	0	0	2	0	1	0	1	0	1	0	1	0	1	0	2	1	2	0	2	0	2	1	2	0	1	0	0	0	0	0	0	0	2	0
O22781	O22781	1	1	1	Histone-lysine N-methyltransferase family member SUVH2	SUVH2		1	1	1	1	0	0	0	0	0	0	0	0	0	0	0	1	0	0	0	1	0	0	0	0	0	0	0	0	0	1	0	0	0	0	0	0	0	0	0	0	0	0
O22797	O22797	1	1	1	Glycolipid transfer protein 1	GLTP1		1	1	1	1	0	0	0	0	0	0	0	0	0	0	0	0	0	0	0	0	0	0	0	0	0	0	0	0	1	0	1	0	1	0	0	0	0	0	0	0	0	0
O22806;O22806-2	O22806;O22806-2	1;1	1;1	1;1	Mitotic spindle checkpoint protein BUBR1	BUBR1	;	2	1	1	1	0	0	0	0	0	0	0	0	0	0	0	0	0	0	0	0	0	0	0	0	0	0	0	1	0	0	0	0	0	0	0	0	0	0	0	0	0	0
O22832;Q9LF04	O22832;Q9LF04	2;1	1;0	1;0	Acyl-[acyl-carrier-protein] desaturase 7, chloroplastic;Acyl-[acyl-carrier-protein] desaturase 1, chloroplastic	FAB2;S-ACP-DES1	;	2	2	1	1	0	0	0	0	0	0	0	0	0	1	0	0	0	0	0	0	0	0	0	0	0	0	1	0	2	0	1	0	2	1	0	0	0	0	0	0	0	0
O22867	O22867	2	2	2	Defensin-like protein 194	ATTI3		1	2	2	2	0	0	0	0	0	0	1	0	1	0	1	0	2	0	1	0	1	0	0	0	0	0	0	0	0	0	0	0	0	0	0	0	0	0	0	0	1	0
O22870	O22870	2	2	2	Peptidyl-prolyl cis-trans isomerase FKBP16-3, chloroplastic	FKBP16-3		1	2	2	2	0	0	0	0	1	0	1	0	1	0	1	0	0	0	0	0	0	0	0	0	0	0	1	0	0	0	0	0	0	0	0	0	0	0	1	0	1	0
O22874;Q38865	O22874;Q38865	2;1	2;1	2;1	Expansin-A8;Expansin-A6	EXPA8;EXPA6	;	2	2	2	2	0	0	0	0	0	0	2	0	0	0	2	0	0	0	0	0	0	0	0	0	0	0	0	0	0	0	0	0	0	0	0	0	0	0	0	0	2	0
O22886	O22886	6	6	6	Uroporphyrinogen decarboxylase 2, chloroplastic	HEME2		1	6	6	6	0	0	0	1	2	0	0	3	0	2	0	1	0	1	0	1	0	2	0	1	0	2	0	2	1	3	2	4	0	2	0	0	0	1	2	0	0	3
O22899	O22899	1	1	1	Probable pre-mRNA-splicing factor ATP-dependent RNA helicase			1	1	1	1	0	1	0	1	0	1	0	0	0	1	0	1	0	1	0	0	0	0	0	1	0	1	0	1	0	0	0	1	0	1	0	1	0	1	0	1	0	0
O23006	O23006	1	1	1	LysM domain-containing GPI-anchored protein 2	LYM2		1	1	1	1	0	0	0	0	0	0	0	0	0	0	0	0	1	0	0	0	0	0	0	0	0	0	0	0	1	0	1	0	1	0	0	0	0	0	0	0	0	0
O23016	O23016	3	3	3	Probable voltage-gated potassium channel subunit beta	KAB1		1	3	3	3	0	2	0	1	0	1	2	2	0	0	0	0	0	0	0	1	0	2	1	0	0	0	0	0	1	2	0	0	2	1	0	2	0	1	0	1	2	2
O23049	O23049	5	5	5	50S ribosomal protein L6, chloroplastic	RPL6		1	5	5	5	1	0	1	0	1	0	1	0	0	0	1	0	0	0	0	0	1	0	3	0	3	0	2	1	3	0	2	0	2	0	1	0	1	0	1	0	1	0
Q9T0G2;O23138	Q9T0G2;O23138	1;1	1;1	1;1	Cytochrome c-2;Cytochrome c-1	CYTC-2;CYTC-1	;	2	1	1	1	0	0	0	0	0	0	1	0	0	0	0	0	0	0	0	0	0	1	1	0	0	0	0	0	0	0	0	0	0	0	0	0	0	0	0	0	1	0
O23144	O23144	2	2	2	Proton pump-interactor 1	PPI1		1	2	2	2	0	0	0	0	0	0	1	0	1	0	0	0	0	0	0	0	0	0	2	0	1	0	0	1	0	1	0	0	0	0	0	0	0	0	0	0	1	0
O23254	O23254	10	10	10	Serine hydroxymethyltransferase 4	SHM4		1	10	10	10	2	0	2	0	4	2	6	1	4	2	8	0	2	0	0	0	0	0	0	0	0	0	0	0	7	4	8	2	6	1	2	0	2	0	4	2	6	1
O23255	O23255	25	25	8	Adenosylhomocysteinase 1	SAHH1		1	25	25	8	9	7	7	12	17	7	10	9	13	12	15	13	11	5	5	6	9	6	3	9	7	10	7	11	9	10	13	10	11	12	9	7	7	12	17	7	10	9
O23264	O23264	4	3	3	Selenium-binding protein 1	SBP1		1	4	3	3	0	1	0	0	2	1	2	1	3	1	3	1	0	1	0	1	2	1	0	0	0	1	0	1	1	0	3	1	3	0	0	1	0	0	2	1	2	1
O23365	O23365	1	1	1	Cytochrome P450 97B3, chloroplastic	CYP97B3		1	1	1	1	0	0	0	0	0	0	0	0	0	0	0	0	0	0	0	0	0	0	0	0	0	0	0	0	0	0	0	0	1	0	0	0	0	0	0	0	0	0
O23627-2;O23627	O23627-2;O23627	5;5	5;5	5;5	Glycine--tRNA ligase 1, mitochondrial	GLYRS-1	;	2	5	5	5	0	2	0	3	0	1	0	1	0	1	0	2	0	2	0	1	0	0	0	1	1	2	0	4	0	1	0	2	0	1	0	2	0	3	0	1	0	1
Q9LZ45;Q9ZUS0;Q9LFF6;Q9LZT0;Q9FFC0;Q9LQQ4;P40283;O23629;Q9SI96;Q9SF55	Q9LZ45;Q9ZUS0;Q9LFF6;Q9LZT0;Q9FFC0;Q9LQQ4;P40283;O23629;Q9SI96;Q9SF55	3;3;3;3;3;3;3;3;3;2	3;3;3;3;3;3;3;3;3;2	3;3;3;3;3;3;3;3;3;2	Histone H2B.9;Histone H2B.4;Histone H2B.8;Histone H2B.7;Histone H2B.10;Histone H2B.1;Histone H2B.11;Histone H2B.6;Histone H2B.3;Histone H2B.5	H2B	;;;;;;;;;	10	3	3	3	1	0	0	0	1	0	1	0	1	0	1	0	1	0	0	0	1	0	0	0	0	0	0	0	2	0	1	0	1	1	1	0	0	0	1	0	1	0
O23651	O23651	1	1	1	Terpenoid synthase 1	TPS01		1	1	1	1	0	0	0	0	0	0	0	0	0	0	0	0	0	0	0	0	0	0	0	0	1	0	0	0	0	0	0	0	0	0	0	0	0	0	0	0	0	0
O23654	O23654	24	24	24	V-type proton ATPase catalytic subunit A	VHA-A		1	24	24	24	3	10	5	5	4	7	3	8	2	7	5	7	3	6	1	6	3	7	5	7	5	8	2	7	14	17	13	9	12	13	3	10	5	5	4	7	3	8
Q8L4A7;O23708;O23708-2	Q8L4A7;O23708	3;3;1	3;3;1	3;3;1	Proteasome subunit alpha type-2-B;Proteasome subunit alpha type-2-A	PAB2;PAB1	;	3	3	3	3	0	0	0	0	1	0	1	1	1	0	1	0	0	0	0	0	0	0	1	1	1	0	1	1	1	3	1	1	2	1	0	0	0	0	1	0	1	1
O23714	O23714	3	3	1	Proteasome subunit beta type-2-A	PBD1		1	3	3	1	0	1	0	1	0	2	0	0	0	0	1	0	0	1	0	2	0	2	0	0	0	0	0	0	0	2	0	1	0	0	0	1	0	1	0	2	0	0
O23715	O23715	5	5	5	Proteasome subunit alpha type-3	PAG1		1	5	5	5	0	4	0	0	0	2	0	1	0	2	0	0	0	0	0	1	0	2	0	0	0	0	0	0	0	2	0	1	1	0	0	4	0	0	0	2	0	1
Q9LIP2;O23717	Q9LIP2;O23717	2;2	2;2	2;2	Proteasome subunit beta type-5-B;Proteasome subunit beta type-5-A	PBE2;PBE1	;	2	2	2	2	0	0	0	1	0	0	0	1	0	0	0	0	0	1	0	1	0	2	0	0	0	0	0	0	0	1	0	0	0	0	0	0	0	1	0	0	0	1
O24412;Q9C774	O24412;Q9C774	2;2	2;2	2;2	26S proteasome non-ATPase regulatory subunit 7 homolog A;26S proteasome non-ATPase regulatory subunit 7 homolog B	RPN8A;RPN8B	;	2	2	2	2	0	0	1	0	0	0	1	0	0	0	2	0	0	0	0	0	0	0	0	0	0	0	0	0	0	0	0	0	0	0	0	0	1	0	0	0	1	0
O24456;O24456-2	O24456;O24456-2	5;4	5;4	3;2	Receptor for activated C kinase 1A	RACK1A	;	2	5	5	3	0	2	0	2	3	2	1	1	1	0	0	2	0	1	0	1	1	0	2	1	2	1	1	2	3	2	4	1	3	3	0	2	0	2	3	2	1	1
O24457	O24457	2	2	2	Pyruvate dehydrogenase E1 component subunit alpha-3, chloroplastic	PDH-E1 ALPHA		1	2	2	2	0	0	0	0	0	0	0	0	0	0	0	0	0	0	0	0	0	0	0	0	0	1	0	0	1	0	0	0	1	0	0	0	0	0	0	0	0	0
O24466	O24466	3	3	1	Ras-related protein RABE1a	RABE1A		1	3	3	1	0	0	0	0	0	0	0	0	0	0	0	0	1	0	0	0	0	0	1	0	0	0	0	0	2	0	1	0	1	0	0	0	0	0	0	0	0	0
O24496	O24496	1	1	1	Hydroxyacylglutathione hydrolase cytoplasmic	GLX2-2		1	1	1	1	0	0	0	0	0	0	0	0	1	0	1	0	0	0	0	0	0	0	0	0	0	0	0	0	0	0	0	0	0	0	0	0	0	0	0	0	0	0
O24521	O24521	5	5	5	Non-symbiotic hemoglobin 2	AHB2		1	5	5	5	0	0	0	0	0	0	0	0	0	0	0	0	0	0	0	0	0	0	2	0	2	0	4	0	1	0	0	0	1	0	0	0	0	0	0	0	0	0
O24653	O24653	3	1	1	Guanosine nucleotide diphosphate dissociation inhibitor 2	GDI2		1	3	1	1	1	0	1	0	1	0	1	0	1	1	0	0	0	0	0	0	0	0	0	0	0	0	0	0	1	0	2	1	1	0	0	0	0	0	0	0	0	0
O48528;O48528-2	O48528;O48528-2	2;2	2;2	2;2	Outer envelope pore protein 16-3, chloroplastic/mitochondrial	OEP163	;	2	2	2	2	0	0	0	0	0	0	0	0	0	0	0	0	0	0	0	0	0	0	2	0	1	0	0	0	1	1	1	1	1	0	0	0	0	0	0	0	0	0
O48549	O48549	4	4	1	40S ribosomal protein S6-1	RPS6A		1	4	4	1	0	0	0	0	0	0	0	0	0	0	0	0	0	0	0	0	0	0	3	0	3	0	0	0	4	0	2	0	3	0	0	0	0	0	0	0	0	0
O48661	O48661	2	2	1	Spermidine synthase 2	SPDSYN2		1	2	2	1	0	0	0	0	0	0	0	0	0	0	0	0	0	0	0	0	0	0	0	0	0	0	0	0	1	1	1	0	0	0	0	0	0	0	0	0	0	0
O48723	O48723	1	1	1	Patatin-like protein 2	PLP2		1	1	1	1	0	0	0	0	0	0	0	0	0	0	0	1	0	0	0	0	0	0	0	1	0	1	0	0	1	0	1	0	1	0	0	0	0	0	0	0	0	0
O48726	O48726	1	1	1	26S proteasome regulatory subunit RPN13	RPN13		1	1	1	1	0	0	0	0	0	0	0	0	0	0	0	0	0	0	0	0	0	0	0	0	0	0	1	0	0	0	0	0	0	0	0	0	0	0	0	0	0	0
O48737	O48737	2	2	2	Thioredoxin M1, chloroplastic			1	2	2	2	1	0	1	0	1	0	1	0	1	0	1	0	1	0	1	0	1	0	0	0	0	0	0	0	1	2	1	1	2	0	1	0	1	0	1	0	1	0
O48741	O48741	4	2	2	Protochlorophyllide reductase C, chloroplastic	PORC		1	4	2	2	1	0	1	0	1	0	4	0	2	0	2	1	0	0	0	0	1	0	0	0	0	0	1	0	4	0	4	0	2	0	1	0	1	0	0	0	2	0
O48822	O48822	1	1	1	WEB family protein At2g17940			1	1	1	1	1	0	0	0	0	0	0	0	0	0	0	0	0	0	0	0	0	0	0	0	0	0	0	0	0	0	0	0	0	0	1	0	0	0	0	0	0	0
O48844	O48844	1	1	1	26S proteasome non-ATPase regulatory subunit 1 homolog A	RPN2A		1	1	1	1	0	0	0	0	0	0	0	0	0	0	0	0	0	0	0	0	0	0	0	0	0	0	0	0	0	1	0	1	0	0	0	0	0	0	0	0	0	0
O48917	O48917	2	2	2	UDP-sulfoquinovose synthase, chloroplastic	SQD1		1	2	2	2	0	0	0	0	0	0	0	0	0	1	0	0	1	1	0	1	0	0	0	0	0	0	0	0	0	0	0	0	0	0	0	0	0	0	0	0	0	0
P93025-2;P93025;O48963	P93025-2;P93025;O48963	1;1;1	1;1;1	1;1;1	Phototropin-2;Phototropin-1	PHOT2;PHOT1	;;	3	1	1	1	0	0	0	0	0	0	0	0	0	0	0	0	0	0	0	0	0	0	0	0	0	1	0	1	1	1	1	0	0	1	0	0	0	0	0	0	0	0
O49006;Q42534	O49006	13;2	13;2	13;2	Pectinesterase/pectinesterase inhibitor 3;Pectinesterase inhibitor 3;Pectinesterase 3	PME3		2	13	13	13	2	6	4	5	3	5	1	7	2	7	5	5	3	7	0	6	1	6	0	1	0	2	0	0	3	9	5	8	4	9	2	6	4	5	3	5	1	7
O49160	O49160	2	2	2	Eukaryotic translation initiation factor 3 subunit C	TIF3C1		1	2	2	2	0	0	0	0	0	0	0	0	0	0	0	0	0	0	0	0	0	0	0	0	2	0	0	0	0	0	0	0	0	0	0	0	0	0	0	0	0	0
O49195;O82122	O49195;O82122	6;3	6;3	6;3	Vegetative storage protein 1;Vegetative storage protein 2	VSP1;VSP2	;	2	6	6	6	0	0	0	0	0	0	0	0	1	0	2	1	0	2	0	0	0	1	1	0	0	0	0	0	4	0	2	0	2	0	0	0	0	0	0	0	0	0
O49203;Q8LAH8	O49203;Q8LAH8	3;2	3;2	3;2	Nucleoside diphosphate kinase III, chloroplastic/mitochondrial;Nucleoside diphosphate kinase IV, chloroplastic/mitochondrial	NDPK3;NDK4	;	2	3	3	3	0	2	0	2	1	1	1	2	1	2	0	2	1	1	0	2	1	2	3	2	2	2	2	2	2	1	2	2	2	2	0	2	0	2	1	1	1	2
O49290	O49290	2	2	2	Carboxyvinyl-carboxyphosphonate phosphorylmutase, chloroplastic			1	2	2	2	0	0	0	0	0	0	0	1	0	0	0	0	0	0	0	0	0	0	0	0	0	0	0	0	0	1	0	0	0	0	0	0	0	0	0	0	0	1
O49299	O49299	9	4	4	Probable phosphoglucomutase, cytoplasmic 1			1	9	4	4	0	0	1	0	3	0	2	0	3	1	1	0	1	0	0	0	0	0	0	0	1	1	0	1	6	1	5	0	3	0	0	0	0	0	1	0	1	0
O49485;Q9LT69	O49485	12;2	12;2	11;2	D-3-phosphoglycerate dehydrogenase 1, chloroplastic	PGDH1		2	12	12	11	0	2	1	2	1	4	0	2	0	2	2	4	1	3	0	2	1	1	2	6	2	6	2	6	0	4	0	5	0	6	0	2	1	2	1	4	0	2
O49513	O49513	1	1	1	Ras-related protein RABA1e	RABA1E		1	1	1	1	0	0	0	0	0	0	0	0	0	0	0	0	0	0	0	0	0	0	1	0	0	0	1	0	1	0	1	0	0	0	0	0	0	0	0	0	0	0
O49562;O49562-2	O49562;O49562-2	4;2	4;2	4;2	Pyruvate, phosphate dikinase regulatory protein 1, chloroplastic	RP1	;	2	4	4	4	0	0	0	0	0	0	0	0	0	0	0	0	0	0	0	0	0	0	0	0	1	0	4	0	0	0	1	0	1	0	0	0	0	0	0	0	0	0
O49629	O49629	3	2	2	Probable plastid-lipid-associated protein 2, chloroplastic	PAP2		1	3	2	2	0	0	0	0	1	0	2	0	2	0	1	0	0	0	0	0	0	0	1	1	1	0	1	0	1	1	1	0	1	0	0	0	0	0	0	0	1	0
O50008;Q0WNZ5	O50008	35;5	35;5	19;1	5-methyltetrahydropteroyltriglutamate--homocysteine methyltransferase 1	MS1		2	35	35	19	10	11	12	14	19	17	15	14	16	15	18	20	15	16	9	12	13	13	9	11	12	19	9	15	22	21	26	22	24	22	10	11	12	14	19	17	15	14
O50039	O50039	2	2	2	Ornithine carbamoyltransferase, chloroplastic	OTC		1	2	2	2	0	0	0	0	0	0	0	0	0	0	0	0	0	0	0	0	0	0	0	0	0	0	0	0	0	0	0	1	0	1	0	0	0	0	0	0	0	0
O50061	O50061	6	6	6	50S ribosomal protein L4, chloroplastic	RPL4		1	6	6	6	0	0	0	0	2	0	2	0	2	0	2	0	0	0	0	0	2	1	3	1	5	0	3	1	4	0	3	0	4	0	0	0	0	0	2	0	2	0
O64483	O64483	1	1	1	Senescence-induced receptor-like serine/threonine-protein kinase	SIRK		1	1	1	1	0	0	0	0	0	0	0	0	0	0	0	0	0	1	0	0	0	0	0	0	0	0	0	0	0	0	0	0	0	0	0	0	0	0	0	0	0	0
O64517	O64517	3	3	2	Metacaspase-4;Metacaspase-4 subunit p20;Metacaspase-4 subunit p10	AMC4		1	3	3	2	0	0	0	0	0	0	1	0	0	1	0	1	0	0	0	0	0	0	1	1	1	1	1	1	2	2	1	2	2	1	0	0	0	0	0	0	1	0
O64530-2;O64530	O64530-2;O64530	1;1	1;1	1;1	Thiosulfate/3-mercaptopyruvate sulfurtransferase 1, mitochondrial	STR1	;	2	1	1	1	0	0	0	0	1	0	0	0	0	0	0	1	0	0	0	0	0	0	0	0	0	0	0	0	0	0	0	0	0	0	0	0	0	0	1	0	0	0
O64650;Q9M2F1;Q8L953	O64650;Q9M2F1;Q8L953	2;2;1	2;2;1	2;2;1	40S ribosomal protein S27-1;40S ribosomal protein S27-2;40S ribosomal protein S27-3	RPS27A;RPS27B;RPS27D	;;	3	2	2	2	0	0	1	0	0	0	1	0	0	0	1	0	1	0	0	0	0	0	0	0	0	0	0	0	2	0	2	0	1	0	0	0	1	0	0	0	1	0
Q9SRI1;O64740	Q9SRI1;O64740	1;1	1;1	1;1	Protein transport protein SEC13 homolog A;Protein transport protein SEC13 homolog B	SEC13A;SEC13B	;	2	1	1	1	0	0	0	0	0	0	1	0	0	0	1	0	0	0	0	0	0	0	0	0	0	0	0	0	0	0	0	0	0	0	0	0	0	0	0	0	1	0
O64765;Q940S3	O64765;Q940S3	1;1	1;1	1;1	UDP-N-acetylglucosamine diphosphorylase 2;UDP-N-acetylglucosamine diphosphorylase 1	GLCNAC1PUT2;GLCNAC1PUT1	;	2	1	1	1	0	0	0	0	0	0	0	0	0	0	0	0	0	0	0	0	0	0	0	0	0	0	0	0	0	0	0	0	0	1	0	0	0	0	0	0	0	0
O64774	O64774	1	1	1	G-type lectin S-receptor-like serine/threonine-protein kinase At1g61460			1	1	1	1	0	0	0	0	0	0	0	0	0	0	0	0	0	0	0	0	0	0	0	1	0	0	0	0	0	0	0	0	0	0	0	0	0	0	0	0	0	0
O64788	O64788	2	2	2	FBD-associated F-box protein At1g61320			1	2	2	2	0	0	0	0	0	0	0	0	0	0	0	0	0	0	0	0	0	0	0	0	0	0	0	1	1	0	1	1	0	0	0	0	0	0	0	0	0	0
O64883	O64883	2	1	1	Beta-glucosidase 26, peroxisomal	BGLU26		1	2	1	1	0	1	0	2	1	1	1	1	1	2	1	1	1	1	0	1	1	2	1	0	1	0	0	0	1	1	1	1	1	1	0	0	0	1	0	0	0	0
O64903	O64903	4	4	4	Nucleoside diphosphate kinase II, chloroplastic	NDPK2		1	4	4	4	0	3	0	4	0	3	0	3	0	4	0	3	0	4	0	4	0	3	1	1	0	1	0	2	0	2	0	2	0	2	0	3	0	4	0	3	0	3
O65202;Q9ZQP2	O65202	5;1	5;1	5;1	Peroxisomal acyl-coenzyme A oxidase 1	ACX1		2	5	5	5	0	3	0	3	0	3	0	2	0	2	0	2	0	2	0	1	0	2	0	0	0	0	0	1	0	1	0	2	0	1	0	3	0	3	0	3	0	2
O65282	O65282	9	9	9	20 kDa chaperonin, chloroplastic	CPN21		1	9	9	9	0	0	0	0	0	0	0	0	0	0	0	0	0	0	0	0	0	0	7	3	6	2	9	1	0	0	0	0	0	1	0	0	0	0	0	0	0	0
O65351	O65351	11	11	11	Subtilisin-like protease SBT1.7	SBT1.7		1	11	11	11	2	3	2	3	1	4	1	8	1	7	3	2	2	6	1	4	2	5	0	0	0	0	0	0	0	2	0	2	0	0	2	3	2	3	1	4	1	8
O65355	O65355	1	1	1	Gamma-glutamyl hydrolase 2	GGH2		1	1	1	1	0	0	0	0	0	0	0	0	1	0	0	0	0	0	0	0	1	0	0	0	0	1	1	0	1	0	0	0	1	0	0	0	0	0	0	0	0	0
O65390;Q8VYL3	O65390	3;1	3;1	3;1	Aspartic proteinase A1	APA1		2	3	3	3	0	0	0	0	0	2	0	0	0	3	0	1	0	1	0	1	0	1	1	1	3	1	3	1	3	1	3	1	2	2	0	0	0	0	0	2	0	0
O65396	O65396	12	12	12	Aminomethyltransferase, mitochondrial	GDCST		1	12	12	12	3	4	3	6	7	4	5	6	7	6	7	6	4	5	3	5	4	4	0	3	3	5	5	3	7	4	6	3	6	3	3	4	3	6	7	4	5	6
O65469;O65468;Q8L7G3	O65469;O65468;Q8L7G3	2;2;1	2;2;1	2;2;1	Putative cysteine-rich receptor-like protein kinase 9;Cysteine-rich receptor-like protein kinase 8;Cysteine-rich receptor-like protein kinase 7	CRK9;CRK8;CRK7	;;	3	2	2	2	0	0	0	0	1	0	1	0	1	0	1	0	0	0	0	0	0	0	0	0	0	0	0	0	0	0	0	0	0	0	0	0	0	0	1	0	1	0
O65570;O65570-2;O81645;O81644	O65570;O65570-2;O81645;O81644	2;2;1;1	2;2;1;1	2;2;1;1	Villin-4;Villin-3;Villin-2	VLN4;VLN3;VLN2	;;;	4	2	2	2	0	1	0	0	0	0	0	0	0	0	0	0	0	0	0	0	0	0	0	1	0	0	0	0	0	1	0	0	0	1	0	1	0	0	0	0	0	0
O65649;Q9MA92	O65649;Q9MA92	2;1	2;1	2;1	Filament-like plant protein 5;Filament-like plant protein 3	FPP5;FPP3	;	2	2	2	2	0	0	0	0	1	0	0	0	0	0	1	0	0	0	0	0	0	0	0	0	0	0	0	0	0	0	0	0	0	0	0	0	0	0	1	0	0	0
O65719	O65719	19	8	7	Heat shock 70 kDa protein 3	HSP70-3		1	19	8	7	4	5	4	4	6	3	6	6	4	5	6	4	6	4	2	6	5	5	10	10	10	12	9	11	7	8	7	9	7	10	1	0	0	0	1	0	1	0
O80448;O80446	O80448	10;3	10;3	5;0	Pyridoxal 5-phosphate synthase subunit PDX1.1	PDX11		2	10	10	5	0	1	0	3	0	4	0	5	0	6	0	2	0	3	0	2	0	4	3	6	1	3	1	4	1	7	0	5	2	3	0	1	0	3	0	4	0	5
O80476	O80476	1	1	1	Methylesterase 2	MES2		1	1	1	1	0	0	0	0	0	0	1	0	1	0	1	0	0	0	0	0	0	0	0	0	0	0	0	0	0	0	0	0	0	0	0	0	0	0	0	0	1	0
O80526	O80526	2	2	1	ATP-citrate synthase alpha chain protein 3	ACLA-3		1	2	2	1	0	0	0	0	0	0	0	0	0	1	0	0	1	1	0	0	0	0	1	1	1	1	1	1	1	0	1	0	1	0	0	0	0	0	0	0	0	0
Q0WP12-3;O80562-3;O80562-2;Q0WP12-2;O80562;Q0WP12	Q0WP12-3;O80562-3;O80562-2;Q0WP12-2;O80562;Q0WP12	1;1;1;1;1;1	1;1;1;1;1;1	1;1;1;1;1;1	Thiocyanate methyltransferase 1;Probable thiol methyltransferase 1	HOL1;HOL2	;;;;;	6	1	1	1	0	0	0	0	0	0	0	0	0	0	0	0	0	0	0	0	0	0	0	0	0	0	1	0	1	0	1	0	1	0	0	0	0	0	0	0	0	0
O80580	O80580	1	1	1	MLO-like protein 15	MLO15		1	1	1	1	0	0	0	1	0	0	0	0	0	0	0	0	0	0	0	0	0	0	0	0	0	0	0	0	0	0	0	0	0	0	0	0	0	1	0	0	0	0
O80585	O80585	4	1	1	Methylenetetrahydrofolate reductase 2	MTHFR2		1	4	1	1	0	1	0	1	1	1	1	1	0	1	0	1	1	2	0	1	0	1	0	0	0	0	0	0	0	1	0	0	1	0	0	0	0	0	0	0	0	0
O80612;Q9XI62;Q8H1D8	O80612;Q9XI62;Q8H1D8	2;1;1	1;0;0	1;0;0	Probable apyrase 6;Probable apyrase 3;Probable apyrase 4	APY6;APY3;APY4	;;	3	2	1	1	0	0	1	0	1	0	1	1	1	0	1	0	0	0	0	0	0	0	0	0	0	1	0	0	1	1	1	0	1	1	0	0	0	0	0	0	0	0
Q9LZ41;O80626	Q9LZ41;O80626	1;1	1;1	1;1	60S ribosomal protein L35-4;60S ribosomal protein L35-2	RPL35D;RPL35B	;	2	1	1	1	0	0	0	0	0	0	0	0	0	0	0	0	0	0	0	0	0	0	1	0	0	0	0	0	0	0	0	0	0	0	0	0	0	0	0	0	0	0
O80674	O80674	1	1	1	Transcription factor bHLH106	BHLH106		1	1	1	1	0	0	0	0	0	0	0	0	0	0	0	0	0	0	0	0	0	0	0	0	0	0	0	0	0	1	0	0	0	0	0	0	0	0	0	0	0	0
O80763	O80763	1	1	1	Probable nucleoredoxin 1			1	1	1	1	0	0	0	0	1	0	0	0	0	0	0	0	0	0	0	0	0	0	0	0	0	0	0	0	0	0	0	0	0	0	0	0	0	0	1	0	0	0
O80796	O80796	2	2	2	Membrane-associated protein VIPP1, chloroplastic	VIPP1		1	2	2	2	0	0	0	0	1	0	0	0	1	0	0	0	0	0	0	1	0	0	1	0	0	0	0	0	0	2	1	1	1	0	0	0	0	0	1	0	0	0
O80840	O80840	1	1	1	Phosphomannomutase	PMM		1	1	1	1	0	0	0	0	0	0	0	0	0	0	0	0	0	0	0	0	0	0	1	1	1	0	1	0	0	1	0	0	1	0	0	0	0	0	0	0	0	0
O80852;O80852-2	O80852;O80852-2	6;5	6;5	5;4	Glutathione S-transferase F9	GSTF9	;	2	6	6	5	2	0	2	0	3	0	5	0	5	0	3	2	2	0	1	0	3	1	0	2	1	2	3	1	5	3	6	1	2	1	2	0	2	0	3	0	5	0
O80860;Q8W585	O80860;Q8W585	19;11	19;11	19;11	ATP-dependent zinc metalloprotease FTSH 2, chloroplastic;ATP-dependent zinc metalloprotease FTSH 8, chloroplastic	FTSH2;FTSH8	;	2	19	19	19	4	2	3	1	7	3	5	2	4	2	6	1	3	2	1	2	1	1	15	2	15	5	10	7	11	4	11	2	6	4	4	2	3	1	7	3	5	2
O80898	O80898	1	1	1	Cellulose synthase-like protein B1	CSLB1		1	1	1	1	0	0	0	0	0	0	0	0	0	0	1	0	0	0	0	0	0	0	0	0	0	0	0	0	0	0	0	0	0	0	0	0	0	0	0	0	0	0
O80912	O80912	4	1	1	Peroxidase 23	PER23		1	4	1	1	1	1	1	1	1	0	2	2	3	2	2	1	1	1	1	0	2	1	0	0	0	0	0	0	0	0	0	0	0	0	0	0	0	0	0	0	0	0
O80934	O80934	14	14	13	Uncharacterized protein At2g37660, chloroplastic			1	14	14	13	0	0	1	0	1	0	4	0	2	0	2	0	2	0	0	0	1	0	7	0	8	0	13	0	9	1	8	0	7	0	0	0	1	0	1	0	4	0
O80950-2;O80950;O80948	O80950-2;O80950;O80948	1;1;1	1;1;1	1;1;1	Jacalin-related lectin 22;Jacalin-related lectin 23	JAL22;JAL23	;;	3	1	1	1	0	0	0	0	0	0	0	0	0	0	0	0	0	0	0	0	0	1	1	0	0	0	0	0	0	0	0	0	0	0	0	0	0	0	0	0	0	0
O80958	O80958	2	2	2	Pentatricopeptide repeat-containing protein At2g39230, mitochondrial	LOJ		1	2	2	2	0	0	0	0	0	0	0	0	0	0	0	0	0	0	1	0	0	0	0	0	0	0	0	0	0	0	1	0	0	0	0	0	0	0	0	0	0	0
O80988	O80988	13	4	4	Glycine dehydrogenase (decarboxylating) 2, mitochondrial	GLDP2		1	13	4	4	4	7	3	8	4	8	3	5	1	9	2	6	1	6	1	7	2	7	1	2	0	1	0	4	0	4	0	4	1	3	0	1	0	1	0	1	0	0
O81030	O81030	1	1	1	L-gulonolactone oxidase 5	GULLO5		1	1	1	1	0	0	0	0	0	0	0	0	0	0	0	0	0	0	0	0	0	0	0	0	0	0	1	0	0	0	0	0	0	0	0	0	0	0	0	0	0	0
O81146;O81147	O81146;O81147	5;3	5;3	5;3	Proteasome subunit alpha type-6-A;Proteasome subunit alpha type-6-B	PAA1;PAA2	;	2	5	5	5	0	3	0	1	0	1	0	2	0	1	0	0	0	1	0	1	0	3	0	0	0	0	0	0	1	1	1	1	1	0	0	3	0	1	0	1	0	2
O81148;F4JJE5	O81148;F4JJE5	4;2	4;2	4;2	Proteasome subunit alpha type-4-A;Putative proteasome subunit alpha type-4-B	PAC1;PAC2	;	2	4	4	4	0	1	0	0	0	0	0	2	0	1	0	0	0	1	0	1	0	1	0	0	0	0	0	0	0	3	1	2	0	0	0	1	0	0	0	0	0	2
O81149;Q42134	O81149;Q42134	3;2	3;2	3;2	Proteasome subunit alpha type-5-A;Proteasome subunit alpha type-5-B	PAE1;PAE2	;	2	3	3	3	0	0	0	0	0	0	0	1	0	0	0	0	0	0	0	1	0	0	0	1	0	0	0	0	0	1	0	0	0	0	0	0	0	0	0	0	0	1
O81235	O81235	3	3	3	Superoxide dismutase [Mn] 1, mitochondrial	MSD1		1	3	3	3	0	0	0	1	0	1	0	1	0	2	0	1	0	1	0	2	0	1	0	0	0	0	0	0	0	2	0	2	0	2	0	0	0	1	0	1	0	1
O81283	O81283	7	7	7	Translocase of chloroplast 159, chloroplastic	TOC159		1	7	7	7	0	0	0	0	0	0	0	0	0	0	0	0	0	0	0	0	0	0	7	0	4	0	1	0	0	0	0	0	0	0	0	0	0	0	0	0	0	0
O81439	O81439	4	4	3	Probable plastid-lipid-associated protein 1, chloroplastic	PAP1		1	4	4	3	0	0	0	0	1	0	2	0	1	0	0	0	0	0	0	0	0	0	1	1	1	0	3	0	3	1	2	0	3	0	0	0	0	0	1	0	2	0
O81742;Q9SUS3	O81742;Q9SUS3	1;1	1;1	1;1	Beta-adaptin-like protein C;Beta-adaptin-like protein B	BETAC-AD;BETAB-AD	;	2	1	1	1	0	0	0	0	0	0	0	0	0	0	0	0	0	0	0	0	0	0	0	0	0	0	0	0	1	0	0	0	1	0	0	0	0	0	0	0	0	0
O81829	O81829	1	1	1	Indole-3-acetic acid-amido synthetase GH3.5	GH3.5		1	1	1	1	0	0	0	0	0	0	0	0	0	0	0	0	0	0	0	0	0	0	0	0	1	0	0	0	0	0	0	0	0	0	0	0	0	0	0	0	0	0
O81852-2;O81852	O81852-2;O81852	1;1	1;1	1;1	Bifunctional aspartokinase/homoserine dehydrogenase 2, chloroplastic;Aspartokinase;Homoserine dehydrogenase	AKHSDH2	;	2	1	1	1	0	0	0	0	0	0	0	0	0	0	0	0	0	0	0	0	0	0	0	0	0	0	0	0	0	0	0	0	1	0	0	0	0	0	0	0	0	0
O81884	O81884	1	1	1	L-galactose dehydrogenase	LGALDH		1	1	1	1	0	0	0	0	0	0	0	0	0	0	0	0	0	0	0	0	0	0	0	0	0	0	0	0	0	0	1	0	1	0	0	0	0	0	0	0	0	0
O82233	O82233	1	1	1	Eukaryotic translation initiation factor isoform 4G-2	EIF(ISO)4G2		1	1	1	1	0	0	0	0	0	0	0	0	0	1	0	1	0	0	0	0	0	0	0	1	0	0	0	1	0	1	0	1	1	1	0	0	0	0	0	0	0	0
O82251	O82251	2	2	2	Protein TIC 20-II, chloroplastic	TIC20-II		1	2	2	2	0	0	0	0	0	0	0	0	0	0	0	0	0	0	0	0	0	0	0	1	0	1	0	0	1	1	2	0	2	0	0	0	0	0	0	0	0	0
O82291	O82291	6	6	6	Probable plastid-lipid-associated protein 3, chloroplastic	PAP3		1	6	6	6	0	0	0	0	1	0	1	0	1	0	1	0	0	0	0	0	0	0	4	0	3	0	5	0	2	0	2	0	2	0	0	0	0	0	1	0	1	0
O82392	O82392	1	1	1	Phosphomethylpyrimidine synthase, chloroplastic	THIC		1	1	1	1	0	0	0	0	0	0	0	0	0	0	0	1	0	0	0	0	0	0	0	0	0	1	0	0	0	0	0	0	0	0	0	0	0	0	0	0	0	0
O82399	O82399	3	2	2	Probable malate dehydrogenase, glyoxysomal			1	3	2	2	1	0	1	0	1	0	1	0	1	0	1	0	1	0	0	0	1	1	0	0	0	0	0	0	2	3	1	1	2	0	0	0	0	0	0	0	0	0
O82484	O82484	1	1	1	Putative disease resistance protein At4g10780			1	1	1	1	0	0	0	0	0	0	0	0	0	0	0	0	0	0	1	0	0	0	0	0	0	0	0	0	0	0	0	0	0	0	0	0	0	0	0	0	0	0
O82514	O82514	2	2	2	Adenylate kinase 4	ADK1		1	2	2	2	0	0	0	0	0	0	0	0	0	1	0	0	0	0	0	0	0	0	0	0	0	0	0	0	0	1	0	0	0	0	0	0	0	0	0	0	0	0
O82533	O82533	3	3	2	Cell division protein FtsZ homolog 2-1, chloroplastic	FTSZ2-1		1	3	3	2	0	0	0	0	0	0	0	0	0	0	0	0	0	0	0	0	0	0	0	0	2	1	2	0	1	0	1	0	1	0	0	0	0	0	0	0	0	0
Q93V56;O82597	Q93V56;O82597	1;1	1;1	1;1	Soluble inorganic pyrophosphatase 1;Soluble inorganic pyrophosphatase 5	PPA1;PPA5	;	2	1	1	1	0	1	0	1	0	1	0	1	0	1	0	1	0	1	0	1	0	1	0	0	0	0	0	0	0	1	0	1	0	0	0	1	0	1	0	1	0	1
O82628	O82628	1	1	1	V-type proton ATPase subunit G1	VHA-G1		1	1	1	1	0	0	0	0	0	0	0	0	0	0	0	0	0	0	0	0	0	0	0	1	1	1	0	1	0	1	1	0	1	1	0	0	0	0	0	0	0	0
O82660	O82660	7	7	7	Photosystem II stability/assembly factor HCF136, chloroplastic	HCF136		1	7	7	7	0	2	0	2	1	4	1	4	1	3	1	2	0	3	0	4	2	4	0	2	0	2	0	2	2	5	2	3	2	2	0	2	0	2	1	4	1	4
O82662	O82662	9	9	9	Succinyl-CoA ligase [ADP-forming] subunit beta, mitochondrial			1	9	9	9	0	0	0	0	0	0	1	0	0	1	1	2	1	0	0	0	0	0	1	1	4	3	5	3	2	6	1	8	0	6	0	0	0	0	0	0	1	0
O82663;Q6ZDY8;Q9ZPX5	O82663;Q6ZDY8;Q9ZPX5	2;1;1	2;1;1	2;1;1	Succinate dehydrogenase [ubiquinone] flavoprotein subunit 1, mitochondrial;Succinate dehydrogenase [ubiquinone] flavoprotein subunit 2, mitochondrial	SDH1-1;SDH1-2	;;	3	2	2	2	0	1	0	1	0	1	0	1	0	1	0	2	1	1	0	1	0	0	0	1	0	1	0	1	0	1	0	1	0	1	0	1	0	1	0	1	0	1
O82768	O82768	1	1	1	Histidine biosynthesis bifunctional protein hisIE, chloroplastic;Phosphoribosyl-AMP cyclohydrolase;Phosphoribosyl-ATP pyrophosphatase	HISN2		1	1	1	1	0	0	0	0	0	0	0	0	0	0	0	0	0	0	0	0	0	0	0	1	0	0	0	0	0	1	0	1	0	0	0	0	0	0	0	0	0	0
Q8VZ87;P0CJ48;P04778	Q8VZ87;P0CJ48;P04778	8;8;8	8;8;8	8;8;8	Chlorophyll a-b binding protein 3, chloroplastic;Chlorophyll a-b binding protein 2, chloroplastic;Chlorophyll a-b binding protein 1, chloroplastic	LHCB1.2;LHCB1.1;LHCB1.3	;;	3	8	8	8	3	6	5	6	5	6	6	6	5	6	6	6	6	6	5	6	6	5	6	6	6	7	6	6	7	6	7	6	6	6	3	6	5	6	5	6	6	6
P05466	P05466	1	1	1	3-phosphoshikimate 1-carboxyvinyltransferase, chloroplastic			1	1	1	1	0	0	0	0	0	0	0	0	0	0	0	0	0	0	0	0	0	0	0	0	1	0	1	0	1	0	1	0	1	0	0	0	0	0	0	0	0	0
P09468	P09468	6	6	6	ATP synthase epsilon chain, chloroplastic	atpE		1	6	6	6	0	2	0	1	2	1	2	0	1	0	1	2	0	1	1	2	2	2	3	5	5	4	2	2	5	5	5	3	5	0	0	2	0	1	2	1	2	0
P0C7R4	P0C7R4	1	1	1	Pentatricopeptide repeat-containing protein At1g69290			1	1	1	1	0	0	0	0	0	0	0	0	0	0	0	0	0	0	0	0	0	0	0	0	1	0	0	0	0	0	0	0	0	0	0	0	0	0	0	0	0	0
P0C894	P0C894	1	1	1	Putative pentatricopeptide repeat-containing protein At2g02150			1	1	1	1	0	0	0	1	1	0	1	0	0	0	0	0	0	0	0	0	0	0	0	0	0	0	0	0	0	0	0	0	0	0	0	0	0	1	1	0	1	0
P0CB26	P0CB26	1	1	1	Uncharacterized protein At1g10890			1	1	1	1	0	0	1	0	0	0	0	0	0	0	0	0	0	0	0	0	0	0	0	0	0	0	0	0	0	0	0	0	0	0	0	0	1	0	0	0	0	0
Q9LQC8;P36397;P0DH91	Q9LQC8;P36397;P0DH91	9;9;9	9;9;9	9;9;9	ADP-ribosylation factor 2-A;ADP-ribosylation factor 1;ADP-ribosylation factor 2-B	ARF2-A;ARF1;ARF2-B	;;	3	9	9	9	2	0	2	0	4	2	4	0	5	2	4	3	2	1	2	1	2	2	1	1	5	3	6	0	5	4	6	2	6	3	2	0	2	0	4	2	4	0
Q682T9;Q03509;P59220;P0DH98;P0DH97;P0DH96;P0DH95	Q682T9;Q03509;P59220;P0DH98;P0DH97;P0DH96;P0DH95	6;6;6;6;6;4;4	6;6;6;6;6;4;4	6;6;6;6;6;4;4	Calmodulin-5;Calmodulin-6;Calmodulin-7;Calmodulin-3;Calmodulin-2;Calmodulin-4;Calmodulin-1	CAM5;CAM6;CAM7;CAM3;CAM2;CAM4;CAM1	;;;;;;	7	6	6	6	0	0	0	0	0	0	1	0	0	0	0	0	0	0	0	0	0	0	2	0	5	0	5	0	0	0	0	0	0	0	0	0	0	0	0	0	1	0
Q8W4H7;Q8GTY0;Q0WL56;P0DH99	Q8W4H7;Q8GTY0;Q0WL56;P0DH99	17;17;17;17	17;17;17;17	17;17;17;17	Elongation factor 1-alpha 2;Elongation factor 1-alpha 4;Elongation factor 1-alpha 3;Elongation factor 1-alpha 1	A2;A4;A3;A1	;;;	4	17	17	17	9	7	9	8	10	7	8	8	9	9	11	10	8	10	5	10	8	6	6	9	3	9	7	9	10	9	11	11	7	12	9	7	9	8	10	7	8	8
P0DI79;P0DI78	P0DI79;P0DI78	3;3	3;3	3;3	UPF0496 protein At3g28300;UPF0496 protein At3g28290		;	2	3	3	3	0	0	1	0	1	0	0	0	0	0	0	0	0	1	0	0	0	0	0	0	0	0	1	0	1	1	0	0	0	0	0	0	1	0	1	0	0	0
P0DKC4;P0DKC3;P0DKC3-2;Q8GWU0	P0DKC4;P0DKC3;P0DKC3-2	9;9;7;1	9;9;7;1	9;9;7;1	Phosphoglycolate phosphatase 1B, chloroplastic;Phosphoglycolate phosphatase 1A, chloroplastic	PGLP1B;PGLP1A	;;	4	9	9	9	1	0	0	0	3	0	3	0	3	0	5	0	2	0	1	0	3	0	1	0	1	0	5	0	3	3	4	0	4	0	1	0	0	0	3	0	3	0
P10795	P10795	13	10	10	Ribulose bisphosphate carboxylase small chain 1A, chloroplastic	RBCS-1A		1	13	10	10	7	10	8	9	8	10	7	10	7	11	7	9	7	11	6	10	7	8	7	6	5	7	5	7	8	10	8	12	7	9	5	7	5	7	6	7	5	7
P10796	P10796	12	4	4	Ribulose bisphosphate carboxylase small chain 1B, chloroplastic	RBCS-1B		1	12	4	4	6	11	8	8	6	10	6	9	6	10	7	11	5	11	6	11	6	10	6	8	5	7	3	7	6	11	6	11	7	10	1	4	2	3	1	3	1	3
P10798;P10797	P10798;P10797	13;13	13;13	5;5	Ribulose bisphosphate carboxylase small chain 3B, chloroplastic;Ribulose bisphosphate carboxylase small chain 2B, chloroplastic	RBCS-3B;RBCS-2B	;	2	13	13	5	7	11	8	8	7	10	7	10	8	10	8	11	5	11	7	11	7	10	7	9	5	7	5	7	5	11	7	12	8	10	7	11	8	8	7	10	7	10
P10896;P10896-2;P10871-2;P10871	P10896;P10896-2	26;24;3;3	26;24;3;3	26;24;3;3	Ribulose bisphosphate carboxylase/oxygenase activase, chloroplastic	RCA	;	4	26	26	26	14	12	13	13	16	13	19	15	18	15	20	16	14	14	12	14	12	13	17	18	20	18	20	18	21	20	21	17	21	17	14	12	13	13	16	13	19	15
P11574;Q8W4E2	P11574;Q8W4E2	13;13	13;13	2;2	V-type proton ATPase subunit B1;V-type proton ATPase subunit B3	VHA-B1;VHA-B3	;	2	13	13	2	0	6	1	2	1	3	3	2	1	5	2	4	0	4	0	6	1	6	1	3	2	3	1	1	3	5	4	5	3	3	0	6	1	2	1	3	3	2
P11829	P11829	1	1	1	Acyl carrier protein 1, chloroplastic	ACP1		1	1	1	1	0	0	0	0	0	0	0	0	0	0	0	0	0	0	0	0	0	0	0	0	1	0	0	0	0	0	0	0	0	0	0	0	0	0	0	0	0	0
P14671;P25269;Q59992	P14671;P25269;Q59992	2;2;1	2;2;1	2;2;1	Tryptophan synthase beta chain 1, chloroplastic;Tryptophan synthase beta chain 2, chloroplastic	TSB1;TSB2	;;	3	2	2	2	0	0	0	0	0	0	0	2	0	1	0	0	0	0	0	0	0	0	0	0	0	0	0	0	0	0	0	1	0	0	0	0	0	0	0	0	0	2
P14970	P14970	1	1	1				1	1	1	1	0	0	0	0	0	0	0	0	0	0	0	0	0	0	0	0	0	1	0	0	0	0	0	0	0	0	0	0	0	0	0	0	0	0	0	0	0	0
P16127	P16127	6	6	3	Magnesium-chelatase subunit ChlI-1, chloroplastic	CHLI1		1	6	6	3	0	0	0	1	0	1	0	1	0	0	0	2	0	0	0	1	0	0	1	4	0	2	2	3	0	2	0	3	0	0	0	0	0	1	0	1	0	1
P16180	P16180	2	2	2	30S ribosomal protein S17, chloroplastic	RPS17		1	2	2	2	0	0	0	0	0	0	0	0	0	0	0	0	0	0	0	0	0	0	2	0	1	0	1	0	0	0	0	0	0	0	0	0	0	0	0	0	0	0
P16181;P42733;O65569	P16181;P42733;O65569	2;1;1	2;1;1	2;1;1	40S ribosomal protein S11-1;40S ribosomal protein S11-3;40S ribosomal protein S11-2	RPS11A;RPS11C;RPS11B	;;	3	2	2	2	0	0	0	0	0	0	0	0	0	0	0	0	0	0	0	0	0	0	0	0	0	0	0	0	1	0	1	0	1	0	0	0	0	0	0	0	0	0
P17094	P17094	3	3	3	60S ribosomal protein L3-1	ARP1		1	3	3	3	0	0	0	0	0	0	0	0	0	0	0	0	0	0	0	0	0	0	0	0	0	0	0	0	3	0	2	0	1	0	0	0	0	0	0	0	0	0
P17745	P17745	20	20	19	Elongation factor Tu, chloroplastic	TUFA		1	20	20	19	4	10	4	7	9	7	5	6	5	8	4	9	5	4	3	10	6	6	11	13	11	14	9	15	6	8	6	12	8	11	4	10	4	7	9	7	5	6
P19366;A4QKT8;A4QJU0	P19366;A4QKT8;A4QJU0	41;38;35	41;38;35	40;37;34	ATP synthase subunit beta, chloroplastic	atpB	;;	3	41	41	40	17	21	19	19	24	20	20	25	25	26	22	29	25	25	15	25	23	23	34	33	35	36	34	35	31	33	32	29	29	34	17	21	19	19	24	20	20	25
P19456;P20649	P19456;P20649	1;1	1;1	1;1	ATPase 2, plasma membrane-type;ATPase 1, plasma membrane-type	AHA2;AHA1	;	2	1	1	1	0	0	0	0	0	0	0	0	0	0	0	0	0	0	0	0	0	0	0	0	0	0	0	0	1	0	1	0	1	0	0	0	0	0	0	0	0	0
P20115-2;P20115	P20115-2;P20115	2;2	2;2	2;2	Citrate synthase 4, mitochondrial	CSY4	;	2	2	2	2	0	0	1	0	1	0	1	0	1	0	1	0	0	0	0	0	0	0	0	0	0	0	0	0	0	0	2	0	2	0	0	0	1	0	1	0	1	0
P21218;Q42536;Q42536-2	P21218	12;4;2	12;4;2	10;4;2	Protochlorophyllide reductase B, chloroplastic	PORB		3	12	12	10	3	1	1	1	6	1	6	1	5	2	4	3	1	1	1	1	4	1	0	0	0	0	0	0	9	3	10	2	5	2	3	1	1	1	6	1	6	1
P21238	P21238	28	28	28	Chaperonin 60 subunit alpha 1, chloroplastic	CPN60A1		1	28	28	28	3	6	4	5	7	7	8	8	5	7	11	2	5	4	2	3	5	4	19	16	20	19	19	24	15	14	15	13	16	11	3	6	4	5	7	7	8	8
P21240;Q9C667-2;Q9C667	P21240	32;2;2	32;2;2	5;0;0	Chaperonin 60 subunit beta 1, chloroplastic	CPN60B1		3	32	32	5	7	9	8	3	8	4	5	6	6	6	10	4	6	4	2	5	6	6	21	12	22	15	19	19	17	17	19	13	15	11	7	9	8	3	8	4	5	6
P21276	P21276	3	3	3	Superoxide dismutase [Fe] 1, chloroplastic	FSD1		1	3	3	3	0	0	0	0	0	0	0	0	0	0	0	1	0	0	0	0	0	0	0	2	0	2	1	1	0	0	0	0	0	0	0	0	0	0	0	0	0	0
P21945	P21945	1	1	1				1	1	1	1	0	0	0	0	0	0	0	0	0	0	1	0	0	0	0	0	0	0	0	0	0	0	0	0	1	0	1	0	1	0	0	0	0	0	0	0	0	0
P22953	P22953	21	21	5	Probable mediator of RNA polymerase II transcription subunit 37e	MED37E		1	21	21	5	6	7	6	6	7	5	7	8	4	7	8	6	7	6	2	8	5	9	11	12	10	14	10	15	8	11	10	13	8	13	6	7	6	6	7	5	7	8
P23321;P23322	P23321	25;7	25;7	10;0	Oxygen-evolving enhancer protein 1-1, chloroplastic	PSBO1		2	25	25	10	2	1	3	1	4	1	8	2	8	1	10	1	5	1	5	1	7	1	14	2	14	4	18	2	15	8	14	4	12	3	2	1	3	1	4	1	8	2
P23686;P17562	P23686;P17562	3;2	1;0	1;0	S-adenosylmethionine synthase 1;S-adenosylmethionine synthase 2	SAM1;SAM2	;	2	3	1	1	0	0	0	0	1	1	2	0	2	1	0	2	0	0	0	0	1	0	0	1	0	3	1	1	1	0	1	0	0	0	0	0	0	0	0	1	0	0
P24101	P24101	7	4	4	Peroxidase 33	PER33		1	7	4	4	4	1	3	2	2	2	2	2	2	2	6	2	2	1	2	1	2	2	2	1	2	2	2	1	3	2	3	2	3	2	1	0	0	0	0	0	0	0
P24102	P24102	8	8	4	Peroxidase 22	PER22		1	8	8	4	4	1	4	1	3	1	8	5	6	2	7	1	3	2	1	0	1	3	0	0	0	0	0	0	0	0	0	0	0	0	4	1	4	1	3	1	8	5
P24636;CON__ENSEMBL:ENSBTAP00000025008	P24636	15;1	15;1	1;0	Tubulin beta-4 chain	TUBB4		2	15	15	1	1	3	3	3	8	2	5	3	6	5	6	4	4	3	0	3	2	2	3	3	3	6	6	5	11	6	11	4	9	5	1	3	3	3	8	2	5	3
P25071	P25071	1	1	1	Calmodulin-like protein 12	CML12		1	1	1	1	0	1	0	0	0	0	0	1	0	0	0	0	0	0	0	0	0	0	0	0	1	1	0	1	0	0	0	0	0	0	0	1	0	0	0	0	0	1
P25696	P25696	15	15	15	Bifunctional enolase 2/transcriptional activator	ENO2		1	15	15	15	4	0	4	0	5	0	3	1	3	0	8	1	4	0	2	0	4	1	7	0	8	1	8	0	8	6	7	4	8	4	4	0	4	0	5	0	3	1
P25697	P25697	13	13	13	Phosphoribulokinase, chloroplastic			1	13	13	13	0	6	1	10	3	8	0	10	0	10	3	7	1	12	1	12	2	12	4	6	6	8	5	7	6	12	6	10	5	10	0	6	1	10	3	8	0	10
P25701	P25701	1	1	1	Acyl carrier protein 2, chloroplastic	ACP2		1	1	1	1	0	0	0	0	0	0	0	0	0	0	0	0	0	0	0	0	0	0	0	0	0	0	0	0	1	0	1	0	1	0	0	0	0	0	0	0	0	0
P25702	P25702	1	1	1	Acyl carrier protein 3, chloroplastic	ACP3		1	1	1	1	0	0	0	0	0	0	0	0	0	0	0	0	0	0	0	0	0	0	0	0	1	0	0	0	1	0	1	0	1	0	0	0	0	0	0	0	0	0
P25818	P25818	2	2	2	Aquaporin TIP1-1;Aquaporin TIP1-1, N-terminally processed	TIP1-1		1	2	2	2	0	0	0	0	0	0	0	0	0	0	0	0	0	0	0	0	0	0	1	2	2	1	1	2	2	1	2	1	2	1	0	0	0	0	0	0	0	0
P25819	P25819	11	8	6	Catalase-2	CAT2		1	11	8	6	2	4	1	8	3	6	3	9	3	7	2	7	2	6	2	5	2	6	2	2	2	3	2	5	2	4	2	3	3	2	0	3	0	5	1	4	1	6
P25851	P25851	13	13	13	Fructose-1,6-bisphosphatase, chloroplastic	FBP		1	13	13	13	1	0	2	2	6	2	5	2	8	3	5	3	2	2	1	3	1	2	7	2	9	4	8	2	8	4	9	3	8	4	1	0	2	2	6	2	5	2
P25853;P25853-2	P25853;P25853-2	2;1	2;1	2;1	Beta-amylase 5	BAM5	;	2	2	2	2	1	0	0	0	0	0	0	0	0	0	0	0	0	0	0	0	0	0	0	0	0	0	0	0	0	0	0	0	1	0	1	0	0	0	0	0	0	0
P25855;Q9LQL0	P25855;Q9LQL0	2;2	2;2	2;2	Glycine cleavage system H protein 1, mitochondrial;Glycine cleavage system H protein 3, mitochondrial	GDH1;GDH3	;	2	2	2	2	0	0	0	0	0	0	0	0	1	0	0	0	0	0	0	0	0	0	1	0	1	0	1	0	1	0	0	0	0	0	0	0	0	0	0	0	0	0
P25856	P25856	20	15	7	Glyceraldehyde-3-phosphate dehydrogenase GAPA1, chloroplastic	GAPA1		1	20	15	7	8	10	9	9	12	11	11	8	13	8	10	9	11	9	8	10	11	11	13	11	13	15	14	14	14	13	15	12	11	14	6	8	7	7	10	9	8	6
P25857	P25857	25	25	20	Glyceraldehyde-3-phosphate dehydrogenase GAPB, chloroplastic	GAPB		1	25	25	20	9	6	10	9	14	10	14	7	13	7	11	8	10	6	7	8	12	7	12	8	15	9	16	10	15	12	15	9	11	11	9	6	10	9	14	10	14	7
P25858	P25858	15	15	1	Glyceraldehyde-3-phosphate dehydrogenase GAPC1, cytosolic	GAPC1		1	15	15	1	3	7	5	6	9	7	10	5	9	7	10	10	7	6	3	8	7	6	6	6	6	8	7	6	12	10	10	9	9	9	3	7	5	6	9	7	10	5
P25864	P25864	5	5	5	50S ribosomal protein L9, chloroplastic	RPL9		1	5	5	5	2	0	2	0	3	0	3	0	2	0	2	0	1	0	1	0	0	0	4	2	5	1	2	1	2	1	2	0	3	1	2	0	2	0	3	0	3	0
P25873	P25873	5	5	5	50S ribosomal protein L15, chloroplastic	RPL15		1	5	5	5	0	0	0	0	1	0	1	0	0	0	1	0	1	0	0	0	1	0	3	0	2	0	0	0	4	0	2	0	2	0	0	0	0	0	1	0	1	0
P26569;P26568	P26569;P26568	1;1	1;1	1;1	Histone H1.2;Histone H1.1		;	2	1	1	1	1	0	1	0	1	0	1	0	0	0	0	0	0	0	1	0	1	0	0	0	0	0	0	0	0	0	0	0	1	0	1	0	1	0	1	0	1	0
P27140-2	P27140-2	14	1	1	Beta carbonic anhydrase 1, chloroplastic	BCA1		1	14	1	1	4	11	6	10	8	10	6	11	7	11	8	10	8	10	7	10	6	10	7	9	7	7	8	9	9	11	11	10	10	10	0	0	0	0	0	0	0	0
P27140-3;P27140	P27140-3;P27140	15;14	8;7	2;1	Beta carbonic anhydrase 1, chloroplastic	BCA1	;	2	15	8	2	4	11	6	10	8	10	6	11	7	11	8	10	8	10	7	10	6	10	7	9	7	7	8	9	9	11	11	11	10	11	1	4	4	3	3	3	2	4
P27521	P27521	7	7	7	Chlorophyll a-b binding protein 4, chloroplastic	LHCA4		1	7	7	7	1	2	0	1	3	2	2	2	2	3	2	3	1	3	1	4	1	4	5	5	5	4	5	3	7	4	6	3	3	3	1	2	0	1	3	2	2	2
P28186	P28186	3	1	1	Ras-related protein RABE1c	RABE1C		1	3	1	1	0	0	0	0	0	0	0	0	0	0	0	0	1	0	0	0	0	0	2	1	1	1	0	0	2	0	1	0	0	0	0	0	0	0	0	0	0	0
P28493	P28493	7	7	7	Pathogenesis-related protein 5			1	7	7	7	1	0	1	0	3	0	7	0	4	0	6	0	2	0	1	0	1	0	1	0	1	0	1	0	4	0	3	0	5	0	1	0	1	0	3	0	7	0
P28769	P28769	4	4	4	T-complex protein 1 subunit alpha	CCT1		1	4	4	4	0	0	0	1	0	1	0	0	1	1	1	1	2	1	0	1	0	1	2	1	1	2	1	2	1	1	1	1	1	2	0	0	0	1	0	1	0	0
P29197;P29185	P29197	12;5	3;0	3;0	Chaperonin CPN60, mitochondrial	CPN60		2	12	3	3	1	1	0	1	1	0	1	1	1	0	2	0	2	1	0	0	0	0	5	2	7	1	5	5	4	3	4	1	5	3	0	0	0	0	0	0	0	0
P29402	P29402	4	4	4	Calnexin homolog 1	CNX1		1	4	4	4	0	0	0	0	0	0	0	0	0	0	1	0	0	0	0	0	0	0	2	1	2	1	1	1	1	1	2	1	1	1	0	0	0	0	0	0	0	0
P29513	P29513	12	1	1	Tubulin beta-5 chain	TUBB5		1	12	1	1	2	2	4	3	6	2	5	3	5	3	5	3	4	3	0	3	2	2	3	3	3	7	4	4	8	4	8	2	7	3	1	0	1	0	1	0	1	0
P29514;P12411	P29514;P12411	13;11	2;1	1;0	Tubulin beta-6 chain;Tubulin beta-1 chain	TUBB6;TUBB1	;	2	13	2	1	1	2	3	3	7	2	4	3	4	3	4	3	4	3	0	3	2	2	3	3	3	7	4	4	7	4	9	2	6	3	0	0	0	0	1	0	0	0
P29515	P29515	13	1	1	Tubulin beta-7 chain	TUBB7		1	13	1	1	1	2	3	3	6	2	4	3	4	4	5	4	4	3	0	3	2	2	3	3	3	6	5	5	9	5	12	3	7	4	0	0	0	0	0	0	0	0
P29516	P29516	14	1	0	Tubulin beta-8 chain	TUBB8		1	14	1	0	1	2	3	3	8	2	4	3	4	4	5	4	4	3	0	3	2	2	3	3	3	6	5	5	9	5	11	3	7	4	0	0	0	0	1	0	0	0
P29517	P29517	15	1	1	Tubulin beta-9 chain	TUBB9		1	15	1	1	1	2	3	3	7	2	4	3	5	4	6	4	4	3	0	3	2	2	3	3	3	6	6	5	11	5	10	3	8	4	0	0	0	0	0	0	0	0
P29976	P29976	2	2	2	Phospho-2-dehydro-3-deoxyheptonate aldolase 1, chloroplastic	DHS1		1	2	2	2	0	0	0	1	2	0	2	0	0	0	0	0	0	0	0	0	0	0	0	0	0	0	0	0	0	0	0	0	0	0	0	0	0	1	2	0	2	0
P30184	P30184	18	18	11	Leucine aminopeptidase 1	PM25		1	18	18	11	0	6	0	7	1	7	0	11	0	9	3	4	1	8	0	8	0	10	0	5	1	8	2	6	4	16	1	14	4	11	0	6	0	7	1	7	0	11
P30186;O24616	P30186;O24616	5;3	5;3	5;3	Proteasome subunit alpha type-7-A;Proteasome subunit alpha type-7-B	PAD1;PAD2	;	2	5	5	5	0	2	1	0	1	1	0	1	0	1	0	1	0	0	0	0	0	1	0	4	0	1	0	3	2	4	0	2	2	2	0	2	1	0	1	1	0	1
P31166;P31166-2	P31166;P31166-2	4;3	4;3	4;3	Adenine phosphoribosyltransferase 1, chloroplastic	APT1	;	2	4	4	4	0	0	0	1	0	1	1	1	1	1	2	1	1	1	1	1	1	1	1	1	2	1	2	1	2	1	1	1	2	1	0	0	0	1	0	1	1	1
P31167;P40941;O49447	P31167	11;5;4	11;5;4	11;5;4	ADP,ATP carrier protein 1, mitochondrial	AAC1		3	11	11	11	3	6	4	3	7	2	3	2	3	1	5	1	1	3	1	3	3	4	9	1	9	3	3	3	9	4	11	2	8	1	3	6	4	3	7	2	3	2
P31265	P31265	8	8	8	Translationally-controlled tumor protein homolog	TCTP		1	8	8	8	1	0	1	0	0	0	2	2	1	0	1	0	1	0	1	0	1	1	5	0	5	1	7	1	4	3	4	1	3	2	1	0	1	0	0	0	2	2
P31414	P31414	1	1	1	Pyrophosphate-energized vacuolar membrane proton pump 1	AVP1		1	1	1	1	0	0	0	0	0	0	0	0	0	0	0	0	0	0	0	0	0	0	0	0	0	0	0	0	1	0	0	0	0	0	0	0	0	0	0	0	0	0
P32826	P32826	1	1	1	Serine carboxypeptidase-like 49	SCPL49		1	1	1	1	0	0	0	0	0	0	1	0	0	0	0	0	0	0	0	0	0	0	0	0	0	0	0	0	0	0	0	0	0	0	0	0	0	0	0	0	1	0
P32961;P32962	P32961	9;3	9;3	7;2	Nitrilase 1	NIT1		2	9	9	7	1	6	2	6	3	5	3	5	3	6	3	7	3	5	0	5	2	3	1	1	1	2	1	2	2	5	2	5	2	3	1	6	2	6	3	5	3	5
P33154	P33154	2	2	2	Pathogenesis-related protein 1			1	2	2	2	0	0	1	0	2	0	0	0	1	0	1	0	0	0	0	0	0	0	0	0	0	0	0	0	0	0	0	0	2	0	0	0	1	0	2	0	0	0
P33157	P33157	5	5	5	Glucan endo-1,3-beta-glucosidase, acidic isoform	BG2		1	5	5	5	0	0	0	0	1	0	1	0	0	0	0	0	0	0	0	0	0	0	1	0	2	0	1	0	4	1	4	1	4	0	0	0	0	0	1	0	1	0
P33207	P33207	3	3	3	3-oxoacyl-[acyl-carrier-protein] reductase, chloroplastic			1	3	3	3	0	1	1	1	0	1	0	1	0	1	1	1	0	2	0	2	0	1	1	2	2	2	2	1	2	2	2	3	2	2	0	1	1	1	0	1	0	1
P34066;O23712	P34066;O23712	5;4	5;4	5;4	Proteasome subunit alpha type-1-A;Proteasome subunit alpha type-1-B	PAF1;PAF2	;	2	5	5	5	0	1	0	2	0	2	0	3	0	2	0	0	0	1	0	1	0	1	0	0	0	0	0	0	1	2	0	2	2	1	0	1	0	2	0	2	0	3
P34788	P34788	7	7	7	40S ribosomal protein S18	RPS18A		1	7	7	7	3	0	3	0	7	0	5	0	4	0	5	0	1	0	0	0	1	1	4	3	5	0	2	2	7	3	7	1	7	1	3	0	3	0	7	0	5	0
P34789	P34789	1	1	1	40S ribosomal protein S28-2	RPS28C		1	1	1	1	0	0	0	0	1	0	1	0	1	0	1	0	0	0	0	0	1	0	1	1	0	0	0	0	1	0	0	0	0	0	0	0	0	0	1	0	1	0
P34790;Q9SKQ0	P34790;Q9SKQ0	4;3	4;3	4;3	Peptidyl-prolyl cis-trans isomerase CYP18-3;Peptidyl-prolyl cis-trans isomerase CYP19-2	CYP18-3;CYP19-2	;	2	4	4	4	0	0	0	0	1	0	3	0	3	0	3	0	1	0	0	0	3	0	0	0	0	0	1	0	3	0	3	0	2	0	0	0	0	0	1	0	3	0
P34791	P34791	7	7	7	Peptidyl-prolyl cis-trans isomerase CYP20-3, chloroplastic	CYP20-3		1	7	7	7	2	1	2	1	3	1	4	1	5	1	4	1	3	1	2	1	3	1	3	1	5	3	5	2	3	1	3	1	3	1	2	1	2	1	3	1	4	1
P34795;Q9FXM5;Q9FXM4;P34796;P34797	P34795;Q9FXM5;Q9FXM4;P34796	4;3;3;2;1	4;3;3;2;1	4;3;3;2;1	Glucose-6-phosphate isomerase, cytosolic	PGIC	;;;	5	4	4	4	0	0	0	0	0	0	0	0	0	1	0	1	0	0	0	0	0	0	0	0	0	0	0	1	0	1	0	2	1	2	0	0	0	0	0	0	0	0
P34802	P34802	1	1	1	Heterodimeric geranylgeranyl pyrophosphate synthase large subunit 1, chloroplastic	GGPPS1		1	1	1	1	0	0	0	0	0	0	0	0	0	0	0	0	0	0	0	0	0	0	0	0	1	0	1	0	1	1	0	0	0	0	0	0	0	0	0	0	0	0
P35510;Q9SS45;P45724	P35510;Q9SS45;P45724	2;1;1	2;1;1	1;0;0	Phenylalanine ammonia-lyase 1;Phenylalanine ammonia-lyase 4;Phenylalanine ammonia-lyase 2	PAL1;PAL4;PAL2	;;	3	2	2	1	0	0	0	0	0	0	0	0	0	0	0	0	0	0	0	0	0	0	0	0	0	1	0	2	0	0	0	0	0	0	0	0	0	0	0	0	0	0
P36212;P36210	P36212;P36210	7;7	7;7	7;7	50S ribosomal protein L12-3, chloroplastic;50S ribosomal protein L12-1, chloroplastic	RPL12C;RPL12A	;	2	7	7	7	0	0	0	0	0	0	3	0	2	0	2	0	0	0	0	0	0	0	4	4	7	3	3	3	5	3	4	0	4	1	0	0	0	0	0	0	3	0
P36428-2;P36428	P36428-2;P36428	4;4	4;4	4;4	Alanine--tRNA ligase	ALATS	;	2	4	4	4	0	0	0	0	0	0	0	0	0	0	0	0	0	0	0	0	0	1	0	1	0	2	0	2	0	0	0	0	0	1	0	0	0	0	0	0	0	0
P37107	P37107	5	5	5	Signal recognition particle 54 kDa protein, chloroplastic	FFC		1	5	5	5	0	0	0	0	0	0	0	0	0	0	0	1	0	0	0	0	0	0	0	3	0	2	1	3	0	1	0	0	0	1	0	0	0	0	0	0	0	0
P37702;P37702-2	P37702;P37702-2	23;22	23;22	22;21	Myrosinase 1	TGG1	;	2	23	23	22	9	16	11	17	12	15	12	15	11	18	12	18	13	16	11	15	13	13	9	7	9	10	10	9	10	15	11	20	11	16	9	16	11	17	12	15	12	15
P38418	P38418	40	40	39	Lipoxygenase 2, chloroplastic	LOX2		1	40	40	39	10	17	12	26	20	25	14	19	18	23	18	24	16	20	9	16	13	15	8	12	9	18	9	15	28	27	21	22	24	29	10	17	12	26	20	25	14	19
P38666;Q42347	P38666;Q42347	2;2	2;2	2;2	60S ribosomal protein L24-2;60S ribosomal protein L24-1	RPL24B;RPL24A	;	2	2	2	2	0	0	0	0	0	0	0	0	0	0	0	0	0	0	0	0	0	0	1	0	2	0	1	0	1	0	0	0	0	0	0	0	0	0	0	0	0	0
P39207	P39207	9	9	9	Nucleoside diphosphate kinase 1	NDK1		1	9	9	9	4	7	5	7	6	7	5	5	5	7	5	7	3	7	2	7	6	6	4	7	3	7	2	6	3	7	7	7	5	7	4	7	5	7	6	7	5	5
Q9LKC3;P41088	Q9LKC3;P41088	1;1	1;1	1;1	Chalcone--flavonone isomerase 1	CHI1	;	2	1	1	1	0	0	0	0	0	0	0	0	1	0	0	0	0	0	0	0	0	0	1	0	1	0	1	0	1	1	1	0	1	0	0	0	0	0	0	0	0	0
P41127;Q9FF90;Q9SMT4	P41127;Q9FF90	4;2;1	4;2;1	4;2;1	60S ribosomal protein L13-1;60S ribosomal protein L13-3	RPL13B;RPL13D	;	3	4	4	4	0	0	1	0	1	0	0	0	0	0	0	0	0	0	0	0	0	0	2	0	1	0	0	0	3	0	2	0	2	0	0	0	1	0	1	0	0	0
P41376;P41377;Q9CAI7;Q94A52	P41376;P41377;Q9CAI7	14;12;11;2	14;12;11;2	14;12;11;2	Eukaryotic initiation factor 4A-1;Eukaryotic initiation factor 4A-2;Eukaryotic initiation factor 4A-3	TIF4A-1;TIF4A-2;TIF4A-3	;;	4	14	14	14	4	4	6	4	10	2	6	3	6	6	8	6	6	4	3	3	3	2	4	4	3	9	4	5	9	10	9	9	8	10	4	4	6	4	10	2	6	3
Q8H156;P41917;P41916	Q8H156;P41917;P41916	5;5;5	5;5;5	5;5;5	GTP-binding nuclear protein Ran-3;GTP-binding nuclear protein Ran-2;GTP-binding nuclear protein Ran-1	RAN3;RAN2;RAN1	;;	3	5	5	5	3	0	3	0	2	0	1	0	3	0	3	0	1	0	0	0	1	0	0	0	0	0	0	0	2	2	2	0	2	0	3	0	3	0	2	0	1	0
P42643	P42643	19	19	7	14-3-3-like protein GF14 chi	GRF1		1	19	19	7	1	0	1	0	2	0	2	1	1	0	4	0	2	0	0	0	2	1	13	0	12	0	17	1	7	5	7	4	9	2	1	0	1	0	2	0	2	1
P42644-2;P42644	P42644-2;P42644	14;14	5;5	5;5	14-3-3-like protein GF14 psi	GRF3	;	2	14	5	5	0	0	0	0	1	0	2	1	1	0	4	0	1	0	0	0	1	1	6	0	8	0	11	1	5	1	5	1	6	1	0	0	0	0	0	0	0	0
P42645	P42645	13	3	3	14-3-3-like protein GF14 upsilon	GRF5		1	13	3	3	0	0	0	0	1	0	2	1	1	0	4	0	1	0	0	0	1	1	6	0	8	0	11	1	5	1	4	1	4	1	0	0	0	0	0	0	0	0
P42697-2;P42697	P42697-2;P42697	1;1	1;1	1;1	Dynamin-related protein 1A	DRP1A	;	2	1	1	1	0	0	0	0	0	0	0	0	0	0	0	1	0	0	0	0	0	0	0	0	0	0	0	0	0	0	0	0	0	0	0	0	0	0	0	0	0	0
P42699	P42699	1	1	1	Plastocyanin major isoform, chloroplastic	DRT112		1	1	1	1	0	0	0	0	0	0	0	0	0	0	0	0	0	0	0	0	0	0	0	0	0	0	0	0	1	0	1	0	0	0	0	0	0	0	0	0	0	0
P42732	P42732	1	1	1	30S ribosomal protein S13, chloroplastic	RPS13		1	1	1	1	0	0	0	0	1	0	0	0	0	0	0	0	1	0	0	0	0	0	0	0	0	0	0	0	1	0	0	0	0	0	0	0	0	0	1	0	0	0
P42734;P42734-2	P42734;P42734-2	4;2	4;2	4;2	Probable cinnamyl alcohol dehydrogenase 9	CAD9	;	2	4	4	4	0	0	0	0	0	0	0	0	0	0	1	0	0	0	0	0	0	0	0	0	0	1	0	0	1	0	3	0	2	0	0	0	0	0	0	0	0	0
P42737-2;P42737	P42737-2;P42737	15;14	15;14	8;7	Beta carbonic anhydrase 2, chloroplastic	BCA2	;	2	15	15	8	4	13	4	12	7	13	5	13	5	13	6	12	5	12	5	13	3	12	7	10	6	11	6	7	10	13	10	13	9	12	4	13	4	12	7	13	5	13
P42742	P42742	3	3	3	Proteasome subunit beta type-1	PBF1		1	3	3	3	0	1	0	0	0	1	0	0	0	1	0	0	0	0	0	1	0	2	0	0	0	0	0	0	1	1	0	2	2	0	0	1	0	0	0	1	0	0
P42750	P42750	1	1	1	Ubiquitin-conjugating enzyme E2 6	UBC6		1	1	1	1	0	0	0	0	0	0	0	0	1	0	0	0	0	0	0	0	0	0	0	0	0	0	0	0	0	0	0	0	0	0	0	0	0	0	0	0	0	0
P42758	P42758	1	1	1	Dehydrin Xero 2	XERO2		1	1	1	1	0	0	0	0	0	0	1	0	0	0	0	0	0	0	0	0	0	0	0	0	0	0	0	0	0	0	0	0	0	0	0	0	0	0	0	0	1	0
P42759	P42759	2	2	2	Dehydrin ERD10	ERD10		1	2	2	2	0	0	0	0	0	0	0	0	0	0	0	0	0	0	0	0	0	0	1	0	2	0	1	0	0	0	0	0	0	0	0	0	0	0	0	0	0	0
P42760;Q9SRY5	P42760;Q9SRY5	5;5	4;4	4;4	Glutathione S-transferase F6;Glutathione S-transferase F7	GSTF6;GSTF7	;	2	5	4	4	1	0	2	0	3	0	3	0	2	0	1	0	1	1	1	0	2	0	1	0	1	1	3	0	3	1	3	0	2	1	1	0	2	0	2	0	2	0
P42761	P42761	6	5	5	Glutathione S-transferase F10	GSTF10		1	6	5	5	0	0	0	0	1	0	2	0	2	0	2	0	0	0	0	0	1	0	0	0	0	0	0	0	5	1	5	1	4	0	0	0	0	0	1	0	1	0
P42762	P42762	3	1	1	Chaperone protein ClpD, chloroplastic	CLPD		1	3	1	1	1	0	1	0	0	0	0	1	0	0	0	1	0	0	0	0	0	0	1	1	0	1	0	1	1	0	0	1	0	2	0	0	0	0	0	0	0	0
P42763;P31168	P42763;P31168	2;1	2;1	2;1	Dehydrin ERD14;Dehydrin COR47	ERD14;COR47	;	2	2	2	2	0	0	0	0	0	0	0	0	0	0	0	0	0	0	0	0	0	0	2	1	2	0	2	1	1	0	0	0	0	0	0	0	0	0	0	0	0	0
P42770	P42770	12	12	12	Glutathione reductase, chloroplastic	EMB2360		1	12	12	12	0	2	0	2	0	2	0	8	0	11	0	1	0	4	0	3	0	1	0	0	0	0	0	0	0	1	0	3	0	0	0	2	0	2	0	2	0	8
Q940B0;P42791;O22254	Q940B0;P42791	4;4;1	4;4;1	4;4;1	60S ribosomal protein L18-3;60S ribosomal protein L18-2	RPL18C;RPL18B	;	3	4	4	4	0	0	1	0	2	0	0	0	0	0	0	0	0	0	0	0	0	0	2	0	2	0	0	2	2	0	2	0	2	0	0	0	1	0	2	0	0	0
P42794-2;P42795;P42794	P42794-2;P42795;P42794	2;2;2	2;2;2	2;2;2	60S ribosomal protein L11-2;60S ribosomal protein L11-1	RPL11B;RPL11A	;;	3	2	2	2	0	0	0	0	1	0	0	0	0	0	0	0	0	0	0	0	0	0	1	0	1	0	0	0	2	1	1	0	1	0	0	0	0	0	1	0	0	0
P42798;Q9LX88;O80646	P42798;Q9LX88;O80646	2;1;1	2;1;1	2;1;1	40S ribosomal protein S15a-1;40S ribosomal protein S15a-4;40S ribosomal protein S15a-3	RPS15AA;RPS15AD;RPS15AC	;;	3	2	2	2	1	0	1	0	1	1	0	0	0	0	1	0	0	1	0	0	1	0	1	0	1	0	0	0	0	0	2	1	1	0	1	0	1	0	1	1	0	0
P42799	P42799	8	3	3	Glutamate-1-semialdehyde 2,1-aminomutase 1, chloroplastic	GSA1		1	8	3	3	1	1	2	1	3	1	3	3	4	3	4	0	2	1	0	1	1	1	2	3	3	4	3	3	6	8	6	6	6	4	0	0	0	0	0	0	0	0
P43082	P43082	3	3	3	Hevein-like preproprotein;CB-HEL;CD-HEL	HEL		1	3	3	3	1	0	1	0	1	0	2	0	3	0	0	0	1	0	1	0	1	0	0	0	0	0	0	0	0	0	1	0	0	0	1	0	1	0	1	0	2	0
P43297	P43297	3	3	3	Cysteine proteinase RD21a	RD21A		1	3	3	3	0	0	0	0	0	0	0	0	1	2	0	0	0	0	0	0	0	0	0	0	0	0	0	0	0	0	0	0	0	0	0	0	0	0	0	0	0	0
P43333	P43333	1	1	1	U2 small nuclear ribonucleoprotein A			1	1	1	1	0	0	0	0	1	0	1	0	0	0	0	0	0	0	0	0	0	0	0	0	0	0	0	0	0	1	0	0	0	0	0	0	0	0	1	0	1	0
P45725	P45725	2	1	1	Phenylalanine ammonia-lyase 3	PAL3		1	2	1	1	0	0	0	0	0	0	0	0	0	0	0	0	0	0	0	0	0	0	0	0	0	0	0	2	0	0	0	0	0	0	0	0	0	0	0	0	0	0
P46010	P46010	3	1	1	Nitrilase 3	NIT3		1	3	1	1	0	3	1	2	2	3	2	3	2	3	2	2	2	3	0	3	1	2	0	0	0	0	0	1	2	3	0	3	2	1	0	1	0	0	0	1	1	1
P46077	P46077	16	4	4	14-3-3-like protein GF14 phi	GRF4		1	16	4	4	0	0	0	0	1	0	1	1	1	0	3	0	1	0	0	0	1	1	10	0	9	0	14	1	5	2	6	3	5	2	0	0	0	0	0	0	0	0
P46248	P46248	7	7	7	Aspartate aminotransferase, chloroplastic	ASP5		1	7	7	7	3	0	3	2	5	0	5	0	5	1	5	1	2	0	0	1	3	2	1	1	1	4	2	0	7	2	6	1	6	1	3	0	3	2	5	0	5	0
P46271;P94040	P46271;P94040	1;1	1;1	1;1	Germin-like protein subfamily 3 member 1	GLP1	;	2	1	1	1	0	0	0	0	0	0	0	0	0	0	0	0	0	0	0	1	0	1	0	0	0	0	0	0	0	0	1	0	1	0	0	0	0	0	0	0	0	0
P46283	P46283	16	16	16	Sedoheptulose-1,7-bisphosphatase, chloroplastic			1	16	16	16	4	2	3	6	8	6	8	10	9	8	11	4	5	7	3	7	5	6	10	6	7	9	12	6	9	9	9	7	9	9	4	2	3	6	8	6	8	10
P46286;Q42064;Q4PSL7	P46286;Q42064	3;2;1	3;2;1	3;2;1	60S ribosomal protein L8-1;60S ribosomal protein L8-3	RPL8A;RPL8C	;	3	3	3	3	0	0	1	0	1	0	1	0	0	0	1	0	1	0	1	0	1	0	2	0	2	0	0	1	2	1	1	0	1	0	0	0	1	0	1	0	1	0
P46309;O23736	P46309	3;1	3;1	3;1	Glutamate--cysteine ligase, chloroplastic	GSH1		2	3	3	3	0	0	0	1	2	1	1	1	0	0	1	0	0	0	0	0	0	0	0	0	0	1	1	0	1	1	1	1	1	2	0	0	0	1	2	1	1	1
P46416	P46416	1	1	1	Glutathione synthetase, chloroplastic	GSH2		1	1	1	1	0	0	0	0	0	0	0	0	0	0	1	0	0	0	0	0	0	0	0	0	0	0	0	0	0	0	0	0	0	0	0	0	0	0	0	0	0	0
P46421;Q9ZW26	P46421	7;1	7;1	7;1	Glutathione S-transferase U5	GSTU5		2	7	7	7	0	0	0	0	0	0	0	0	0	0	1	0	0	0	0	0	0	0	0	0	0	2	6	0	3	1	1	0	2	0	0	0	0	0	0	0	0	0
P46422;Q9SLM6	P46422;Q9SLM6	12;6	12;6	10;4	Glutathione S-transferase F2;Glutathione S-transferase F3	GSTF2;GSTF3	;	2	12	12	10	3	0	5	2	8	4	8	4	8	5	6	4	5	5	4	5	6	5	4	3	6	5	8	0	7	6	10	6	8	5	3	0	5	2	8	4	8	4
P46637	P46637	5	1	1	Arginase 1, mitochondrial	ARGAH1		1	5	1	1	1	4	1	4	2	5	2	5	2	5	2	4	2	5	1	4	1	4	1	3	0	2	0	2	0	3	0	3	2	3	0	0	0	0	0	1	0	1
P46643	P46643	1	1	1	Aspartate aminotransferase, mitochondrial	ASP1		1	1	1	1	0	0	0	0	0	0	0	1	0	1	0	0	0	0	0	0	0	0	0	0	0	0	0	0	1	1	0	1	0	0	0	0	0	0	0	0	0	1
P46644	P46644	2	1	1	Aspartate aminotransferase 3, chloroplastic	ASP3		1	2	1	1	0	0	0	0	1	0	0	0	0	0	1	0	0	0	0	0	0	0	0	0	0	0	0	0	1	1	0	0	0	0	0	0	0	0	1	0	0	0
P46645;P46646	P46645	5;1	5;1	4;0	Aspartate aminotransferase, cytoplasmic isozyme 1	ASP2		2	5	5	4	1	0	1	0	2	0	1	0	1	0	2	0	0	0	0	0	0	0	0	0	0	0	0	0	3	1	2	1	1	0	1	0	1	0	2	0	1	0
P46689	P46689	2	2	2	Gibberellin-regulated protein 1	GASA1		1	2	2	2	0	1	1	1	2	2	1	1	2	1	1	0	0	1	2	1	1	0	0	0	0	0	0	0	0	0	0	0	0	0	0	1	1	1	2	2	1	1
P46690	P46690	1	1	1	Gibberellin-regulated protein 4	GASA4		1	1	1	1	1	0	0	1	0	1	1	1	1	1	1	0	0	0	0	0	0	0	0	0	0	0	0	0	0	1	1	1	0	0	1	0	0	1	0	1	1	1
Q9ZTW3;P47192	Q9ZTW3;P47192	2;2	2;2	2;2	Vesicle-associated membrane protein 721;Vesicle-associated membrane protein 722	VAMP721;VAMP722	;	2	2	2	2	1	0	2	0	1	0	2	0	0	0	2	0	0	0	0	0	0	0	1	0	0	0	0	0	0	0	0	0	0	0	1	0	2	0	1	0	2	0
P47998;Q9S6Z7	P47998	9;1	9;1	7;0	Cysteine synthase 1	OASA1		2	9	9	7	3	0	3	1	4	1	3	3	3	3	5	0	3	1	2	2	2	1	5	1	5	1	6	1	5	5	4	5	5	1	3	0	3	1	4	1	3	3
P47999;Q43725	P47999	15;2	15;2	15;2	Cysteine synthase, chloroplastic/chromoplastic	OASB		2	15	15	15	0	1	2	1	2	1	4	3	4	1	5	1	3	1	2	2	1	2	7	2	11	3	11	5	5	6	5	3	4	3	0	1	2	1	2	1	4	3
P48347;P48347-2;Q9S9Z8-2;Q9S9Z8;Q9S9Z8-3	P48347;P48347-2	11;10;5;5;5	10;9;4;4;4	10;9;4;4;4	14-3-3-like protein GF14 epsilon	GRF10	;	5	11	10	10	0	0	0	0	1	0	1	1	1	0	1	0	1	0	0	0	1	1	5	1	6	0	4	1	10	2	8	1	8	1	0	0	0	0	0	0	0	0
P48348-2;P48348	P48348-2;P48348	9;9	1;1	1;1	14-3-3-like protein GF14 kappa	GRF8	;	2	9	1	1	0	0	0	0	1	0	2	1	1	0	2	0	1	0	0	0	1	1	2	0	2	0	5	1	4	1	4	1	4	1	0	0	0	0	0	0	0	0
P48349;P48349-2	P48349;P48349-2	10;10	7;7	2;2	14-3-3-like protein GF14 lambda	GRF6	;	2	10	7	2	0	0	0	0	1	0	2	1	1	0	2	0	1	0	0	0	1	1	3	0	3	0	6	1	4	1	4	1	4	1	0	0	0	0	0	0	1	0
P48491	P48491	14	13	13	Triosephosphate isomerase, cytosolic	CTIMC		1	14	13	13	4	0	4	0	6	0	6	0	5	0	5	0	4	0	3	0	4	0	9	1	11	4	10	1	11	8	11	5	10	3	4	0	4	0	6	0	6	0
P48523	P48523	3	3	3	Cinnamyl alcohol dehydrogenase 4	CAD4		1	3	3	3	0	0	0	0	0	0	1	0	0	0	1	0	1	0	0	0	0	0	0	0	0	1	1	0	0	1	1	0	0	0	0	0	0	0	0	0	1	0
P48641	P48641	8	8	8	Glutathione reductase, cytosolic			1	8	8	8	0	3	0	4	0	6	0	5	0	7	0	2	1	5	0	4	0	5	0	2	0	1	0	1	0	4	0	6	0	6	0	3	0	4	0	6	0	5
P49040	P49040	2	2	1	Sucrose synthase 1	SUS1		1	2	2	1	0	0	0	0	0	0	0	0	0	0	0	0	0	0	0	0	0	0	0	0	0	0	0	0	0	0	0	0	0	1	0	0	0	0	0	0	0	0
P49077	P49077	2	2	2	Aspartate carbamoyltransferase, chloroplastic	PYRB		1	2	2	2	0	0	0	0	0	1	0	0	0	0	0	0	0	0	0	1	0	0	0	0	0	0	0	0	0	1	0	1	0	0	0	0	0	0	0	1	0	0
P49107;P49107-2	P49107;P49107-2	3;2	3;2	3;2	Photosystem I reaction center subunit N, chloroplastic	PSAN	;	2	3	3	3	2	0	1	1	2	1	2	0	1	1	2	0	1	1	2	1	2	1	1	0	0	0	1	0	3	2	2	1	1	0	2	0	1	1	2	1	2	0
P49200;Q9STY6	P49200;Q9STY6	2;1	2;1	2;1	40S ribosomal protein S20-1;40S ribosomal protein S20-2	RPS20A;RPS20B	;	2	2	2	2	2	1	1	1	2	1	2	1	2	0	2	1	2	1	2	1	2	1	2	1	1	1	2	1	2	1	2	0	2	1	2	1	1	1	2	1	2	1
Q9SF35;P49201	Q9SF35;P49201	1;1	1;1	1;1	40S ribosomal protein S23-1;40S ribosomal protein S23-2	RPS23A;RPS23B	;	2	1	1	1	0	0	0	0	0	0	0	0	0	1	0	1	0	0	0	1	0	0	1	0	1	0	1	1	1	1	1	0	1	1	0	0	0	0	0	0	0	0
Q93VH9;Q8VYK6;P49204	Q93VH9;Q8VYK6;P49204	4;4;4	4;4;4	4;4;4	40S ribosomal protein S4-1;40S ribosomal protein S4-3;40S ribosomal protein S4-2	RPS4A;RPS4D;RPS4B	;;	3	4	4	4	0	1	0	1	3	1	1	0	1	1	1	1	1	1	0	1	1	1	4	1	4	0	1	0	4	1	4	1	4	1	0	1	0	1	3	1	1	0
P49206	P49206	3	1	1	40S ribosomal protein S26-1	RPS26A		1	3	1	1	0	0	0	1	0	0	0	0	0	0	0	0	0	0	0	0	0	0	1	0	1	0	0	0	3	0	1	0	1	0	0	0	0	0	0	0	0	0
P49209;Q9SZX9	P49209	7;3	7;3	7;3	60S ribosomal protein L9-1	RPL9B		2	7	7	7	1	0	1	0	1	0	0	0	0	0	1	1	0	0	0	0	0	0	2	1	2	0	1	1	5	0	3	0	3	1	1	0	1	0	1	0	0	0
P49211	P49211	1	1	1	60S ribosomal protein L32-1	RPL32A		1	1	1	1	0	0	0	0	0	0	0	0	0	0	0	0	0	0	0	0	0	0	0	0	1	0	0	0	1	0	1	0	1	0	0	0	0	0	0	0	0	0
Q8LBI1;P49227	Q8LBI1;P49227	3;3	3;3	3;3	60S ribosomal protein L5-1;60S ribosomal protein L5-2	ATL5;RPL5B	;	2	3	3	3	0	0	0	0	1	0	1	0	0	0	1	1	0	0	0	0	0	0	2	1	2	1	1	1	2	1	3	1	2	1	0	0	0	0	1	0	1	0
P49243	P49243	1	1	1	3-oxoacyl-[acyl-carrier-protein] synthase III, chloroplastic			1	1	1	1	0	0	0	0	0	0	0	0	0	0	1	0	0	0	0	0	0	0	0	0	0	0	0	0	0	0	0	0	0	0	0	0	0	0	0	0	0	0
P49333	P49333	1	1	1	Ethylene receptor 1	ETR1		1	1	1	1	0	0	0	0	0	0	0	0	0	0	0	0	0	0	0	1	0	0	0	0	0	0	0	0	0	0	0	0	0	0	0	0	0	0	0	0	0	0
P49688;Q9SCM3;Q93VB8;Q8L8Y0	P49688;Q9SCM3;Q93VB8;Q8L8Y0	4;3;3;3	4;3;3;3	4;3;3;3	40S ribosomal protein S2-3;40S ribosomal protein S2-4;40S ribosomal protein S2-2;40S ribosomal protein S2-1	RPS2C;RPS2D;RPS2B;RPS2A	;;;	4	4	4	4	1	0	0	0	1	0	0	0	0	0	0	0	0	0	0	0	1	0	1	0	2	0	0	0	4	0	4	0	3	0	1	0	0	0	1	0	0	0
P49690	P49690	2	2	2	60S ribosomal protein L23	RPL23A		1	2	2	2	0	0	0	0	1	0	0	0	0	0	0	0	0	0	0	0	0	0	0	0	0	0	0	0	1	0	1	0	1	0	0	0	0	0	1	0	0	0
P49691	P49691	8	8	3	60S ribosomal protein L4-2	RPL4D		1	8	8	3	4	0	3	0	3	0	2	0	1	0	5	0	2	0	1	0	0	0	3	0	3	0	0	0	4	0	3	0	5	0	4	0	3	0	3	0	2	0
P50318	P50318	19	7	7	Phosphoglycerate kinase 2, chloroplastic			1	19	7	7	5	2	5	2	10	4	9	4	9	5	8	5	5	4	4	3	9	4	14	7	14	10	15	6	12	8	12	9	11	9	1	0	1	0	2	0	2	0
Q9LFH5;Q9FF52;P50883	Q9LFH5;Q9FF52;P50883	3;3;3	3;3;3	3;3;3	60S ribosomal protein L12-2;60S ribosomal protein L12-3;60S ribosomal protein L12-1	RPL12B;RPL12C;RPL12A	;;	3	3	3	3	0	0	1	0	1	0	2	0	2	0	2	0	1	0	1	1	2	1	3	1	2	2	3	0	1	3	2	1	2	3	0	0	1	0	1	0	2	0
P51407	P51407	3	1	1	60S acidic ribosomal protein P2-1	RPP2A		1	3	1	1	0	0	0	0	0	0	1	0	0	0	0	0	0	0	0	0	0	0	3	2	3	1	2	0	3	0	2	0	2	0	0	0	0	0	0	0	0	0
P51412	P51412	2	2	2	50S ribosomal protein L21, chloroplastic	RPL21		1	2	2	2	0	0	0	0	0	0	0	0	0	0	0	0	0	0	0	0	0	0	0	0	1	0	0	0	1	0	2	0	1	0	0	0	0	0	0	0	0	0
P51413;Q93VI3	P51413;Q93VI3	2;1	2;1	2;1	60S ribosomal protein L17-2;60S ribosomal protein L17-1	RPL17B;RPL17A	;	2	2	2	2	1	0	1	0	2	0	0	0	1	0	2	0	0	0	0	0	1	0	1	0	1	0	1	0	2	1	2	0	2	0	1	0	1	0	2	0	0	0
P51414	P51414	3	3	3	60S ribosomal protein L26-1	RPL26A		1	3	3	3	0	0	0	0	0	0	0	0	0	0	0	0	0	0	0	0	0	0	0	1	1	0	0	0	2	0	1	0	1	0	0	0	0	0	0	0	0	0
Q8L7K0;P51418	Q8L7K0;P51418	1;1	1;1	1;1	60S ribosomal protein L18a-1;60S ribosomal protein L18a-2	RPL18AA;RPL18AB	;	2	1	1	1	0	0	0	0	0	0	0	0	0	0	0	0	0	0	0	0	0	0	0	0	1	0	0	0	1	0	1	0	1	0	0	0	0	0	0	0	0	0
P51419;Q8LCL3	P51419;Q8LCL3	3;2	3;2	2;1	60S ribosomal protein L27-3;60S ribosomal protein L27-2	RPL27C;RPL27B	;	2	3	3	2	0	0	0	0	0	0	0	0	0	0	0	0	0	0	0	0	0	0	0	0	2	0	0	0	2	0	1	0	2	0	0	0	0	0	0	0	0	0
Q9STR1;Q9SLL7;P51420	Q9STR1;Q9SLL7;P51420	1;1;1	1;1;1	1;1;1	60S ribosomal protein L31-2;60S ribosomal protein L31-1;60S ribosomal protein L31-3	RPL31B;RPL31A;RPL31C	;;	3	1	1	1	0	0	0	0	0	0	0	0	0	0	0	0	0	0	0	0	0	0	0	0	0	0	0	0	1	0	1	0	1	0	0	0	0	0	0	0	0	0
Q9FZH0;P51422;Q9LMK0;Q9C912	Q9FZH0;P51422;Q9LMK0;Q9C912	1;1;1;1	1;1;1;1	1;1;1;1	60S ribosomal protein L35a-2;60S ribosomal protein L35a-4;60S ribosomal protein L35a-1;60S ribosomal protein L35a-3	RPL35AB;RPL35AD;RPL35AA;RPL35AC	;;;	4	1	1	1	0	0	0	0	1	0	0	0	0	0	0	0	0	0	0	0	0	0	0	0	0	0	0	0	1	1	1	1	1	0	0	0	0	0	1	0	0	0
P51424	P51424	1	1	1	60S ribosomal protein L39-1	RPL39A		1	1	1	1	0	0	0	0	0	0	0	0	0	0	0	0	0	0	0	0	0	0	0	0	0	0	0	0	0	0	1	0	0	0	0	0	0	0	0	0	0	0
P51427	P51427	7	1	1	40S ribosomal protein S5-2	RPS5B		1	7	1	1	3	1	3	0	4	0	3	0	1	0	5	1	0	1	0	2	3	1	3	1	3	1	3	1	6	2	6	1	6	1	1	0	1	0	1	0	1	0
P51818;O03986;P27323	P51818;O03986	10;8;3	1;1;0	1;1;0	Heat shock protein 90-3;Heat shock protein 90-4	HSP90-3;HSP90-4	;	3	10	1	1	0	0	0	0	0	0	0	0	0	0	0	1	0	1	0	0	0	0	4	3	3	5	3	5	0	0	0	0	0	6	0	0	0	0	0	0	0	0
P52032	P52032	1	1	1	Phospholipid hydroperoxide glutathione peroxidase 1, chloroplastic	GPX1		1	1	1	1	0	0	0	0	0	0	1	0	1	0	1	0	0	0	0	0	1	0	0	0	0	0	0	0	1	0	1	0	1	0	0	0	0	0	0	0	1	0
P52410-2;P52410	P52410-2;P52410	3;3	3;3	3;3	3-oxoacyl-[acyl-carrier-protein] synthase I, chloroplastic	KAS1	;	2	3	3	3	0	0	1	0	1	0	1	0	0	0	1	0	1	0	0	0	1	0	0	0	0	1	0	0	2	0	1	1	1	0	0	0	1	0	1	0	1	0
P52901	P52901	3	3	1	Pyruvate dehydrogenase E1 component subunit alpha-1, mitochondrial	E1 ALPHA		1	3	3	1	0	1	0	2	2	0	1	1	2	1	2	2	0	0	0	0	0	0	0	0	0	0	0	0	0	1	0	0	1	0	0	1	0	2	2	0	1	1
P53492	P53492	13	13	3	Actin-7	ACT7		1	13	13	3	3	2	4	2	7	1	6	2	5	2	7	2	5	1	3	1	4	1	2	2	4	7	7	4	8	6	9	4	8	5	3	2	4	2	7	1	6	2
P53497;P53494;P0CJ47;P0CJ46	P53497;P53494;P0CJ47;P0CJ46	9;9;8;8	1;1;1;1	1;1;1;1	Actin-12;Actin-4;Actin-3;Actin-1	ACT12;ACT4;ACT3;ACT1	;;;	4	9	1	1	2	0	2	0	3	0	3	0	2	0	3	0	4	0	2	0	2	0	1	0	2	5	5	3	4	2	5	1	4	2	0	0	0	0	0	0	0	0
P53665	P53665	1	1	1	Acyl carrier protein 1, mitochondrial	MTACP1		1	1	1	1	0	0	0	0	0	0	0	0	0	0	0	0	0	0	0	0	0	0	1	0	1	0	0	0	1	0	1	0	0	0	0	0	0	0	0	0	0	0
P53780-2;P53780	P53780-2;P53780	4;4	4;4	4;4	Cystathionine beta-lyase, chloroplastic		;	2	4	4	4	0	0	0	1	0	0	0	2	0	2	0	2	1	0	0	1	0	2	0	0	0	0	0	1	0	0	0	0	0	0	0	0	0	1	0	0	0	2
P54150;Q9LY14;Q9FKF7	P54150	6;1;1	6;1;1	6;1;1	Peptide methionine sulfoxide reductase A4, chloroplastic	MSR4		3	6	6	6	3	0	4	0	1	0	5	0	4	0	4	0	1	0	1	0	2	0	0	0	0	0	0	0	0	0	1	0	0	0	3	0	4	0	1	0	5	0
P54609;Q9LZF6;Q9SCN8	P54609;Q9LZF6;Q9SCN8	8;8;6	8;8;6	8;8;6	Cell division control protein 48 homolog A;Cell division control protein 48 homolog E;Cell division control protein 48 homolog D	CDC48A;CDC48E;CDC48D	;;	3	8	8	8	0	3	1	4	1	1	0	3	0	3	0	3	0	1	0	1	1	2	1	2	1	3	0	6	0	4	0	3	1	5	0	3	1	4	1	1	0	3
P54887;P54888	P54887;P54888	3;2	3;2	3;2	Delta-1-pyrroline-5-carboxylate synthase A;Glutamate 5-kinase;Gamma-glutamyl phosphate reductase;Delta-1-pyrroline-5-carboxylate synthase B;Glutamate 5-kinase;Gamma-glutamyl phosphate reductase	P5CSA;P5CSB	;	2	3	3	3	0	0	1	0	0	0	1	0	0	0	0	1	0	0	0	0	0	0	0	0	0	0	0	1	0	0	0	0	0	0	0	0	1	0	0	0	1	0
P55034	P55034	2	2	2	26S proteasome non-ATPase regulatory subunit 4 homolog	RPN10		1	2	2	2	0	0	0	0	0	0	0	0	0	0	0	0	0	0	0	0	0	0	0	0	0	1	0	1	0	1	0	0	0	0	0	0	0	0	0	0	0	0
P55217	P55217	1	1	1	Cystathionine gamma-synthase 1, chloroplastic	CGS1		1	1	1	1	0	0	0	0	1	0	0	0	0	0	0	1	0	0	0	0	0	0	0	0	0	0	0	0	0	0	0	0	0	0	0	0	0	0	1	0	0	0
P55228	P55228	10	10	10	Glucose-1-phosphate adenylyltransferase small subunit, chloroplastic	APS1		1	10	10	10	2	3	0	3	3	4	0	7	0	6	0	2	1	6	0	7	0	5	0	1	0	1	1	1	0	6	1	7	0	3	2	3	0	3	3	4	0	7
P55229	P55229	10	10	10	Glucose-1-phosphate adenylyltransferase large subunit 1, chloroplastic	ADG2		1	10	10	10	0	2	0	4	1	3	1	7	1	3	1	2	1	6	0	9	1	5	0	2	0	2	0	2	1	6	0	2	0	4	0	2	0	4	1	3	1	7
P55737	P55737	11	11	2	Heat shock protein 90-2	HSP90-2		1	11	11	2	0	0	0	0	0	0	0	0	0	0	0	1	0	1	0	0	0	0	6	3	3	5	3	5	0	0	0	0	0	7	0	0	0	0	0	0	0	0
P55826-2;P55826	P55826-2;P55826	3;3	3;3	3;3	Protoporphyrinogen oxidase 1, chloroplastic	PPOX1	;	2	3	3	3	0	0	0	0	1	0	0	0	0	0	1	0	1	0	0	0	0	0	1	0	0	0	0	0	1	0	2	0	1	0	0	0	0	0	1	0	0	0
P56757;A4QKR6;A4QJR8	P56757;A4QKR6;A4QJR8	33;28;27	33;28;27	30;25;24	ATP synthase subunit alpha, chloroplastic	atpA	;;	3	33	33	30	8	12	10	11	10	12	10	11	11	13	12	13	12	13	11	13	11	12	25	21	20	19	20	23	17	16	22	18	15	18	8	12	10	11	10	12	10	11
P56759;A4QKR7;A4QJR9	P56759;A4QKR7;A4QJR9	8;5;5	8;5;5	8;5;5	ATP synthase subunit b, chloroplastic	atpF	;;	3	8	8	8	3	1	3	1	4	1	2	1	2	1	2	1	2	1	2	2	2	1	3	3	3	2	2	2	8	4	7	3	6	2	3	1	3	1	4	1	2	1
P56766;A4QJT3;A4QKT1	P56766;A4QJT3;A4QKT1	4;3;2	4;3;2	4;3;2	Photosystem I P700 chlorophyll a apoprotein A1	psaA	;;	3	4	4	4	0	0	0	0	0	0	0	0	0	0	0	0	0	0	0	0	0	0	3	0	4	0	2	2	3	0	1	0	3	0	0	0	0	0	0	0	0	0
P56772;A4QKV6;A4QJV6	P56772;A4QKV6;A4QJV6	3;2;2	3;2;2	3;2;2	ATP-dependent Clp protease proteolytic subunit 1	clpP1	;;	3	3	3	3	1	0	2	0	1	0	1	1	1	0	1	0	1	0	1	0	1	1	1	1	1	2	1	0	2	2	1	2	2	1	1	0	2	0	1	0	1	1
P56773	P56773	4	4	4	Cytochrome b6	petB		1	4	4	4	1	2	1	2	3	2	2	0	1	1	2	1	1	2	1	2	1	1	3	1	1	1	1	2	2	1	2	2	2	1	1	2	1	2	3	2	2	0
P56774	P56774	1	1	1	Cytochrome b6-f complex subunit 4	petD		1	1	1	1	0	0	0	0	0	0	0	0	0	0	0	0	0	0	0	0	0	0	1	0	1	0	0	0	1	0	0	0	0	0	0	0	0	0	0	0	0	0
P56777;A4QJV7	P56777;A4QJV7	10;9	10;9	1;0	Photosystem II CP47 reaction center protein	psbB	;	2	10	10	1	2	9	3	7	7	5	5	4	5	3	2	4	4	4	3	5	2	6	10	7	10	5	10	9	10	7	10	7	10	7	2	9	3	7	7	5	5	4
P56779	P56779	7	7	7	Cytochrome b559 subunit alpha	psbE		1	7	7	7	3	3	3	2	4	2	3	2	3	1	2	1	2	3	2	4	3	4	5	3	6	3	5	3	3	3	5	2	3	2	3	3	3	2	4	2	3	2
P56780	P56780	3	3	3	Photosystem II reaction center protein H	psbH		1	3	3	3	0	0	0	0	0	0	0	0	0	0	0	0	0	0	0	0	0	0	3	1	1	0	0	0	1	0	1	0	1	0	0	0	0	0	0	0	0	0
P56820	P56820	1	1	1	Eukaryotic translation initiation factor 3 subunit D	TIF3D1		1	1	1	1	0	0	0	0	0	0	0	0	0	0	0	0	0	0	0	0	0	1	0	1	0	0	0	0	0	0	0	0	0	0	0	0	0	0	0	0	0	0
P57720	P57720	2	2	2	Chorismate synthase, chloroplastic	EMB1144		1	2	2	2	0	0	0	0	0	0	0	0	0	0	0	1	0	0	0	0	0	0	0	0	0	0	0	1	0	0	0	0	0	0	0	0	0	0	0	0	0	0
P57750	P57750	1	1	1	Phosphoacetylglucosamine mutase	DRT101		1	1	1	1	0	0	0	0	0	0	0	0	0	0	0	0	0	0	0	0	0	0	0	0	0	0	1	0	0	0	0	0	0	0	0	0	0	0	0	0	0	0
P57751	P57751	9	2	2	UTP--glucose-1-phosphate uridylyltransferase 1			1	9	2	2	0	1	0	0	1	1	3	0	2	0	4	1	0	0	0	0	1	1	3	1	4	2	5	2	5	1	6	1	5	2	0	0	0	0	0	0	0	0
P58046	P58046	1	1	1	Cytochrome P450 71A15	CYP71A15		1	1	1	1	0	0	0	0	0	0	0	0	0	0	0	0	0	0	0	0	0	0	0	0	0	0	0	0	0	0	0	1	0	0	0	0	0	0	0	0	0	0
Q9LR02;P59226;P59169	Q9LR02;P59226;P59169	1;1;1	1;1;1	1;1;1	Histone H3-like 3;Histone H3.2;Histone H3.3	HTR2;HTR4	;;	3	1	1	1	0	0	0	0	0	0	0	0	0	0	0	0	1	0	0	0	1	0	0	0	0	0	0	0	0	0	0	0	1	0	0	0	0	0	0	0	0	0
P59224;P59223	P59224;P59223	2;2	2;2	2;2	40S ribosomal protein S13-2;40S ribosomal protein S13-1	RPS13B;RPS13A	;	2	2	2	2	1	0	1	0	2	0	1	0	0	0	2	0	0	0	0	0	0	0	1	0	0	0	0	0	2	0	1	0	2	0	1	0	1	0	2	0	1	0
P59271;P59233;P59232;Q42202;B9DHA6;Q8RUC6;Q9SHE7;Q3E7T8-2;P0CH33;Q3E7K8;Q8H159-2;Q3E7T8;Q1EC66;P0CH32;Q8H159;Q39256	P59271;P59233;P59232;Q42202;B9DHA6;Q8RUC6;Q9SHE7;Q3E7T8-2;P0CH33;Q3E7K8;Q8H159-2;Q3E7T8;Q1EC66;P0CH32;Q8H159;Q39256	6;6;6;5;5;5;5;5;5;5;5;5;5;5;5;3	6;6;6;5;5;5;5;5;5;5;5;5;5;5;5;3	1;1;1;0;0;0;0;0;0;0;0;0;0;0;0;0	Ubiquitin-40S ribosomal protein S27a-1;Ubiquitin;40S ribosomal protein S27a-1;Ubiquitin-40S ribosomal protein S27a-3;Ubiquitin;40S ribosomal protein S27a-3;Ubiquitin-40S ribosomal protein S27a-2;Ubiquitin;40S ribosomal protein S27a-2;Ubiquitin-60S ribosomal protein L40-2;Ubiquitin;60S ribosomal protein L40-2;Ubiquitin-60S ribosomal protein L40-1;Ubiquitin;60S ribosomal protein L40-1;Ubiquitin-NED…	RPS27AA;RPS27AC;RPS27AB;RPL40B;RPL40A;RUB2;RUB1;UBQ14;UBQ11;UBQ12;UBQ10;UBQ3;UBQ4;UBQ8	;;;;;;;;;;;;;;;	16	6	6	1	2	4	1	1	2	2	1	2	1	2	1	2	1	1	0	1	1	1	5	2	2	3	3	4	2	2	2	1	2	4	2	4	1	1	2	2	1	2
P59259	P59259	4	4	4	Histone H4			1	4	4	4	0	0	0	0	0	0	0	0	0	0	0	0	2	0	2	0	1	0	0	0	0	0	0	0	2	0	1	0	2	1	0	0	0	0	0	0	0	0
P59277	P59277	1	1	1	Syntaxin-81	SYP81		1	1	1	1	0	0	0	0	0	0	0	0	1	0	0	0	0	0	0	0	0	0	0	0	0	0	0	0	0	0	0	0	0	0	0	0	0	0	0	0	0	0
P59278	P59278	1	1	1	Uncharacterized protein At1g51745			1	1	1	1	0	0	0	0	0	0	0	0	0	0	0	0	0	0	0	0	0	0	0	0	1	0	0	0	0	0	1	0	1	1	0	0	0	0	0	0	0	0
P60039;Q9LHP1	P60039;Q9LHP1	4;3	1;0	1;0	60S ribosomal protein L7-3;60S ribosomal protein L7-4	RPL7C;RPL7D	;	2	4	1	1	0	0	0	0	2	0	1	0	0	0	0	0	0	0	0	0	1	0	0	0	1	0	0	0	3	0	3	0	2	0	0	0	0	0	0	0	0	0
P60040	P60040	6	6	3	60S ribosomal protein L7-2	RPL7B		1	6	6	3	0	0	0	0	4	0	2	0	1	0	1	0	0	0	0	0	1	0	1	0	2	0	0	0	5	0	4	0	4	0	0	0	0	0	4	0	2	0
Q08733;Q06611;P61837;Q39196	Q08733;Q06611;P61837;Q39196	1;1;1;1	1;1;1;1	1;1;1;1	Aquaporin PIP1-3;Aquaporin PIP1-2;Aquaporin PIP1-1;Probable aquaporin PIP1-4	PIP1-3;PIP1-2;PIP1-1;PIP1.4	;;;	4	1	1	1	0	1	0	0	0	0	0	0	0	1	0	1	0	0	0	1	0	0	1	1	1	1	1	1	1	0	1	0	1	1	0	1	0	0	0	0	0	0
P61845	P61845	1	1	1	50S ribosomal protein L23, chloroplastic	rpl23-A		1	1	1	1	0	0	0	0	0	0	0	0	0	0	0	0	0	0	0	0	0	0	0	0	0	0	0	0	0	0	0	0	1	0	0	0	0	0	0	0	0	0
P68209;Q8LAD2	P68209;Q8LAD2	2;1	2;1	2;1	Succinyl-CoA ligase [ADP-forming] subunit alpha-1, mitochondrial;Succinyl-CoA ligase [ADP-forming] subunit alpha-2, mitochondrial		;	2	2	2	2	0	0	0	0	0	0	0	0	0	0	0	1	1	0	0	1	0	0	0	0	1	1	2	1	1	1	1	1	1	1	0	0	0	0	0	0	0	0
P69834	P69834	1	1	1	2-C-methyl-D-erythritol 4-phosphate cytidylyltransferase, chloroplastic	ISPD		1	1	1	1	0	0	0	0	0	0	0	0	0	0	0	0	1	0	0	0	0	0	0	0	0	0	0	0	0	0	0	0	0	0	0	0	0	0	0	0	0	0
P81760-2;P81760	P81760-2;P81760	4;4	4;4	4;4	Thylakoid lumenal 17.4 kDa protein, chloroplastic		;	2	4	4	4	1	0	1	0	1	1	2	0	2	1	3	0	1	1	1	0	3	0	1	0	1	0	1	0	2	1	1	1	2	0	1	0	1	0	1	1	2	0
P82281	P82281	13	13	13	Thylakoid lumenal 29 kDa protein, chloroplastic	TL29		1	13	13	13	2	0	1	0	2	0	4	1	1	1	2	1	0	0	1	1	2	1	2	4	7	4	6	3	9	9	8	6	9	3	2	0	1	0	2	0	4	1
P82658	P82658	1	1	1	Thylakoid lumenal 19 kDa protein, chloroplastic			1	1	1	1	0	0	0	0	0	0	0	1	1	0	0	0	0	0	0	0	0	0	0	0	0	0	1	0	0	1	0	0	1	0	0	0	0	0	0	0	0	1
P82869	P82869	4	4	4	Peptidyl-prolyl cis-trans isomerase CYP37, chloroplastic	CYP37		1	4	4	4	0	0	0	0	0	0	0	0	0	0	0	0	0	0	0	0	0	0	0	0	2	0	3	0	0	0	0	0	0	0	0	0	0	0	0	0	0	0
P82872	P82872	1	1	1	Mitochondrial import receptor subunit TOM20-1	TOM20-1		1	1	1	1	0	0	0	0	1	0	0	0	0	0	0	0	0	0	0	0	0	0	0	0	0	0	0	0	0	0	0	0	0	0	0	0	0	0	1	0	0	0
P83484;P83483;Q9C5A9	P83484;P83483;Q9C5A9	24;24;24	23;23;23	23;23;23	ATP synthase subunit beta-2, mitochondrial;ATP synthase subunit beta-1, mitochondrial;ATP synthase subunit beta-3, mitochondrial		;;	3	24	23	23	7	5	7	5	10	6	9	10	11	8	12	15	8	7	3	9	7	9	14	12	14	17	17	14	16	13	16	13	16	13	6	4	6	4	9	5	8	9
P92541	P92541	1	1	1	Uncharacterized mitochondrial protein AtMg01090	AtMg01090		1	1	1	1	0	1	0	0	0	0	0	0	0	0	0	0	0	0	0	0	0	0	0	0	0	0	0	0	0	0	0	0	0	0	0	1	0	0	0	0	0	0
P92549	P92549	14	13	13	ATP synthase subunit alpha, mitochondrial	ATPA		1	14	13	13	2	1	4	1	5	3	4	1	3	1	5	2	4	2	1	4	4	1	6	4	6	4	7	4	12	2	13	1	10	5	2	1	4	1	5	2	4	1
P92558	P92558	1	1	1	NADH-ubiquinone oxidoreductase chain 1	ND1		1	1	1	1	0	0	0	0	0	0	0	0	0	0	0	0	0	0	0	0	0	0	1	0	0	0	0	0	0	0	0	0	0	0	0	0	0	0	0	0	0	0
P92935;Q39002	P92935;Q39002	1;1	1;1	1;1	ADP,ATP carrier protein 2, chloroplastic;ADP,ATP carrier protein 1, chloroplastic	AATP2;AATP1	;	2	1	1	1	0	0	0	0	0	0	0	0	0	0	0	0	0	0	0	0	0	0	0	0	0	0	0	0	0	0	1	0	0	0	0	0	0	0	0	0	0	0
P92947-2;P92947	P92947-2;P92947	9;9	9;9	9;9	Monodehydroascorbate reductase, chloroplastic		;	2	9	9	9	1	1	1	2	5	3	4	3	3	2	4	5	2	3	1	2	2	1	1	3	1	5	2	4	5	4	5	2	2	4	1	1	1	2	5	3	4	3
P92981	P92981	1	1	1	5-adenylylsulfate reductase 2, chloroplastic	2002-04-01		1	1	1	1	0	0	0	0	0	0	0	0	0	0	0	0	0	0	0	0	0	0	0	0	0	0	0	1	0	0	0	0	0	0	0	0	0	0	0	0	0	0
P93004	P93004	1	1	1	Aquaporin PIP2-7;Aquaporin PIP2-7, N-terminally processed	PIP2-7		1	1	1	1	0	0	0	0	0	0	0	0	0	0	0	0	0	0	0	0	0	0	1	0	1	0	0	0	0	0	0	0	0	0	0	0	0	0	0	0	0	0
P93008	P93008	1	1	1	DEAD-box ATP-dependent RNA helicase 21	RH21		1	1	1	1	0	0	0	0	1	0	0	1	0	0	1	0	0	1	0	0	0	0	0	0	0	0	0	0	0	0	0	0	0	0	0	0	0	0	1	0	0	1
P93014	P93014	6	6	6	30S ribosomal protein S5, chloroplastic	rps5		1	6	6	6	2	0	1	0	2	0	0	0	0	0	1	1	0	0	0	1	0	0	3	3	2	2	1	1	5	0	4	0	3	0	2	0	1	0	2	0	0	0
P93028	P93028	1	1	1	Ubiquitin-activating enzyme E1 1	UBA1		1	1	1	1	0	0	0	0	0	0	0	0	0	0	0	1	0	0	0	0	0	0	0	0	0	1	0	1	0	0	0	0	0	0	0	0	0	0	0	0	0	0
P93033;Q9FI53;Q9FI53-2	P93033	3;1;1	3;1;1	3;1;1	Fumarate hydratase 1, mitochondrial	FUM1		3	3	3	3	0	0	0	1	0	1	0	1	0	0	0	0	0	0	0	0	0	0	0	1	0	0	0	1	0	0	0	0	0	0	0	0	0	1	0	1	0	1
P93043	P93043	2	2	2	Vacuolar protein sorting-associated protein 41 homolog	VPS41		1	2	2	2	0	0	0	1	0	0	1	0	0	0	0	0	0	0	0	0	0	0	0	0	0	0	0	0	0	0	0	0	0	0	0	0	0	1	0	0	1	0
P93051	P93051	1	1	1	Sugar transporter ERD6-like 7			1	1	1	1	0	0	0	0	0	1	1	0	0	0	0	0	0	0	0	1	0	0	0	0	0	0	0	0	0	0	0	0	1	0	0	0	0	0	0	1	1	0
P93285	P93285	1	1	1	Cytochrome c oxidase subunit 2	COX2		1	1	1	1	0	0	0	0	0	0	0	0	0	0	0	0	0	0	0	0	0	0	1	0	1	0	0	0	1	0	1	0	0	0	0	0	0	0	0	0	0	0
P93819;P57106	P93819;P57106	9;5	9;5	9;5	Malate dehydrogenase, cytoplasmic 1;Malate dehydrogenase, cytoplasmic 2	MDH1;MDH2	;	2	9	9	9	4	4	4	4	6	4	5	6	5	5	5	5	6	6	3	4	5	4	4	4	5	5	5	3	5	6	5	5	5	5	4	4	4	4	6	4	5	6
P93834;Q9FZG4;Q42525	P93834;Q9FZG4;Q42525	2;1;1	2;1;1	2;1;1	Hexokinase-2;Hexokinase-like 1 protein;Hexokinase-1	HXK2;HXK1	;;	3	2	2	2	0	0	0	0	0	0	0	0	0	0	0	0	0	0	0	0	0	0	1	0	0	0	0	0	0	0	1	0	0	0	0	0	0	0	0	0	0	0
P94014	P94014	1	1	1	Germin-like protein subfamily 2 member 1	GLP4		1	1	1	1	0	0	0	0	0	0	0	0	0	0	1	0	0	0	0	0	0	0	0	0	0	0	0	0	0	0	0	0	0	0	0	0	0	0	0	0	0	0
P94072	P94072	5	5	5	Germin-like protein subfamily 3 member 3	GER3		1	5	5	5	3	3	2	2	2	3	2	3	2	4	3	2	3	3	2	2	2	3	0	0	0	0	0	0	2	3	2	2	2	2	3	3	2	2	2	3	2	3
Q00218	Q00218	4	4	4	Phospho-2-dehydro-3-deoxyheptonate aldolase 2, chloroplastic	DHS2		1	4	4	4	0	0	0	0	1	0	0	0	0	0	0	0	1	0	0	0	0	0	0	0	0	0	0	0	2	0	1	0	2	0	0	0	0	0	1	0	0	0
Q01474;O04834;P52884	Q01474;O04834	3;2;1	3;2;1	3;2;1	GTP-binding protein SAR1B;GTP-binding protein SAR1A	SAR1B;SAR1A	;	3	3	3	3	0	0	0	0	0	0	0	0	0	0	1	0	0	0	0	0	0	0	0	0	0	0	0	0	2	1	2	1	2	1	0	0	0	0	0	0	0	0
Q01525	Q01525	15	5	5	14-3-3-like protein GF14 omega	GRF2		1	15	5	5	0	0	0	0	1	0	1	1	1	0	3	0	1	0	0	0	1	1	8	0	10	1	12	2	7	2	8	3	6	3	0	0	0	0	0	0	0	0
Q01667	Q01667	4	4	4	Chlorophyll a-b binding protein 6, chloroplastic	LHCA1		1	4	4	4	0	1	0	2	2	1	0	2	2	1	2	2	0	0	0	1	0	0	3	2	3	2	1	2	4	2	4	1	3	2	0	1	0	2	2	1	0	2
Q01908	Q01908	18	18	18	ATP synthase gamma chain 1, chloroplastic	ATPC1		1	18	18	18	6	7	6	5	7	5	7	5	2	7	6	3	5	5	1	5	5	6	10	7	11	5	7	8	12	10	14	8	10	6	6	7	6	5	7	5	7	5
Q02166	Q02166	3	3	3	Anthranilate phosphoribosyltransferase, chloroplastic	PAT1		1	3	3	3	0	0	1	0	0	0	0	0	0	0	0	1	0	0	0	0	0	0	0	2	1	0	1	1	2	2	2	2	2	1	0	0	1	0	0	0	0	0
Q02971	Q02971	1	1	1	Cinnamyl alcohol dehydrogenase 7	CAD7		1	1	1	1	0	0	0	0	0	0	0	0	0	1	0	1	0	0	0	0	0	0	0	1	0	1	0	1	0	0	1	1	1	1	0	0	0	0	0	0	0	0
Q03250;Q03250-2	Q03250	7;2	7;2	6;2	Glycine-rich RNA-binding protein 7	RBG7		2	7	7	6	4	4	3	3	5	3	4	4	3	4	3	2	3	3	4	3	4	2	0	0	0	0	0	0	4	4	4	4	4	4	4	4	3	3	5	3	4	4
Q03251;Q03251-2	Q03251	4;1	3;1	3;1	Glycine-rich RNA-binding protein 8	RBG8		2	4	3	3	1	1	1	1	2	1	2	2	1	1	1	1	1	1	2	1	1	1	0	0	0	0	0	0	0	2	1	1	1	2	1	1	1	1	2	1	2	2
Q04836-2;Q04836;Q04836-3	Q04836-2;Q04836;Q04836-3	4;4;3	4;4;3	4;4;3	31 kDa ribonucleoprotein, chloroplastic	CP31A	;;	3	4	4	4	0	0	0	0	0	0	0	0	0	0	0	0	0	0	0	0	0	0	1	2	4	0	2	0	0	0	0	0	0	0	0	0	0	0	0	0	0	0
Q05212	Q05212	2	2	2	DNA-damage-repair/toleration protein DRT102	DRT102		1	2	2	2	0	0	0	0	0	0	1	0	0	0	0	0	0	0	0	0	0	0	0	0	0	0	0	0	2	0	2	0	2	0	0	0	0	0	0	0	1	0
Q05431	Q05431	8	8	8	L-ascorbate peroxidase 1, cytosolic	APX1		1	8	8	8	1	0	1	0	5	0	3	0	5	0	2	0	2	0	2	0	1	0	1	0	0	3	1	0	4	2	5	1	6	0	1	0	1	0	5	0	3	0
Q05728	Q05728	1	1	1	Phosphoribosylformylglycinamidine cyclo-ligase, chloroplastic	PUR5		1	1	1	1	0	0	0	0	0	0	0	0	0	0	0	0	0	0	0	0	0	0	0	0	1	0	0	0	0	0	0	0	0	0	0	0	0	0	0	0	0	0
Q05758	Q05758	14	14	14	Ketol-acid reductoisomerase, chloroplastic			1	14	14	14	2	2	2	6	6	4	1	5	1	7	5	5	3	5	1	5	2	6	1	3	3	4	2	3	5	8	8	10	6	5	2	2	2	6	6	4	1	5
Q06588	Q06588	1	1	1	1-aminocyclopropane-1-carboxylate oxidase 4	ACO4		1	1	1	1	0	0	0	0	1	0	1	0	1	0	1	1	0	0	0	0	0	0	0	0	1	0	0	0	1	0	1	0	1	0	0	0	0	0	1	0	1	0
Q06BH3-2;Q06BH3	Q06BH3-2;Q06BH3	1;1	1;1	1;1	Protein STRUBBELIG-RECEPTOR FAMILY 1	SRF1	;	2	1	1	1	0	0	1	0	1	0	1	0	1	0	0	0	0	0	0	0	0	0	0	0	0	0	0	0	0	0	0	0	0	0	0	0	1	0	1	0	1	0
Q07473	Q07473	7	6	6	Chlorophyll a-b binding protein CP29.1, chloroplastic	LHCB4.1		1	7	6	6	0	2	3	1	1	1	2	0	1	0	1	2	2	1	2	2	2	2	6	2	6	3	4	5	5	2	5	2	4	2	0	2	3	1	1	1	2	0
Q07488	Q07488	1	1	1	Blue copper protein	BCB		1	1	1	1	0	0	0	0	0	0	0	0	0	0	0	0	0	0	0	0	0	0	0	0	0	0	0	0	1	0	0	0	0	0	0	0	0	0	0	0	0	0
Q07970	Q07970	1	1	1	Kinesin-1	ATK1		1	1	1	1	0	0	0	0	0	0	0	0	0	0	0	0	0	0	0	0	0	0	0	0	0	0	1	0	0	0	0	0	0	0	0	0	0	0	0	0	0	0
Q08112;Q9FY65;Q9FY64	Q08112	3;1;1	3;1;1	3;1;1	40S ribosomal protein S15-1	RPS15A		3	3	3	3	0	0	0	0	0	0	0	0	0	0	1	0	0	0	0	0	0	0	1	0	1	0	1	1	2	1	3	0	2	0	0	0	0	0	0	0	0	0
Q08682;Q8H173	Q08682	11;3	11;3	8;0	40S ribosomal protein Sa-1	RPSaA		2	11	11	8	2	2	2	2	5	2	5	2	6	1	5	2	4	2	1	2	5	2	3	2	4	3	1	2	11	3	11	2	9	3	2	2	2	2	5	2	5	2
Q93VT9;Q93W22;Q08770;Q93VT9-2	Q93VT9;Q93W22;Q08770	3;3;3;1	3;3;3;1	3;3;3;1	60S ribosomal protein L10-1;60S ribosomal protein L10-3;60S ribosomal protein L10-2	RPL10A;RPL10C;RPL10B	;;	4	3	3	3	1	2	2	1	3	1	2	0	2	0	3	1	1	0	1	1	0	1	0	1	1	0	1	0	3	1	3	0	3	1	1	2	2	1	3	1	2	0
Q0D673;Q9SIU8-2;Q9LME4;Q93YW5;Q9LDA7;Q9SIU8	Q0D673;Q9SIU8-2;Q9LME4;Q93YW5;Q9LDA7;Q9SIU8	2;1;1;1;1;1	2;1;1;1;1;1	2;1;1;1;1;1	Probable protein phosphatase 2C 20;Probable protein phosphatase 2C 9;Probable protein phosphatase 2C 58;Probable protein phosphatase 2C 39	PPC3-1.2	;;;;;	6	2	2	2	1	0	0	0	1	0	2	0	0	0	1	0	0	0	0	0	0	0	0	0	0	0	0	0	0	0	0	0	1	0	1	0	0	0	1	0	2	0
Q0V7P8	Q0V7P8	1	1	1	FBD-associated F-box protein At5g27750			1	1	1	1	1	0	1	0	0	0	0	0	0	0	0	0	0	0	0	0	0	0	0	0	0	0	0	0	0	0	0	0	0	0	1	0	1	0	0	0	0	0
Q0WLB5;Q0WNJ6	Q0WLB5;Q0WNJ6	8;8	8;8	8;8	Clathrin heavy chain 2;Clathrin heavy chain 1	CHC2;CHC1	;	2	8	8	8	0	3	0	2	0	2	0	0	0	0	0	0	0	0	0	0	0	0	1	2	2	4	1	7	1	1	2	0	2	1	0	3	0	2	0	2	0	0
Q0WQ57;Q9SU08	Q0WQ57;Q9SU08	2;1	2;1	2;1	Auxilin-related protein 2;Auxilin-related protein 1		;	2	2	2	2	0	0	0	0	0	0	0	2	0	0	0	0	0	0	0	0	0	0	0	0	0	0	0	0	0	0	0	0	0	1	0	0	0	0	0	0	0	2
Q0WW26	Q0WW26	5	5	5	Coatomer subunit gamma			1	5	5	5	0	1	0	1	0	1	0	1	0	2	0	1	0	0	0	0	0	0	0	0	1	0	0	0	3	2	2	2	5	3	0	1	0	1	0	1	0	1
Q0WWT7	Q0WWT7	1	1	1	Rhodanese-like domain-containing protein 11, chloroplastic	STR11		1	1	1	1	0	0	0	0	0	0	0	0	0	0	0	0	0	0	0	0	0	0	0	0	0	1	0	0	0	0	0	0	0	0	0	0	0	0	0	0	0	0
Q10B67-2;Q10B67	Q10B67-2;Q10B67	1;1	1;1	1;1			;	2	1	1	1	0	0	1	0	0	0	0	0	0	0	0	0	0	0	0	0	0	0	0	0	0	0	0	0	0	0	0	0	0	0	0	0	1	0	0	0	0	0
Q1H537	Q1H537	1	1	1	Divinyl chlorophyllide a 8-vinyl-reductase, chloroplastic	DVR		1	1	1	1	0	0	0	0	0	0	0	0	0	0	0	0	0	0	0	0	0	0	0	1	1	1	1	1	1	0	1	0	1	0	0	0	0	0	0	0	0	0
Q1JPL7	Q1JPL7	3	3	3	Pectinesterase/pectinesterase inhibitor 18;Pectinesterase inhibitor 18;Bifunctional pectinesterase 18/rRNA N-glycosylase	PME18		1	3	3	3	0	0	1	1	0	1	1	3	0	0	3	0	1	1	0	0	1	0	0	0	0	0	0	0	1	3	0	2	2	1	0	0	1	1	0	1	1	3
Q1PE17	Q1PE17	1	1	1	Calcium-dependent protein kinase 18	CPK18		1	1	1	1	0	0	0	1	0	0	0	0	0	0	0	0	0	0	0	0	0	0	0	0	0	0	0	0	0	0	0	0	0	0	0	0	0	1	0	0	0	0
Q1PF33-2;Q1PF33	Q1PF33-2;Q1PF33	2;2	2;2	2;2	Mitochondrial import inner membrane translocase subunit TIM44-1	TIM44-1	;	2	2	2	2	0	0	0	0	0	0	0	0	0	0	0	1	0	0	0	0	0	0	0	0	0	0	0	0	0	0	1	0	0	0	0	0	0	0	0	0	0	0
Q1WIQ6	Q1WIQ6	10	10	10	NADP-dependent glyceraldehyde-3-phosphate dehydrogenase	ALDH11A3		1	10	10	10	0	6	0	6	1	6	1	6	0	4	1	3	1	4	0	6	0	8	3	2	0	3	1	4	1	6	1	6	1	6	0	6	0	6	1	6	1	6
Q2HIW2	Q2HIW2	1	1	1	Membrane-associated progesterone-binding protein 4	MAPR4		1	1	1	1	0	0	0	0	0	0	0	0	0	1	0	0	0	0	0	0	0	0	0	0	0	0	0	0	0	0	0	0	0	0	0	0	0	0	0	0	0	0
Q2LAE1;Q2LAE1-2	Q2LAE1;Q2LAE1-2	1;1	1;1	1;1	Histone-lysine N-methyltransferase ASHH2	ASHH2	;	2	1	1	1	0	0	0	0	1	0	0	0	0	0	0	0	0	0	0	0	0	0	0	0	0	0	0	0	0	0	0	0	0	0	0	0	0	0	1	0	0	0
Q38799	Q38799	4	4	4	Pyruvate dehydrogenase E1 component subunit beta-1, mitochondrial	PDH2		1	4	4	4	1	0	1	0	3	0	1	0	1	0	3	0	1	0	0	0	1	0	2	0	2	0	3	1	4	2	4	1	2	1	1	0	1	0	3	0	1	0
Q38814-2;Q38814	Q38814-2;Q38814	8;8	8;8	8;8	Thiamine thiazole synthase, chloroplastic	THI1	;	2	8	8	8	2	3	2	4	0	3	0	5	0	4	1	3	2	5	0	4	0	4	1	5	0	2	1	4	2	4	3	4	1	4	2	3	2	4	0	3	0	5
Q38840	Q38840	1	1	1	Agamous-like MADS-box protein AGL17	AGL17		1	1	1	1	0	0	0	0	0	0	0	0	0	0	0	0	0	0	0	0	0	0	0	0	0	0	0	0	0	0	0	1	0	0	0	0	0	0	0	0	0	0
Q38867	Q38867	2	1	1	Peptidyl-prolyl cis-trans isomerase CYP19-3	CYP19-3		1	2	1	1	0	0	0	0	0	0	1	0	2	0	1	0	0	0	0	0	0	0	0	0	0	0	0	0	1	0	1	0	1	0	0	0	0	0	0	0	1	0
Q38882;Q9SSQ9	Q38882;Q9SSQ9	2;1	2;1	2;1	Phospholipase D alpha 1;Phospholipase D alpha 2	PLDALPHA1;PLDALPHA2	;	2	2	2	2	0	2	0	2	0	1	0	1	0	1	0	1	0	1	0	1	0	0	0	1	1	0	0	0	0	0	1	1	0	1	0	2	0	2	0	1	0	1
Q38884	Q38884	1	1	1	Eukaryotic translation initiation factor 3 subunit I	TIF3I1		1	1	1	1	0	1	0	0	0	0	1	0	0	0	0	0	0	0	0	0	0	0	0	0	0	0	0	0	0	0	0	0	0	0	0	1	0	0	0	0	1	0
Q38896	Q38896	2	2	2	Cold shock domain-containing protein 4	CSP4		1	2	2	2	0	0	0	0	0	0	2	2	1	1	2	0	0	0	0	0	0	0	0	0	0	0	0	0	1	1	1	1	1	1	0	0	0	0	0	0	2	2
Q38900-2;Q38900	Q38900-2;Q38900	7;7	7;7	5;5	Peptidyl-prolyl cis-trans isomerase CYP19-1	CYP19-1	;	2	7	7	5	1	0	2	0	4	0	2	0	6	0	2	0	2	0	3	0	2	0	0	0	0	0	2	0	3	1	2	0	2	0	1	0	2	0	4	0	2	0
Q38946	Q38946	11	7	7	Glutamate dehydrogenase 2	GDH2		1	11	7	7	0	5	1	3	1	4	0	10	0	7	1	3	0	7	0	7	0	9	0	0	0	0	0	0	0	1	0	1	0	0	0	4	1	2	1	3	0	7
Q38954;Q38954-2	Q38954;Q38954-2	2;1	2;1	2;1	Inorganic phosphate transporter 2-1, chloroplastic	PHT2-1	;	2	2	2	2	0	0	0	0	0	1	0	0	0	1	0	0	0	0	0	0	0	0	0	0	1	0	0	0	0	0	0	0	0	0	0	0	0	0	0	1	0	0
Q38970	Q38970	1	1	1	Acetyl-CoA carboxylase 1;Biotin carboxylase	ACC1		1	1	1	1	0	0	0	0	0	0	0	0	0	0	0	0	0	0	0	0	0	0	0	1	1	1	0	1	0	0	0	0	0	0	0	0	0	0	0	0	0	0
Q9LMM5-2;Q9LMM5;Q39024	Q9LMM5-2;Q9LMM5;Q39024	1;1;1	1;1;1	1;1;1	Mitogen-activated protein kinase 11;Mitogen-activated protein kinase 4	MPK11;MPK4	;;	3	1	1	1	0	0	0	0	0	0	0	0	0	1	0	0	0	0	0	0	0	0	0	0	0	0	0	0	0	0	0	0	0	1	0	0	0	0	0	0	0	0
Q39043	Q39043	17	1	1	Mediator of RNA polymerase II transcription subunit 37f	MED37F		1	17	1	1	2	2	2	1	3	1	5	2	3	2	4	2	2	1	2	2	2	3	12	12	14	14	8	12	10	2	9	2	8	7	0	0	0	0	1	0	0	0
Q39061	Q39061	5	5	5	RNA-binding protein CP33, chloroplastic	CP33		1	5	5	5	0	0	0	0	0	0	0	0	0	0	0	0	0	0	0	0	0	0	1	0	2	0	4	0	0	0	0	0	0	0	0	0	0	0	0	0	0	0
Q39085	Q39085	1	1	1	Delta(24)-sterol reductase	DIM		1	1	1	1	0	0	0	0	0	0	0	0	0	0	0	0	0	0	0	0	0	0	0	0	0	0	0	0	0	0	1	0	0	0	0	0	0	0	0	0	0	0
Q39089-2;Q39089	Q39089-2;Q39089	1;1	1;1	1;1	Protein PALE CRESS, chloroplastic	PAC	;	2	1	1	1	0	0	0	0	0	0	0	0	0	0	0	0	0	0	0	0	0	0	0	0	0	0	0	0	0	1	0	0	0	0	0	0	0	0	0	0	0	0
Q39099	Q39099	2	2	2	Xyloglucan endotransglucosylase/hydrolase protein 4	XTH4		1	2	2	2	1	0	1	0	2	0	1	0	0	1	1	1	1	0	0	0	1	0	0	0	0	0	0	0	0	1	2	1	2	1	1	0	1	0	2	0	1	0
Q39102	Q39102	14	1	1	ATP-dependent zinc metalloprotease FTSH 1, chloroplastic	FTSH1		1	14	1	1	2	3	1	4	4	2	2	2	0	2	2	1	1	2	0	2	1	2	9	8	8	7	6	9	9	6	9	5	7	4	0	0	0	0	0	0	0	0
Q39161	Q39161	9	9	9	Ferredoxin--nitrite reductase, chloroplastic	NIR1		1	9	9	9	0	1	0	2	0	2	0	4	1	3	0	3	0	2	0	3	0	1	1	6	1	8	1	5	1	4	1	4	1	3	0	1	0	2	0	2	0	4
Q39182	Q39182	1	1	1	Defensin-like protein 2	PDF2.2		1	1	1	1	0	0	0	0	0	0	1	0	0	0	0	0	0	0	0	0	0	0	0	0	0	0	0	0	0	0	0	0	0	0	0	0	0	0	0	0	1	0
Q39204	Q39204	1	1	1	Transcription factor MYC2	MYC2		1	1	1	1	0	0	0	0	0	0	0	0	0	0	1	0	0	0	0	0	0	0	0	0	0	0	0	0	0	0	0	0	0	0	0	0	0	0	0	0	0	0
Q39230	Q39230	5	5	5	Serine--tRNA ligase			1	5	5	5	0	1	0	2	0	1	0	1	0	1	0	1	0	1	0	1	0	2	0	1	0	2	0	2	0	2	0	1	0	3	0	1	0	2	0	1	0	1
Q39241	Q39241	3	3	3	Thioredoxin H5	TRX5		1	3	3	3	0	0	0	0	0	0	1	0	0	0	1	0	0	0	0	0	1	0	0	0	1	0	1	0	2	0	2	0	3	0	0	0	0	0	0	0	1	0
Q39243;Q39242	Q39243;Q39242	1;1	1;1	1;1	Thioredoxin reductase 1;Thioredoxin reductase 2	NTR1;NTR2	;	2	1	1	1	0	0	0	1	0	0	0	0	0	0	0	0	0	0	0	0	0	0	0	0	0	0	0	0	0	1	0	0	0	0	0	0	0	1	0	0	0	0
Q39247-2;Q39247	Q39247-2;Q39247	1;1	1;1	1;1	Serine/threonine protein phosphatase 2A 55 kDa regulatory subunit B beta isoform	PP2AB2	;	2	1	1	1	0	1	0	1	0	1	0	0	0	1	0	1	0	0	0	1	0	0	0	0	0	0	0	0	0	1	0	1	0	0	0	1	0	1	0	1	0	0
Q39258;Q9C9Z8;P0CAN7;Q41396	Q39258	5;2;2;1	5;2;2;1	5;2;2;1	V-type proton ATPase subunit E1	VHA-E1		4	5	5	5	1	0	1	0	0	0	1	0	1	0	1	0	0	0	0	0	0	0	1	0	0	0	0	0	3	1	4	0	1	1	1	0	1	0	0	0	1	0
Q3E8E5	Q3E8E5	4	2	2	Putative myrosinase 3	TGG3		1	4	2	2	0	4	1	4	3	4	2	4	2	4	1	4	1	4	1	4	3	4	2	3	2	4	2	2	2	3	3	4	3	3	0	2	0	2	1	2	1	2
Q9M337;Q3E902	Q9M337;Q3E902	1;1	1;1	1;1	40S ribosomal protein S21-1;40S ribosomal protein S21-2	RPS21B;RPS21C	;	2	1	1	1	0	0	0	0	0	0	0	0	0	0	0	0	0	0	0	0	0	0	0	0	1	0	1	0	0	0	0	0	0	0	0	0	0	0	0	0	0	0
Q3EAF9-2;Q3EAF9	Q3EAF9-2;Q3EAF9	1;1	1;1	1;1	Probable protein phosphatase 2C 49		;	2	1	1	1	0	0	1	0	0	0	0	0	0	0	0	0	0	0	0	0	0	0	0	0	0	0	0	0	0	0	0	0	0	0	0	0	1	0	0	0	0	0
Q3EBR6-2;Q3EBR6	Q3EBR6-2;Q3EBR6	1;1	1;1	1;1	Phospholipase A1-Igamma2, chloroplastic		;	2	1	1	1	0	0	0	0	0	0	0	0	1	0	0	0	0	0	0	0	0	0	0	0	0	0	0	0	0	0	0	0	0	0	0	0	0	0	0	0	0	0
Q41364;Q9LXV3	Q41364;Q9LXV3	1;1	1;1	1;1	Dicarboxylate transporter 1, chloroplastic	DIT1	;	2	1	1	1	0	1	0	0	0	0	0	0	0	0	0	0	0	0	0	0	0	0	1	0	1	0	0	0	1	0	1	0	1	1	0	1	0	0	0	0	0	0
Q41932	Q41932	7	5	5	Oxygen-evolving enhancer protein 3-2, chloroplastic	PSBQ2		1	7	5	5	3	0	2	1	4	0	6	1	6	1	6	1	6	1	6	2	5	2	3	2	4	3	6	1	5	4	5	2	5	3	3	0	2	1	4	0	5	1
Q41951	Q41951	2	2	2	Aquaporin TIP2-1;Aquaporin TIP2-1, N-terminally processed	TIP2-1		1	2	2	2	0	0	0	0	0	0	0	0	0	0	0	0	0	0	0	0	0	0	1	1	1	1	1	1	1	1	1	0	1	0	0	0	0	0	0	0	0	0
Q41963	Q41963	1	1	1	Aquaporin TIP1-2;Aquaporin TIP1-2, N-terminally processed	TIP1-2		1	1	1	1	0	0	0	0	0	0	0	0	0	0	0	0	0	0	0	0	0	0	0	1	0	1	0	0	1	0	1	0	0	0	0	0	0	0	0	0	0	0
Q41969	Q41969	1	1	1	Eukaryotic translation initiation factor 2 subunit beta	EMB1401		1	1	1	1	1	0	1	0	1	0	0	0	0	1	0	0	0	1	0	0	0	0	0	0	0	0	0	0	1	0	1	0	1	0	1	0	1	0	1	0	0	0
Q42029-2;Q42029;O49344	Q42029-2;Q42029	8;8;1	8;8;1	8;8;1	Oxygen-evolving enhancer protein 2-1, chloroplastic	PSBP1	;	3	8	8	8	1	0	1	0	5	1	3	1	7	1	3	0	1	0	1	1	2	1	2	1	5	1	6	2	6	3	4	1	6	2	1	0	1	0	5	1	3	1
Q42112;P57691;O04204	Q42112;P57691;O04204	6;5;4	6;5;4	6;5;4	60S acidic ribosomal protein P0-2;60S acidic ribosomal protein P0-3;60S acidic ribosomal protein P0-1	RPP0B;RPP0C;RPP0A	;;	3	6	6	6	0	0	0	0	0	0	0	0	0	0	1	0	0	0	0	0	0	0	5	1	3	0	3	0	3	1	2	1	3	1	0	0	0	0	0	0	0	0
Q42290;Q42290-2	Q42290;Q42290-2	7;7	7;7	7;7	Probable mitochondrial-processing peptidase subunit beta		;	2	7	7	7	1	0	0	0	1	0	1	0	0	0	0	0	0	0	0	0	0	0	1	0	1	1	2	0	5	0	5	0	2	0	1	0	0	0	1	0	1	0
Q42340;Q9M8X9	Q42340;Q9M8X9	5;3	5;3	1;1	40S ribosomal protein S16-3;40S ribosomal protein S16-2	RPS16C;RPS16B	;	2	5	5	1	1	1	1	1	3	1	2	0	2	2	3	2	0	1	1	1	0	1	1	1	1	1	1	0	3	3	4	1	4	2	1	1	1	1	3	1	2	0
Q9FE65;Q42351;Q9LJW6	Q9FE65;Q42351;Q9LJW6	2;2;1	2;2;1	2;2;1	60S ribosomal protein L34-2;60S ribosomal protein L34-1;60S ribosomal protein L34-3	RPL34B;RPL34A;RPL34C	;;	3	2	2	2	0	0	0	0	0	0	0	0	0	0	0	0	0	0	0	0	0	0	2	0	2	0	0	0	2	0	2	0	1	0	0	0	0	0	0	0	0	0
Q42403	Q42403	5	5	5	Thioredoxin H3	TRX3		1	5	5	5	0	0	0	0	2	1	2	0	2	0	2	0	1	0	0	0	1	1	3	0	3	0	4	0	3	2	2	0	3	1	0	0	0	0	2	1	2	0
Q42406	Q42406	6	4	4	Peptidyl-prolyl cis-trans isomerase CYP18-4	CYP18-4		1	6	4	4	3	0	2	0	4	0	4	0	6	0	3	0	2	0	3	0	2	0	0	0	2	2	3	0	4	2	3	0	4	0	3	0	2	0	3	0	4	0
Q42418	Q42418	1	1	1	Profilin-2	PRO2		1	1	1	1	0	0	0	0	1	0	1	0	1	0	1	0	0	0	0	0	1	0	0	0	0	0	0	0	1	0	1	0	0	0	0	0	0	0	1	0	1	0
Q42449	Q42449	1	1	1	Profilin-1	PRO1		1	1	1	1	0	0	0	0	0	0	0	0	1	0	0	0	0	0	0	0	0	0	0	0	1	0	1	0	1	0	0	0	0	0	0	0	0	0	0	0	0	0
Q42472;Q9ZPS3;Q9LSH2;Q42521;Q9ZPS4	Q42472	10;2;2;2;1	10;2;2;2;1	10;2;2;2;1	Glutamate decarboxylase 2	GAD2		5	10	10	10	0	4	1	6	0	2	1	2	0	2	1	4	1	2	0	3	1	3	0	0	0	2	0	3	1	4	0	4	0	5	0	4	1	6	0	2	1	2
Q42512-2;Q42512	Q42512-2;Q42512	4;3	2;1	2;1	Protein COLD-REGULATED 15A, chloroplastic	COR15A	;	2	4	2	2	0	0	0	0	0	1	0	0	0	0	0	0	0	0	0	0	0	0	3	0	2	0	1	0	0	0	0	0	0	0	0	0	0	0	0	1	0	0
Q42522	Q42522	10	10	5	Glutamate-1-semialdehyde 2,1-aminomutase 2, chloroplastic	GSA2		1	10	10	5	2	1	2	1	3	2	3	3	4	3	5	0	2	1	0	2	1	1	2	3	3	3	3	3	7	9	7	7	6	4	2	1	2	1	3	2	3	3
Q42529	Q42529	5	5	5	Tryptophan synthase alpha chain, chloroplastic	TSA1		1	5	5	5	0	0	0	0	0	0	0	0	1	0	0	0	0	0	0	0	0	0	1	0	1	0	3	0	3	0	1	1	4	1	0	0	0	0	0	0	0	0
Q42533;Q9LLC1	Q42533	3;1	3;1	3;1	Biotin carboxyl carrier protein of acetyl-CoA carboxylase 1, chloroplastic	BCCP1		2	3	3	3	0	0	0	0	0	0	0	0	0	0	0	0	0	0	0	0	0	0	0	0	0	0	0	0	3	2	2	0	2	0	0	0	0	0	0	0	0	0
Q42545	Q42545	4	4	4	Cell division protein FtsZ homolog 1, chloroplastic	FTSZ1		1	4	4	4	0	0	0	0	0	0	0	0	0	0	0	0	0	0	0	0	0	0	2	0	1	1	3	0	1	0	1	0	1	0	0	0	0	0	0	0	0	0
Q42546	Q42546	2	2	2	SAL1 phosphatase	SAL1		1	2	2	2	0	0	0	0	0	0	0	0	0	0	0	0	0	0	0	0	0	0	0	0	1	0	1	0	0	0	0	0	2	0	0	0	0	0	0	0	0	0
Q42547	Q42547	20	20	16	Catalase-3	CAT3		1	20	20	16	4	14	3	15	5	15	6	13	2	13	3	10	2	13	1	12	3	13	4	4	3	3	1	6	4	10	3	11	5	9	4	14	3	15	5	15	6	13
Q42560	Q42560	8	8	4	Aconitate hydratase 1	ACO1		1	8	8	4	0	2	2	2	5	3	3	1	3	2	2	2	0	1	0	1	0	1	0	1	0	1	0	0	4	3	3	3	4	3	0	2	2	2	5	3	3	1
Q42564	Q42564	1	1	1	L-ascorbate peroxidase 3, peroxisomal	APX3		1	1	1	1	1	0	1	0	0	0	1	0	0	0	0	0	0	0	0	0	0	0	0	0	0	0	0	0	0	0	0	0	0	0	1	0	1	0	0	0	1	0
Q42586	Q42586	2	2	2	Uridine 5-monophosphate synthase;Orotate phosphoribosyltransferase;Orotidine 5-phosphate decarboxylase	PYRE-F		1	2	2	2	0	0	0	1	0	0	0	0	0	1	0	2	0	1	0	1	0	1	0	0	0	1	1	1	1	1	0	2	1	1	0	0	0	1	0	0	0	0
Q42589	Q42589	3	3	3	Non-specific lipid-transfer protein 1	LTP1		1	3	3	3	2	1	2	1	2	1	2	1	3	1	2	0	2	1	3	1	3	0	0	0	0	0	0	0	3	1	1	1	2	1	2	1	2	1	2	1	2	1
Q42593	Q42593	2	2	2	L-ascorbate peroxidase T, chloroplastic	APXT		1	2	2	2	0	0	0	0	0	0	0	0	1	0	0	0	0	0	0	0	0	0	0	0	0	0	0	0	1	0	0	0	0	0	0	0	0	0	0	0	0	0
Q42601	Q42601	2	2	2	Carbamoyl-phosphate synthase large chain, chloroplastic	CARB		1	2	2	2	0	0	0	0	0	0	0	0	0	0	0	0	0	0	0	0	0	0	0	1	0	0	0	0	0	0	0	0	0	1	0	0	0	0	0	0	0	0
Q43127	Q43127	21	21	19	Glutamine synthetase, chloroplastic/mitochondrial	GLN2		1	21	21	19	2	15	1	17	3	16	2	15	2	15	3	13	2	11	3	16	4	12	3	11	3	9	4	10	3	16	3	16	4	7	2	15	1	17	3	16	2	15
Q43314;Q9S7A0	Q43314	12;4	12;4	8;1	Glutamate dehydrogenase 1	GDH1		2	12	12	8	1	6	2	4	2	6	0	10	0	8	1	5	1	7	0	8	0	9	0	0	0	0	0	0	0	4	0	0	0	0	1	6	2	4	2	6	0	10
Q43316	Q43316	13	13	13	Porphobilinogen deaminase, chloroplastic	HEMC		1	13	13	13	0	0	1	0	4	0	5	0	7	0	6	0	2	0	0	0	0	0	3	0	4	3	7	1	10	2	11	2	9	1	0	0	1	0	4	0	5	0
Q43349-2;Q43349	Q43349-2;Q43349	5;5	2;2	2;2	29 kDa ribonucleoprotein, chloroplastic	CP29A	;	2	5	2	2	0	1	0	2	1	1	1	0	0	2	0	3	0	1	1	2	0	1	1	2	1	2	1	1	1	2	2	3	1	1	0	0	0	0	0	0	0	0
Q43727	Q43727	1	1	1	Glucose-6-phosphate 1-dehydrogenase 1, chloroplastic	APG1		1	1	1	1	0	1	0	0	0	1	0	0	0	0	0	0	0	0	0	0	0	0	0	0	0	0	0	0	0	0	0	0	0	0	0	1	0	0	0	1	0	0
Q56WD9	Q56WD9	5	5	5	3-ketoacyl-CoA thiolase 2, peroxisomal	PED1		1	5	5	5	1	1	1	1	1	1	3	1	2	1	3	0	1	0	0	0	1	0	1	0	1	1	1	2	2	1	1	0	2	2	1	1	1	1	1	1	3	1
Q56WK6	Q56WK6	9	9	7	Patellin-1	PATL1		1	9	9	7	0	0	0	0	0	0	0	0	0	0	0	1	0	0	0	0	0	0	8	1	5	2	5	6	0	1	1	0	1	5	0	0	0	0	0	0	0	0
Q56WN1	Q56WN1	3	1	1	Glutamine synthetase cytosolic isozyme 1-1	GLN1-1		1	3	1	1	0	0	0	0	0	1	0	1	0	1	0	0	0	0	0	1	0	1	0	0	0	0	0	0	0	2	0	0	0	0	0	0	0	0	0	1	0	1
Q9LFN6;Q56XG6;Q56XG6-2	Q9LFN6;Q56XG6;Q56XG6-2	2;2;1	2;2;1	2;2;1	DEAD-box ATP-dependent RNA helicase 56;DEAD-box ATP-dependent RNA helicase 15	RH56;RH15	;;	3	2	2	2	0	1	0	2	0	0	0	0	0	1	0	1	1	1	1	0	0	0	0	1	0	1	0	1	1	0	1	1	1	1	0	1	0	2	0	0	0	0
Q56Y42	Q56Y42	1	1	1	Pyridoxal reductase, chloroplastic	PLR1		1	1	1	1	0	0	0	0	0	0	0	0	0	0	0	1	0	0	0	0	0	0	0	0	0	1	0	0	1	0	1	0	0	0	0	0	0	0	0	0	0	0
Q56YA5	Q56YA5	14	14	14	Serine--glyoxylate aminotransferase	AGT1		1	14	14	14	3	7	2	10	4	11	2	8	1	10	3	10	3	9	1	11	4	8	2	3	1	5	1	6	5	9	4	9	3	9	3	7	2	10	4	11	2	8
Q56YU0	Q56YU0	4	4	4	Aldehyde dehydrogenase family 2 member C4	ALDH2C4		1	4	4	4	0	1	0	0	0	2	0	2	0	3	0	1	0	2	0	0	0	1	0	1	0	0	0	0	0	1	0	0	0	1	0	1	0	0	0	2	0	2
Q9ASR0;Q56YW9	Q9ASR0;Q56YW9	15;15	3;3	1;1	Tubulin beta-3 chain;Tubulin beta-2 chain	TUBB3;TUBB2	;	2	15	3	1	1	3	4	4	8	3	5	4	5	5	6	4	4	3	0	3	2	2	3	4	3	7	6	5	10	6	11	4	8	5	0	1	1	1	2	1	1	1
Q56ZI2	Q56ZI2	6	4	4	Patellin-2	PATL2		1	6	4	4	0	0	0	0	0	0	0	0	0	0	0	0	0	0	0	0	0	0	6	0	3	1	3	3	0	0	0	0	0	2	0	0	0	0	0	0	0	0
Q56ZZ7	Q56ZZ7	1	1	1	Plastidic glucose transporter 4			1	1	1	1	0	0	0	0	0	0	0	0	0	0	0	0	0	0	0	0	0	0	0	1	1	0	1	1	1	0	1	1	1	0	0	0	0	0	0	0	0	0
Q570C8-2;Q570C8	Q570C8-2;Q570C8	2;2	2;2	2;2	3-ketoacyl-CoA thiolase 5, peroxisomal	KAT5	;	2	2	2	2	0	0	0	0	2	0	2	0	1	0	2	0	0	0	0	0	1	0	0	0	0	0	0	0	1	0	1	0	1	0	0	0	0	0	2	0	2	0
Q588V7	Q588V7	2	2	2	Helicase and polymerase-containing protein TEBICHI	TEB		1	2	2	2	0	0	0	0	1	0	0	0	0	1	0	0	0	0	0	0	0	0	0	0	0	0	0	0	0	0	0	0	0	0	0	0	0	0	1	0	0	0
Q5E924;Q9SAJ6	Q5E924;Q9SAJ6	2;2	2;2	2;2	Glyceraldehyde-3-phosphate dehydrogenase GAPCP2, chloroplastic;Glyceraldehyde-3-phosphate dehydrogenase GAPCP1, chloroplastic	GAPCP2;GAPCP1	;	2	2	2	2	0	0	0	0	0	0	0	0	1	0	0	0	0	0	1	0	0	0	0	0	0	0	0	0	0	0	0	0	0	0	0	0	0	0	0	0	0	0
Q5GM68;Q886R9	Q5GM68	20;1	20;1	13;0	Phosphoenolpyruvate carboxylase 2	PPC2		2	20	20	13	1	9	1	7	1	9	1	5	0	3	2	6	0	4	0	3	0	3	4	7	3	8	1	10	6	5	4	7	8	6	1	9	1	7	1	9	1	5
Q5M731	Q5M731	1	1	1	Thiamine biosynthetic bifunctional enzyme TH1, chloroplastic;Thiamine-phosphate synthase;Hydroxymethylpyrimidine kinase	TH1		1	1	1	1	0	0	0	0	0	0	0	0	0	0	0	0	0	0	0	0	0	0	0	0	0	1	0	1	0	0	1	0	1	0	0	0	0	0	0	0	0	0
Q5MAU8;Q9LMX4	Q5MAU8;Q9LMX4	1;1	1;1	1;1	Probable inactive purple acid phosphatase 27;Probable inactive purple acid phosphatase 1	PAP27;PAP1	;	2	1	1	1	0	0	0	0	0	0	0	0	0	0	0	1	0	0	0	0	0	0	0	0	0	0	0	0	0	0	0	0	0	0	0	0	0	0	0	0	0	0
Q5XF33	Q5XF33	4	1	1	Magnesium-chelatase subunit ChlI-2, chloroplastic	CHLI2		1	4	1	1	0	0	0	0	0	1	0	0	0	0	0	2	0	0	0	1	0	0	1	2	0	3	2	2	0	1	0	1	0	0	0	0	0	0	0	0	0	0
Q60EY8	Q60EY8	1	1	1				1	1	1	1	0	0	0	0	0	0	0	0	0	0	0	0	0	0	0	0	0	0	0	1	0	0	0	0	0	0	0	0	0	0	0	0	0	0	0	0	0	0
Q66GP9;Q66GP9-2	Q66GP9;Q66GP9-2	2;1	2;1	2;1	NO-associated protein 1, chloroplastic/mitochondrial	NOA1	;	2	2	2	2	0	1	1	0	0	1	0	0	1	0	0	0	0	0	0	0	0	0	0	0	0	0	0	0	0	0	0	0	0	0	0	1	1	0	0	1	0	0
Q66GR6-2;Q66GR6	Q66GR6-2;Q66GR6	2;2	2;2	2;2	Single-stranded DNA-binding protein WHY3, chloroplastic	WHY3	;	2	2	2	2	0	2	0	0	0	1	0	0	0	0	0	0	0	0	0	0	0	0	0	0	0	0	0	0	0	0	0	0	0	0	0	2	0	0	0	1	0	0
Q67X99	Q67X99	1	1	1	Probable trehalose-phosphate phosphatase E	TPPE		1	1	1	1	0	0	0	0	0	0	0	0	0	0	0	0	0	0	0	0	0	0	0	0	0	0	0	0	0	0	1	0	0	0	0	0	0	0	0	0	0	0
Q67XN2	Q67XN2	1	1	1	Beta-glucosidase 8	BGLU8		1	1	1	1	0	0	0	0	0	0	0	0	0	0	0	1	0	0	0	0	0	0	0	0	0	0	0	0	0	0	1	0	1	0	0	0	0	0	0	0	0	0
Q680A5	Q680A5	3	3	3	Ribose-phosphate pyrophosphokinase 4	PRS4		1	3	3	3	0	0	0	0	0	0	0	1	0	1	0	1	0	1	0	2	0	0	0	1	0	1	0	1	0	1	1	1	2	1	0	0	0	0	0	0	0	1
Q6EWX0	Q6EWX0	1	1	1	Origin of replication complex subunit 5	ORC5		1	1	1	1	0	0	0	0	0	0	1	0	0	0	0	0	0	0	0	0	0	0	0	0	0	0	0	0	0	0	0	0	0	0	0	0	0	0	0	0	1	0
Q6F388	Q6F388	1	1	1				1	1	1	1	0	0	0	0	0	0	0	0	1	0	0	0	0	0	0	0	0	0	0	0	0	0	0	0	0	0	0	0	0	0	0	0	0	0	0	0	0	0
Q6H7U5;Q7X996;Q9LWM4;Q5JLQ9;Q68Y49;Q5Z6X0;Q5JLS2;Q9XIW0	Q6H7U5;Q7X996;Q9LWM4;Q5JLQ9;Q68Y49;Q5Z6X0;Q5JLS2;Q9XIW0	2;1;1;1;1;1;1;1	2;1;1;1;1;1;1;1	2;1;1;1;1;1;1;1	CBL-interacting serine/threonine-protein kinase 7	CIPK7	;;;;;;;	8	2	2	2	0	0	0	0	0	0	0	0	0	0	0	0	0	0	0	0	0	0	0	1	0	0	0	0	0	0	1	0	0	0	0	0	0	0	0	0	0	0
Q6NMC6	Q6NMC6	2	2	2	Protein ABIL3	ABIL3		1	2	2	2	0	0	0	0	0	0	0	0	0	0	0	0	0	0	0	1	0	1	0	0	0	0	0	0	0	0	0	0	0	0	0	0	0	0	0	0	0	0
Q6NPR7	Q6NPR7	1	1	1	Probable methyltransferase PMT24			1	1	1	1	0	0	0	0	0	0	0	0	0	0	0	0	0	0	0	0	0	0	1	0	1	0	0	0	1	0	1	1	1	0	0	0	0	0	0	0	0	0
Q6NQA8	Q6NQA8	3	3	2	Probable apyrase 5	APY5		1	3	3	2	0	0	1	1	2	1	2	2	2	1	3	1	1	1	0	0	1	1	1	0	1	0	1	1	3	2	2	1	2	2	0	0	1	1	2	1	2	2
Q6P1K2-4	Q6P1K2-4	1	1	1				1	1	1	1	0	0	0	0	1	0	0	0	0	0	0	0	0	0	0	0	0	0	0	0	0	0	0	0	0	0	0	0	0	0	0	0	0	0	1	0	0	0
Q6R8G6	Q6R8G6	1	1	1	Phosphate transporter PHO1 homolog 4	PHO1-H4		1	1	1	1	0	1	0	0	0	1	0	0	0	0	0	1	0	1	0	0	0	0	0	0	0	0	0	0	0	0	0	0	0	0	0	1	0	0	0	1	0	0
Q6TBX7	Q6TBX7	1	1	1	Carotene epsilon-monooxygenase, chloroplastic	CYP97C1		1	1	1	1	0	0	0	0	0	0	0	0	0	0	0	0	0	0	0	0	0	0	0	0	0	0	0	0	0	0	1	0	0	0	0	0	0	0	0	0	0	0
Q6X7J9	Q6X7J9	1	1	1	WUSCHEL-related homeobox 4	WOX4		1	1	1	1	0	0	0	0	0	0	0	0	0	0	0	0	0	0	0	0	0	0	0	0	0	0	1	0	0	0	0	0	0	0	0	0	0	0	0	0	0	0
Q76E23-2;Q76E23	Q76E23-2;Q76E23	1;1	1;1	1;1	Eukaryotic translation initiation factor 4G	EIF4G	;	2	1	1	1	0	0	0	0	0	0	0	0	0	0	0	0	0	0	0	1	0	0	0	0	0	0	0	0	0	0	0	0	0	0	0	0	0	0	0	0	0	0
Q7DLR9	Q7DLR9	1	1	1	Proteasome subunit beta type-4	PBG1		1	1	1	1	0	1	0	0	0	1	0	1	0	1	0	1	0	1	0	1	0	1	0	0	0	0	0	0	0	1	0	1	1	1	0	1	0	0	0	1	0	1
Q7FB56;Q9M1C7	Q7FB56;Q9M1C7	2;1	2;1	2;1	Putative ABC transporter C family member 15;ABC transporter C family member 9	ABCC15;ABCC9	;	2	2	2	2	0	0	0	0	0	0	0	0	0	0	0	0	0	0	0	0	0	0	0	0	0	0	0	0	1	0	0	0	0	1	0	0	0	0	0	0	0	0
Q7X659	Q7X659	1	1	1	Vacuolar protein sorting-associated protein 35A	VPS35A		1	1	1	1	0	0	0	0	0	0	0	0	0	0	0	0	0	0	0	0	0	0	0	0	0	0	0	0	0	1	0	0	0	1	0	0	0	0	0	0	0	0
Q7XJT7	Q7XJT7	1	1	1	Probable inactive receptor-like kinase SSP	SSP		1	1	1	1	0	0	0	0	0	0	0	0	0	0	0	0	0	0	0	0	0	0	0	0	0	0	0	0	0	0	0	0	0	1	0	0	0	0	0	0	0	0
Q7XXL2	Q7XXL2	1	1	1				1	1	1	1	0	0	0	0	0	0	0	1	0	0	0	0	0	0	0	0	0	0	0	0	0	0	0	0	0	0	0	0	0	0	0	0	0	0	0	0	0	1
Q7Y208;D7SFH9	Q7Y208	10;2	10;2	9;1	Glycerophosphodiester phosphodiesterase GDPDL1	GDPDL1		2	10	10	9	0	1	0	2	0	2	0	1	0	2	0	1	0	2	0	2	0	1	5	2	4	3	6	2	5	7	4	4	3	4	0	1	0	2	0	2	0	1
Q84K47	Q84K47	1	1	1	ABC transporter A family member 2	ABCA2		1	1	1	1	0	0	0	0	0	0	0	0	0	0	0	0	0	0	0	0	0	0	0	1	0	0	0	0	0	0	0	0	0	0	0	0	0	0	0	0	0	0
Q84KJ5	Q84KJ5	1	1	1	Cryptochrome DASH, chloroplastic/mitochondrial	CRYD		1	1	1	1	0	0	0	0	1	0	0	0	0	0	0	0	0	0	0	0	0	0	0	0	0	0	0	0	0	0	0	0	0	0	0	0	0	0	1	0	0	0
Q84L31	Q84L31	3	3	1	Ubiquitin receptor RAD23c	RAD23C		1	3	3	1	0	0	0	0	0	0	0	0	0	0	0	0	0	0	0	0	0	0	0	0	1	0	2	0	1	0	2	0	2	0	0	0	0	0	0	0	0	0
Q84M93;Q9LV37;Q8W4J2;Q9LUC3;Q9SJG9;Q9C5C0	Q84M93;Q9LV37;Q8W4J2;Q9LUC3;Q9SJG9;Q9C5C0	1;1;1;1;1;1	1;1;1;1;1;1	1;1;1;1;1;1	Mitogen-activated protein kinase 17;Mitogen-activated protein kinase 9;Mitogen-activated protein kinase 16;Mitogen-activated protein kinase 19;Mitogen-activated protein kinase 20;Mitogen-activated protein kinase 18	MPK17;MPK9;MPK16;MPK19;MPK20;MPK18	;;;;;	6	1	1	1	0	0	0	0	0	0	0	0	0	0	0	0	0	0	0	0	0	0	0	0	0	0	1	0	1	0	1	0	1	0	0	0	0	0	0	0	0	0
Q84M94	Q84M94	1	1	1	F-box/kelch-repeat protein At1g26930			1	1	1	1	0	0	0	1	0	0	0	0	0	0	0	0	0	0	0	0	0	0	0	0	0	0	0	0	0	0	0	0	0	0	0	0	0	1	0	0	0	0
Q84MB5	Q84MB5	1	1	1		RBL11		1	1	1	1	0	0	0	0	0	0	0	0	0	0	0	0	0	0	0	0	0	1	0	0	0	0	0	0	1	0	1	0	0	0	0	0	0	0	0	0	0	0
Q84P21	Q84P21	2	2	2	4-coumarate--CoA ligase-like 5	4CLL5		1	2	2	2	0	1	0	1	0	1	0	1	0	2	1	1	0	1	0	1	0	0	0	1	0	1	0	0	0	1	0	1	1	1	0	1	0	1	0	1	0	1
Q84RK2-4;Q84RK2-3;Q84RK2-2;Q84RK2	Q84RK2-4;Q84RK2-3;Q84RK2-2;Q84RK2	1;1;1;1	1;1;1;1	1;1;1;1	Fatty-acid-binding protein 2	FAP2	;;;	4	1	1	1	0	0	0	0	0	0	0	0	0	0	0	1	0	0	0	0	0	0	0	1	0	1	1	1	0	0	0	0	0	0	0	0	0	0	0	0	0	0
Q84W40	Q84W40	1	1	1	RING-H2 finger protein ATL11	ATL11		1	1	1	1	0	0	0	0	0	0	0	0	0	0	0	0	0	0	0	0	1	0	0	0	0	0	0	0	0	0	0	0	0	0	0	0	0	0	0	0	0	0
Q84W41	Q84W41	1	1	1	Glutamate receptor 3.6	GLR3.6		1	1	1	1	0	0	0	0	0	0	0	0	0	0	0	0	0	0	0	0	0	0	0	0	0	0	1	0	0	0	0	0	0	0	0	0	0	0	0	0	0	0
Q84W89;Q9M2F9	Q84W89;Q9M2F9	4;2	1;0	1;0	DEAD-box ATP-dependent RNA helicase 37;DEAD-box ATP-dependent RNA helicase 52	RH37;RH52	;	2	4	1	1	0	3	0	1	0	1	0	0	0	0	0	1	0	0	0	0	0	0	0	0	0	0	0	0	0	0	0	0	0	0	0	0	0	0	0	0	0	0
Q84WT8	Q84WT8	1	1	1	Cysteine proteinase inhibitor 4	CYS4		1	1	1	1	1	0	1	1	1	0	1	1	1	1	1	0	0	1	1	1	1	1	1	1	1	0	1	0	1	1	0	1	0	1	1	0	1	1	1	0	1	1
Q84WV1	Q84WV1	2	2	2	T-complex protein 1 subunit gamma	CCT3		1	2	2	2	1	0	1	0	1	0	2	0	0	0	1	0	1	0	0	0	0	0	0	0	0	0	0	0	1	0	0	0	1	0	1	0	1	0	1	0	2	0
Q87TT2	Q87TT2	7	5	5				1	7	5	5	0	1	0	1	1	1	0	1	5	1	3	0	1	2	0	1	0	1	1	1	1	1	1	1	0	1	1	1	0	1	0	0	0	0	0	0	0	0
Q87TT4	Q87TT4	6	6	6				1	6	6	6	0	0	0	0	0	0	1	1	6	0	3	0	0	0	0	0	0	1	0	0	0	0	0	0	0	0	0	0	0	0	0	0	0	0	0	0	1	1
Q87VY5	Q87VY5	2	2	2				1	2	2	2	0	0	0	0	0	0	0	0	2	0	0	0	0	0	0	0	0	0	0	0	0	0	0	0	0	0	0	0	0	0	0	0	0	0	0	0	0	0
Q87WH1	Q87WH1	1	1	1				1	1	1	1	0	1	1	0	0	1	0	1	1	0	1	0	0	0	0	0	0	0	0	0	0	0	0	0	0	0	0	0	0	0	0	1	1	0	0	1	0	1
Q87WQ5	Q87WQ5	2	2	2				1	2	2	2	0	0	0	0	0	0	0	1	0	0	0	0	0	0	0	0	0	0	0	0	0	0	0	0	1	0	0	0	0	0	0	0	0	0	0	0	0	1
Q87WQ7	Q87WQ7	2	2	2				1	2	2	2	0	1	0	1	0	0	0	0	0	0	0	0	0	0	0	0	0	0	0	0	1	0	0	0	0	0	0	0	0	0	0	1	0	1	0	0	0	0
Q87WW7	Q87WW7	2	2	2				1	2	2	2	0	1	0	0	0	0	0	0	0	1	0	0	0	0	0	2	0	1	0	0	0	0	0	0	0	0	0	0	0	0	0	1	0	0	0	0	0	0
Q87WW8	Q87WW8	1	1	1				1	1	1	1	0	0	0	0	0	0	0	0	1	0	0	0	0	0	0	0	0	0	0	0	0	0	0	0	0	0	0	0	0	0	0	0	0	0	0	0	0	0
Q87WY0	Q87WY0	1	1	1				1	1	1	1	0	0	0	0	0	0	0	0	1	0	0	0	0	0	0	0	0	0	0	0	0	0	0	0	0	0	0	0	0	0	0	0	0	0	0	0	0	0
Q87X00	Q87X00	1	1	1				1	1	1	1	0	0	0	0	0	1	0	1	0	0	0	1	0	0	0	1	0	1	0	1	0	1	0	0	0	0	0	1	0	0	0	0	0	0	0	1	0	1
Q87X14	Q87X14	5	5	5				1	5	5	5	0	0	1	0	0	0	2	0	3	0	3	0	0	0	0	0	0	1	0	0	0	0	0	0	0	0	0	0	0	0	0	0	1	0	0	0	2	0
Q87XY7	Q87XY7	1	1	1				1	1	1	1	0	0	0	0	0	0	0	0	0	0	0	0	0	0	0	0	0	0	0	0	0	0	0	0	0	1	0	0	0	1	0	0	0	0	0	0	0	0
Q87YH1	Q87YH1	1	1	1				1	1	1	1	0	0	0	0	0	0	0	0	0	0	0	0	0	0	0	0	0	1	0	0	0	0	0	0	0	0	0	0	0	0	0	0	0	0	0	0	0	0
Q87YY5	Q87YY5	1	1	1				1	1	1	1	0	0	0	0	0	0	0	0	1	0	0	0	0	0	0	0	0	0	0	0	0	0	0	0	0	0	0	0	0	0	0	0	0	0	0	0	0	0
Q87Z72	Q87Z72	2	2	2				1	2	2	2	0	0	0	0	0	0	0	1	1	0	0	0	0	0	0	0	0	0	0	0	0	0	0	0	0	0	0	0	0	0	0	0	0	0	0	0	0	1
Q883Y6	Q883Y6	1	1	1				1	1	1	1	0	0	0	0	0	0	0	0	0	0	0	0	0	0	0	0	0	1	0	0	0	0	0	0	0	0	0	0	0	0	0	0	0	0	0	0	0	0
Q883Z4	Q883Z4	6	6	6				1	6	6	6	0	0	1	0	0	0	1	0	5	0	2	0	0	0	0	0	0	2	0	0	0	0	0	0	0	0	0	0	0	0	0	0	1	0	0	0	1	0
Q885K7	Q885K7	2	2	2				1	2	2	2	0	0	0	0	0	0	0	0	1	0	1	0	0	0	0	0	0	0	0	0	0	0	0	0	0	0	0	0	0	0	0	0	0	0	0	0	0	0
Q886I1	Q886I1	1	1	1				1	1	1	1	0	0	0	0	0	0	1	0	0	0	0	0	0	0	0	0	0	0	0	0	0	0	0	0	0	0	0	0	0	0	0	0	0	0	0	0	1	0
Q886N2	Q886N2	1	1	1				1	1	1	1	0	0	0	0	0	0	0	0	1	0	0	0	0	0	0	0	0	0	0	0	0	0	0	0	0	0	0	0	0	0	0	0	0	0	0	0	0	0
Q886Z0	Q886Z0	1	1	1				1	1	1	1	0	1	0	1	0	0	0	1	0	1	0	1	0	0	0	0	0	1	0	1	0	0	0	0	0	1	0	1	0	0	0	1	0	1	0	0	0	1
Q888C6	Q888C6	1	1	1				1	1	1	1	0	0	0	0	0	0	0	0	1	0	0	0	0	0	0	0	0	0	0	0	0	0	0	0	0	0	0	0	0	0	0	0	0	0	0	0	0	0
Q888N4	Q888N4	1	1	1				1	1	1	1	0	0	0	0	0	0	0	0	0	0	1	0	0	0	0	0	0	0	0	0	0	0	0	0	0	0	0	0	0	0	0	0	0	0	0	0	0	0
Q889C2;P42730	Q889C2	6;2	4;1	3;0				2	6	4	3	0	1	1	0	0	0	0	1	4	1	0	1	0	0	0	0	0	0	1	1	1	1	1	2	1	1	0	1	1	1	0	0	0	0	0	0	0	0
Q889U5	Q889U5	1	1	1				1	1	1	1	0	0	0	0	0	0	0	0	1	0	0	0	0	0	0	0	0	0	0	0	0	0	0	0	0	0	0	0	0	0	0	0	0	0	0	0	0	0
Q889U7	Q889U7	2	2	2				1	2	2	2	0	0	0	0	0	0	0	0	2	0	0	0	0	0	0	0	0	0	0	0	0	0	0	0	0	0	0	0	0	0	0	0	0	0	0	0	0	0
Q889U8	Q889U8	1	1	1				1	1	1	1	0	0	0	0	0	0	0	0	1	0	0	0	0	0	0	0	0	0	0	0	0	0	0	0	0	0	0	0	0	0	0	0	0	0	0	0	0	0
Q889V4	Q889V4	3	3	3				1	3	3	3	0	0	0	0	0	0	0	0	2	0	2	0	0	0	0	0	0	0	0	0	0	0	0	0	0	0	0	0	0	0	0	0	0	0	0	0	0	0
Q889V7	Q889V7	1	1	1				1	1	1	1	0	0	0	0	0	0	0	0	1	0	0	0	0	0	0	0	0	0	0	0	0	0	0	0	0	0	0	0	0	0	0	0	0	0	0	0	0	0
Q889V9	Q889V9	4	4	4				1	4	4	4	0	0	0	0	0	0	0	0	4	0	2	0	0	0	0	0	0	0	0	0	0	0	0	0	0	0	0	0	0	0	0	0	0	0	0	0	0	0
Q889W5	Q889W5	2	2	2				1	2	2	2	0	0	0	0	0	0	0	0	2	0	0	0	0	0	0	0	0	0	0	0	0	0	0	0	0	0	0	0	0	0	0	0	0	0	0	0	0	0
Q889W6	Q889W6	2	2	2				1	2	2	2	0	0	0	0	0	0	0	0	2	0	0	0	0	0	0	0	0	0	0	0	0	0	0	0	0	0	0	0	0	0	0	0	0	0	0	0	0	0
Q889X1	Q889X1	4	4	4				1	4	4	4	0	0	0	0	0	0	0	0	4	0	1	0	0	0	0	0	0	0	0	0	0	0	0	0	0	0	0	0	0	0	0	0	0	0	0	0	0	0
Q889X2	Q889X2	1	1	1				1	1	1	1	0	0	0	0	0	0	0	0	1	0	0	0	0	0	0	0	0	0	0	0	0	0	0	0	0	0	0	0	0	0	0	0	0	0	0	0	0	0
Q889X3	Q889X3	11	10	10				1	11	10	10	0	0	0	0	0	0	2	0	6	0	9	0	1	0	0	0	1	1	0	0	0	0	0	0	0	0	0	0	0	0	0	0	0	0	0	0	2	0
Q889X4	Q889X4	3	3	3				1	3	3	3	0	0	0	0	0	0	0	0	2	0	2	0	0	0	0	0	0	0	0	0	0	0	0	0	0	0	0	0	0	0	0	0	0	0	0	0	0	0
Q889X5	Q889X5	2	2	2				1	2	2	2	0	0	0	0	0	0	1	0	2	0	1	0	0	0	0	0	0	0	0	0	0	0	0	0	0	0	0	0	0	0	0	0	0	0	0	0	1	0
Q889X6	Q889X6	2	2	2				1	2	2	2	0	0	0	0	0	0	0	0	2	0	0	0	0	0	0	0	0	0	0	0	0	0	0	0	0	0	0	0	0	0	0	0	0	0	0	0	0	0
Q889X7	Q889X7	4	4	4				1	4	4	4	0	0	0	0	0	0	0	0	4	0	2	0	0	0	0	0	0	0	0	0	0	0	0	0	0	0	0	0	0	0	0	0	0	0	0	0	0	0
Q889X8	Q889X8	6	6	6				1	6	6	6	0	0	0	0	0	0	0	0	5	0	0	0	0	0	0	0	0	0	0	0	0	0	0	1	0	0	0	0	0	0	0	0	0	0	0	0	0	0
Q889Y1	Q889Y1	1	1	1				1	1	1	1	0	0	0	0	0	0	1	0	1	0	1	0	0	0	0	0	0	0	0	0	0	0	0	0	0	0	0	0	0	0	0	0	0	0	0	0	1	0
Q88BC8	Q88BC8	1	1	1				1	1	1	1	0	0	0	0	1	0	0	1	0	1	0	0	0	0	1	0	1	0	1	0	0	0	0	0	1	0	0	1	0	0	0	0	0	0	1	0	0	1
Q88BD1	Q88BD1	1	1	1				1	1	1	1	0	0	0	0	0	0	0	0	0	0	0	0	0	0	0	0	0	0	0	0	0	0	0	0	0	0	1	0	0	0	0	0	0	0	0	0	0	0
Q8GSJ1	Q8GSJ1	1	1	1	ATP phosphoribosyltransferase 2, chloroplastic	HISN1B		1	1	1	1	0	0	1	0	0	0	0	0	0	0	0	0	0	0	0	0	0	0	0	0	0	0	1	0	1	0	0	0	1	0	0	0	1	0	0	0	0	0
Q8GU88	Q8GU88	1	1	1				1	1	1	1	0	0	0	0	0	0	0	0	0	0	1	0	0	0	0	0	0	0	0	0	0	0	0	0	0	0	0	0	0	0	0	0	0	0	0	0	0	0
Q8GUM2	Q8GUM2	5	4	4	Heat shock 70 kDa protein 9, mitochondrial	HSP70-9		1	5	4	4	0	0	0	0	0	0	0	0	0	0	0	0	0	0	0	0	0	0	1	1	2	2	2	2	1	1	1	1	1	1	0	0	0	0	0	0	0	0
Q8GWE0	Q8GWE0	1	1	1	Pentatricopeptide repeat-containing protein At4g16390, chloroplastic	P67		1	1	1	1	0	0	0	0	0	0	0	0	0	0	0	0	0	0	0	0	0	0	0	0	0	0	0	0	1	0	0	0	0	0	0	0	0	0	0	0	0	0
Q8GWS0	Q8GWS0	1	1	1	Glutaredoxin-C5, chloroplastic	GRXC5		1	1	1	1	0	0	0	0	0	0	0	0	0	0	1	0	0	0	0	0	0	0	0	0	0	0	0	0	0	0	0	0	0	0	0	0	0	0	0	0	0	0
Q8GWW4;Q8GWW4-2	Q8GWW4;Q8GWW4-2	1;1	1;1	1;1	UDP-glucuronate:xylan alpha-glucuronosyltransferase 2	GUX2	;	2	1	1	1	0	0	0	0	0	0	0	0	0	0	0	0	0	0	0	0	0	1	0	0	0	0	0	0	0	0	0	0	0	0	0	0	0	0	0	0	0	0
Q8GX29	Q8GX29	1	1	1	F-box/kelch-repeat protein SKIP25	SKIP25		1	1	1	1	0	0	0	0	0	0	0	0	0	0	0	0	0	0	0	0	1	0	0	0	0	0	0	0	0	0	0	0	0	0	0	0	0	0	0	0	0	0
Q8GXL7-2;Q8GXL7	Q8GXL7-2;Q8GXL7	1;1	1;1	1;1	GATA transcription factor 24	GATA24	;	2	1	1	1	0	0	0	0	0	0	0	0	0	1	0	0	0	0	0	0	0	0	0	0	0	0	1	0	1	0	1	0	0	0	0	0	0	0	0	0	0	0
Q8GXP4	Q8GXP4	1	1	1	Uncharacterized protein At2g39910			1	1	1	1	0	0	0	0	0	0	0	1	0	0	0	0	0	0	0	0	0	0	0	0	0	0	0	0	0	0	0	0	0	0	0	0	0	0	0	0	0	1
Q8H0T4;Q8GY23	Q8H0T4;Q8GY23	1;1	1;1	1;1	E3 ubiquitin-protein ligase UPL2;E3 ubiquitin-protein ligase UPL1	UPL2;UPL1	;	2	1	1	1	0	0	0	0	0	0	0	0	0	0	0	0	0	0	0	0	0	0	0	0	0	0	0	0	1	0	1	0	1	0	0	0	0	0	0	0	0	0
Q8GY63	Q8GY63	1	1	1	Probable SAL3 phosphatase	SAL3		1	1	1	1	0	0	0	1	0	0	0	0	0	0	0	0	0	0	0	0	0	0	0	0	0	0	0	0	0	0	0	0	0	0	0	0	0	1	0	0	0	0
Q9T029;Q8GYL5;Q9SIW5	Q9T029;Q8GYL5;Q9SIW5	1;1;1	1;1;1	1;1;1	40S ribosomal protein S25-4;40S ribosomal protein S25-3;40S ribosomal protein S25-1	RPS25E;RPS25D;RPS25A	;;	3	1	1	1	0	0	1	0	0	0	0	0	0	0	0	0	0	0	0	0	1	0	0	0	0	0	0	0	1	0	0	0	0	0	0	0	1	0	0	0	0	0
Q8GZQ3	Q8GZQ3	1	1	1	Polyribonucleotide nucleotidyltransferase 1, chloroplastic	PNP1		1	1	1	1	0	0	0	0	0	0	0	0	0	0	0	0	0	0	0	0	0	0	0	0	0	0	0	1	0	0	0	0	0	1	0	0	0	0	0	0	0	0
Q8H0S9	Q8H0S9	2	2	2	Puromycin-sensitive aminopeptidase	MPA1		1	2	2	2	0	0	0	0	0	0	0	0	0	0	2	0	0	0	0	0	0	0	0	0	0	0	0	0	1	1	0	0	1	0	0	0	0	0	0	0	0	0
Q8H0U4;Q8H0U4-2	Q8H0U4;Q8H0U4-2	2;2	2;2	2;2	Transportin-1	TRN1	;	2	2	2	2	0	0	0	0	0	0	0	0	0	0	0	0	0	0	0	0	0	0	0	0	0	1	0	0	2	0	1	0	2	0	0	0	0	0	0	0	0	0
Q8H0U5	Q8H0U5	2	2	2	Protein TIC 62, chloroplastic	TIC62		1	2	2	2	0	0	0	0	1	1	0	0	0	0	1	0	0	0	0	0	0	0	2	2	2	2	0	2	0	0	0	1	0	0	0	0	0	0	1	1	0	0
Q8H0V3	Q8H0V3	2	2	2	Lactoylglutathione lyase			1	2	2	2	0	0	0	0	0	0	0	0	0	0	0	0	0	0	0	0	0	0	0	0	0	0	1	0	0	1	0	0	1	0	0	0	0	0	0	0	0	0
Q8H0W0	Q8H0W0	3	3	3	Protein LOW PSII ACCUMULATION 3, chloroplastic	LPA3		1	3	3	3	0	1	0	0	0	1	0	0	0	1	0	2	1	1	0	1	0	1	0	1	1	1	0	0	0	1	0	1	0	1	0	1	0	0	0	1	0	0
Q8H0X6-2	Q8H0X6-2	1	1	1				1	1	1	1	0	0	0	0	0	0	1	0	0	0	0	0	0	0	0	0	0	0	0	0	0	0	0	0	0	0	0	0	0	0	0	0	0	0	0	0	1	0
Q8H103;Q8H103-2	Q8H103;Q8H103-2	10;9	10;9	10;9	Glucose-6-phosphate isomerase 1, chloroplastic	PGI1	;	2	10	10	10	0	0	0	0	0	0	0	2	0	1	0	0	0	0	0	0	0	0	0	4	0	1	0	2	0	5	0	8	2	2	0	0	0	0	0	0	0	2
Q8H107-3;Q8H107-2;Q8H107	Q8H107-3;Q8H107-2;Q8H107	5;5;5	1;1;1	1;1;1	Dihydrolipoyllysine-residue succinyltransferase component of 2-oxoglutarate dehydrogenase complex 2, mitochondrial		;;	3	5	1	1	0	0	0	0	1	0	0	0	0	0	1	0	0	0	0	0	0	0	3	0	2	0	1	0	3	0	3	0	1	0	0	0	0	0	0	0	0	0
Q8H112-3;Q8H112-2;Q8H112	Q8H112-3;Q8H112-2;Q8H112	2;2;2	2;2;2	2;2;2	PGR5-like protein 1A, chloroplastic	PGRL1A	;;	3	2	2	2	0	0	0	0	0	0	0	0	1	0	0	0	0	0	0	0	0	0	0	0	0	0	0	0	1	1	1	0	1	0	0	0	0	0	0	0	0	0
Q8H124	Q8H124	3	3	3	Uncharacterized protein At2g34460, chloroplastic			1	3	3	3	0	0	0	0	0	0	0	0	0	0	0	0	1	0	0	0	0	0	0	0	1	0	1	1	0	1	2	1	1	1	0	0	0	0	0	0	0	0
Q8H173-2	Q8H173-2	4	1	1	40S ribosomal protein Sa-2	RPSaB		1	4	1	1	0	1	0	1	2	1	2	1	2	1	2	1	3	1	0	1	3	1	2	1	1	1	1	1	3	1	3	1	3	1	0	0	0	0	0	0	0	0
Q8H1G0	Q8H1G0	1	1	1	GATA transcription factor 28	GATA28		1	1	1	1	0	0	0	0	0	0	0	0	0	0	0	0	0	0	0	0	0	0	0	0	0	0	0	0	0	0	0	0	1	0	0	0	0	0	0	0	0	0
Q8H1Q1	Q8H1Q1	1	1	1	Thylakoid lumenal protein At1g12250, chloroplastic			1	1	1	1	0	0	0	0	0	0	0	0	1	0	0	0	0	0	0	0	0	0	0	0	0	0	0	0	0	0	0	0	0	0	0	0	0	0	0	0	0	0
Q8H1Y0	Q8H1Y0	3	1	1	Pyruvate dehydrogenase E1 component subunit alpha-2, mitochondrial	IAR4		1	3	1	1	0	1	0	2	1	0	0	2	1	2	1	1	0	1	0	1	0	0	0	0	0	0	0	0	0	2	0	1	1	1	0	1	0	1	0	0	0	1
Q8H7U8	Q8H7U8	1	1	1				1	1	1	1	1	0	0	0	0	0	0	0	0	0	0	0	0	0	0	0	0	0	0	0	0	0	0	0	0	0	0	0	0	0	1	0	0	0	0	0	0	0
Q8L493	Q8L493	1	1	1	D-amino-acid transaminase, chloroplastic	DAAT		1	1	1	1	0	0	0	0	0	0	0	0	0	0	0	0	0	0	0	0	0	0	0	0	0	1	0	0	0	0	1	0	0	1	0	0	0	0	0	0	0	0
Q9ZVL3;Q8L4B2;Q9SMP0;Q9FMV5	Q9ZVL3;Q8L4B2;Q9SMP0;Q9FMV5	1;1;1;1	1;1;1;1	1;1;1;1	Nuclear transcription factor Y subunit C-3;Nuclear transcription factor Y subunit C-9;Nuclear transcription factor Y subunit C-1;Nuclear transcription factor Y subunit C-4	NFYC3;NFYC9;NFYC1;NFYC4	;;;	4	1	1	1	0	0	0	0	0	0	0	0	0	0	0	1	0	0	0	0	0	0	0	1	1	1	1	1	1	0	1	0	1	0	0	0	0	0	0	0	0	0
Q8L5T5	Q8L5T5	2	2	2	LOB domain-containing protein 15	LBD15		1	2	2	2	0	0	0	0	0	0	0	2	0	0	0	0	1	0	0	1	0	0	0	0	0	0	0	0	0	0	0	0	1	0	0	0	0	0	0	0	0	2
Q8L5Z1	Q8L5Z1	1	1	1	GDSL esterase/lipase At1g33811			1	1	1	1	0	1	0	1	0	1	0	0	0	1	0	1	0	1	0	1	0	1	0	0	0	0	0	0	0	1	0	1	0	0	0	1	0	1	0	1	0	0
Q8L611	Q8L611	1	1	1	Protein transport protein SEC31 homolog B	SEC31B		1	1	1	1	0	0	1	0	0	0	0	0	0	0	0	0	0	0	0	0	0	0	0	0	0	0	0	0	0	0	0	0	0	0	0	0	1	0	0	0	0	0
Q8L706	Q8L706	1	1	1	Synaptotagmin-5	SYT5		1	1	1	1	0	0	0	0	0	0	0	0	0	0	0	0	0	0	0	0	0	0	0	0	0	0	0	0	0	0	1	0	1	0	0	0	0	0	0	0	0	0
Q8L770	Q8L770	1	1	1	ATP-dependent Clp protease proteolytic subunit-related protein 3, chloroplastic	CLPR3		1	1	1	1	0	0	0	0	1	0	1	0	0	0	0	0	1	0	0	0	0	0	0	1	0	0	0	0	1	0	1	0	1	0	0	0	0	0	1	0	1	0
Q8L785-2;Q8L785	Q8L785-2;Q8L785	3;3	3;3	3;3	Glycine--tRNA ligase 2, chloroplastic/mitochondrial	GLYRS-2	;	2	3	3	3	0	1	0	0	0	1	0	0	0	1	0	0	0	0	0	0	0	0	0	1	0	0	0	1	0	0	0	0	0	1	0	1	0	0	0	1	0	0
Q8L7B5	Q8L7B5	12	12	3	Chaperonin CPN60-like 1, mitochondrial			1	12	12	3	1	1	0	1	1	0	1	1	1	0	2	0	1	1	0	0	0	0	6	3	6	2	5	5	4	3	4	2	5	2	1	1	0	1	1	0	1	1
Q8L7C9	Q8L7C9	7	7	7	Glutathione S-transferase U20	GSTU20		1	7	7	7	0	0	0	0	1	1	1	1	1	1	0	1	0	1	0	1	0	1	1	1	2	1	2	0	4	3	5	3	5	1	0	0	0	0	1	1	1	1
Q8L7K9	Q8L7K9	3	3	3	NAD-dependent malic enzyme 2, mitochondrial	NAD-ME2		1	3	3	3	0	2	1	1	1	1	0	1	0	0	1	0	1	0	0	0	0	1	0	0	0	0	0	0	0	1	0	1	1	0	0	2	1	1	1	1	0	1
Q8L7R2	Q8L7R2	1	1	1	Homoserine kinase	HSK		1	1	1	1	0	0	0	0	0	0	0	0	1	1	0	1	0	0	0	0	0	0	0	0	0	0	0	0	0	1	0	1	0	1	0	0	0	0	0	0	0	0
Q8L7S8-2;Q8L7S8	Q8L7S8-2;Q8L7S8	2;2	2;2	2;2	DEAD-box ATP-dependent RNA helicase 3, chloroplastic	RH3	;	2	2	2	2	0	1	0	1	0	0	0	0	0	0	0	2	0	0	0	1	0	0	1	0	1	0	0	0	0	0	0	0	0	1	0	1	0	1	0	0	0	0
Q8L7U5	Q8L7U5	1	1	1	Serine/threonine-protein phosphatase BSL1	BSL1		1	1	1	1	0	1	0	0	0	1	0	0	0	1	0	1	0	1	0	1	0	0	0	0	0	0	0	0	0	1	0	1	0	1	0	1	0	0	0	1	0	0
Q8L831	Q8L831	1	1	1	Nudix hydrolase 3	NUDT3		1	1	1	1	0	0	0	0	0	0	0	0	0	0	0	0	0	0	0	0	0	0	0	0	0	0	0	0	0	0	0	0	0	1	0	0	0	0	0	0	0	0
Q8L850	Q8L850	1	1	1	Phosphatidylinositol 4-phosphate 5-kinase 9	PIP5K9		1	1	1	1	0	0	0	0	0	0	0	0	1	0	0	0	0	0	0	0	0	0	0	0	0	0	0	0	0	0	0	0	0	0	0	0	0	0	0	0	0	0
Q8L940	Q8L940	9	4	4	Pyridoxal 5-phosphate synthase subunit PDX1.3	PDX13		1	9	4	4	0	1	1	3	1	4	0	6	0	7	0	1	0	3	0	2	0	2	2	5	1	3	1	5	2	8	1	7	3	4	0	0	1	1	1	1	0	3
Q8L9Y2	Q8L9Y2	1	1	1	Elongator complex protein 6	ELP6		1	1	1	1	0	0	0	0	0	0	0	0	0	0	0	0	0	0	0	0	0	0	0	0	0	0	0	0	0	1	0	0	0	0	0	0	0	0	0	0	0	0
Q8LA13	Q8LA13	5	5	2	DEAD-box ATP-dependent RNA helicase 11	RH11		1	5	5	2	0	5	0	2	0	2	0	0	0	0	0	0	0	0	0	0	0	0	0	0	0	0	0	0	0	0	0	0	0	0	0	5	0	2	0	2	0	0
Q8LAP6	Q8LAP6	1	1	1	Probable plastid-lipid-associated protein 12, chloroplastic	PAP12		1	1	1	1	0	0	0	0	0	0	0	0	0	0	0	0	0	0	0	0	0	0	0	0	0	1	0	0	0	0	0	0	0	0	0	0	0	0	0	0	0	0
Q8LAS8	Q8LAS8	3	3	3	S-formylglutathione hydrolase	SFGH		1	3	3	3	0	0	0	0	1	0	2	0	0	0	2	0	0	0	0	0	1	0	0	0	0	0	0	0	1	0	0	0	1	0	0	0	0	0	1	0	2	0
Q8LBB2	Q8LBB2	1	1	1	SNF1-related protein kinase regulatory subunit gamma-1	KING1		1	1	1	1	0	0	0	0	0	0	0	0	0	0	0	0	0	0	0	0	0	0	0	0	0	0	0	0	0	0	0	1	0	0	0	0	0	0	0	0	0	0
Q8LCA1	Q8LCA1	3	3	3	Protein CURVATURE THYLAKOID 1B, chloroplastic	CURT1B		1	3	3	3	0	0	0	0	0	0	0	0	0	0	0	0	0	0	0	0	0	0	2	0	1	0	2	0	0	0	0	0	0	0	0	0	0	0	0	0	0	0
Q8LCE1	Q8LCE1	6	4	2	Glutamine synthetase cytosolic isozyme 1-2	GLN1-2		1	6	4	2	0	2	0	3	0	2	0	2	0	3	0	2	0	2	0	3	0	2	1	1	1	1	1	2	0	5	0	3	0	2	0	1	0	1	0	1	0	1
Q8LD03	Q8LD03	3	3	1	40S ribosomal protein S7-3	RPS7C		1	3	3	1	0	0	0	0	0	0	0	0	0	0	0	0	0	0	0	0	0	0	1	0	1	0	0	0	1	0	1	0	0	0	0	0	0	0	0	0	0	0
Q8LD27	Q8LD27	4	4	4	Proteasome subunit beta type-6	PBA1		1	4	4	4	0	3	1	1	1	3	1	3	0	3	0	0	0	3	0	3	0	3	0	0	0	0	0	0	2	3	2	2	2	0	0	3	1	1	1	3	1	3
Q9M3C3;Q8LD46	Q9M3C3;Q8LD46	4;4	4;4	4;4	60S ribosomal protein L23a-2;60S ribosomal protein L23a-1	RPL23AB;RPL23AA	;	2	4	4	4	2	0	2	0	2	0	2	0	2	0	4	0	1	0	1	0	1	0	0	0	0	0	0	0	2	0	1	0	1	0	2	0	2	0	2	0	2	0
Q8LD49	Q8LD49	1	1	1	Thioredoxin X, chloroplastic	ATHX		1	1	1	1	0	0	0	0	0	0	0	0	0	0	0	0	0	0	0	0	0	0	0	0	0	0	1	0	0	0	0	0	1	0	0	0	0	0	0	0	0	0
Q8LDL0-3;Q8LDL0-2;Q8LDL0	Q8LDL0-3;Q8LDL0-2;Q8LDL0	5;5;5	5;5;5	5;5;5	Protein HHL1, chloroplastic	HHL1	;;	3	5	5	5	0	0	2	1	0	1	0	0	0	0	1	0	0	1	1	1	0	1	2	0	0	0	1	0	1	3	0	1	0	1	0	0	2	1	0	1	0	0
Q8LE52	Q8LE52	2	2	2	Glutathione S-transferase DHAR3, chloroplastic	DHAR3		1	2	2	2	0	0	0	0	0	0	0	0	0	1	0	0	0	0	0	0	0	0	0	0	1	0	1	0	0	0	0	0	0	0	0	0	0	0	0	0	0	0
Q8LEV3	Q8LEV3	1	1	1	BTB/POZ domain-containing protein At2g30600			1	1	1	1	0	0	0	0	0	0	0	0	0	0	0	0	0	0	0	0	0	0	0	0	0	0	1	0	0	0	0	0	0	0	0	0	0	0	0	0	0	0
Q8LFC0;O81796	Q8LFC0;O81796	2;1	2;1	2;1	Isocitrate dehydrogenase [NAD] regulatory subunit 1, mitochondrial;Isocitrate dehydrogenase [NAD] regulatory subunit 3, mitochondrial	IDH1;IDH3	;	2	2	2	2	0	0	0	0	0	0	1	0	0	1	1	1	0	0	0	0	0	1	0	0	0	2	0	0	2	1	0	1	0	1	0	0	0	0	0	0	1	0
Q8LFD5	Q8LFD5	1	1	1	Uncharacterized protein At4g13230			1	1	1	1	0	0	0	0	0	0	0	0	0	0	0	0	0	1	1	0	0	0	0	0	0	0	0	0	0	0	0	0	0	0	0	0	0	0	0	0	0	0
Q8LG89	Q8LG89	1	1	1	Basic blue protein	ARPN		1	1	1	1	0	0	0	0	1	0	1	0	1	0	1	0	1	0	1	0	1	0	0	0	0	0	0	0	0	0	0	0	0	0	0	0	0	0	1	0	1	0
Q8LPJ5	Q8LPJ5	4	2	2	Isocitrate dehydrogenase [NADP], chloroplastic/mitochondrial			1	4	2	2	2	1	0	2	2	1	0	0	0	1	0	1	2	1	0	1	1	1	0	1	0	1	0	1	1	2	0	1	0	3	0	0	0	0	0	0	0	0
Q8LPQ6-2;Q8LPQ6	Q8LPQ6-2;Q8LPQ6	1;1	1;1	1;1	ABC transporter B family member 28	ABCB28	;	2	1	1	1	0	0	0	0	0	0	0	0	0	0	0	0	0	0	0	0	0	0	0	0	0	0	0	0	0	0	1	0	0	0	0	0	0	0	0	0	0	0
Q8LPR9	Q8LPR9	7	7	7	Protein TIC110, chloroplastic	TIC110		1	7	7	7	0	3	1	3	0	2	0	1	0	2	0	2	1	1	1	1	0	1	2	3	2	4	1	6	1	2	0	1	0	2	0	3	1	3	0	2	0	1
Q8RUF8-2;Q8RUF8	Q8RUF8-2;Q8RUF8	2;2	2;2	2;2	Omega-amidase,chloroplastic	NLP3	;	2	2	2	2	1	0	1	0	0	0	0	0	0	0	1	0	1	0	0	0	0	0	0	0	0	0	0	0	0	0	0	0	0	0	1	0	1	0	0	0	0	0
Q8RV04	Q8RV04	1	1	1	Mitochondrial import inner membrane translocase subunit TIM14-1	TIM14-1		1	1	1	1	0	0	0	0	0	0	0	0	1	0	0	0	0	0	0	0	0	0	0	0	0	0	0	0	1	0	0	0	1	0	0	0	0	0	0	0	0	0
Q8RWN9;Q5M729	Q8RWN9	5;1	5;1	5;1	Dihydrolipoyllysine-residue acetyltransferase component 2 of pyruvate dehydrogenase complex, mitochondrial			2	5	5	5	0	0	0	0	0	0	0	0	1	1	0	0	0	0	0	0	0	0	2	0	3	0	0	0	2	0	1	0	1	0	0	0	0	0	0	0	0	0
Q8RWV0;F4IW47	Q8RWV0	26;7	26;7	26;7	Transketolase-1, chloroplastic	TKL-1		2	26	26	26	9	12	7	16	15	19	14	15	14	22	18	13	13	12	11	12	12	11	6	11	6	15	10	13	17	20	13	21	15	16	9	12	7	16	15	19	14	15
Q8RXA7	Q8RXA7	1	1	1	DENN domain and WD repeat-containing protein SCD1	SCD1		1	1	1	1	1	0	0	0	0	0	1	1	0	0	0	0	0	0	0	0	0	0	0	0	0	0	0	0	0	0	0	0	0	0	1	0	0	0	0	0	1	1
Q8RXD9	Q8RXD9	1	1	1	4-alpha-glucanotransferase DPE2	DPE2		1	1	1	1	0	0	0	0	0	0	0	0	0	0	1	0	0	0	0	0	0	0	0	0	0	0	0	0	1	0	1	0	0	0	0	0	0	0	0	0	0	0
Q8RXN4	Q8RXN4	1	1	1	3-hydroxyisobutyryl-CoA hydrolase-like protein 2, mitochondrial			1	1	1	1	0	0	0	0	0	0	0	0	0	0	0	0	0	0	0	0	0	0	0	0	0	0	0	0	0	0	0	0	0	1	0	0	0	0	0	0	0	0
Q9SRK6;Q8RXU5	Q9SRK6;Q8RXU5	1;1	1;1	1;1	Putative 60S ribosomal protein L37a-1;60S ribosomal protein L37a-2	RPL37AB;RPL37AC	;	2	1	1	1	0	0	0	0	1	0	1	0	0	0	1	0	0	0	0	0	0	0	0	0	0	0	0	0	1	0	1	0	1	0	0	0	0	0	1	0	1	0
Q8RXX5;Q8W463	Q8RXX5;Q8W463	2;1	2;1	2;1	50S ribosomal protein L19-2, chloroplastic;50S ribosomal protein L19-1, chloroplastic		;	2	2	2	2	0	0	0	0	0	0	0	0	0	0	0	0	0	0	0	0	0	0	2	0	2	0	1	0	0	0	0	0	1	0	0	0	0	0	0	0	0	0
Q8S4Y1;Q8S4Y1-2	Q8S4Y1;Q8S4Y1-2	3;2	3;2	3;2	Acetyl-CoA acetyltransferase, cytosolic 1	AAT1	;	2	3	3	3	1	2	1	1	1	0	0	2	0	3	0	2	0	2	0	0	0	2	0	2	0	2	0	1	0	2	0	3	0	2	1	2	1	1	1	0	0	2
Q8S944	Q8S944	2	2	1	Dynamin-related protein 3A	DRP3A		1	2	2	1	0	0	0	0	1	0	0	0	0	0	0	0	0	0	0	0	0	0	0	0	0	0	0	0	0	0	1	0	0	0	0	0	0	0	1	0	0	0
Q8S9D1	Q8S9D1	2	2	2	Pentatricopeptide repeat-containing protein At5g21222	ATC401		1	2	2	2	0	0	0	0	1	0	0	0	0	0	0	0	0	0	0	0	0	0	0	0	0	0	1	0	0	0	0	0	0	0	0	0	0	0	1	0	0	0
Q8S9L5	Q8S9L5	4	4	4	Trigger factor-like protein TIG, Chloroplastic	TIG		1	4	4	4	0	0	0	0	0	1	0	1	0	1	0	1	0	0	0	1	0	0	2	2	2	2	4	2	1	1	1	1	1	1	0	0	0	0	0	1	0	1
Q8S9M1-3;Q8S9M1-4;Q8S9M1;Q8S9M1-2;Q8S9M1-6;Q8S9M1-5	Q8S9M1-3;Q8S9M1-4;Q8S9M1;Q8S9M1-2;Q8S9M1-6	7;7;7;5;4;2	7;7;7;5;4;2	7;7;7;5;4;2	Probable plastid-lipid-associated protein 13, chloroplastic	PAP13	;;;;	6	7	7	7	0	0	0	0	0	0	1	0	0	0	0	0	0	0	0	0	0	0	2	0	2	0	5	0	4	0	3	0	6	0	0	0	0	0	0	0	1	0
Q8VYE4-2;Q8VYE4	Q8VYE4-2;Q8VYE4	1;1	1;1	1;1	Protein NRT1/ PTR FAMILY 4.5	NPF4.5	;	2	1	1	1	0	0	0	0	0	0	0	0	0	0	0	0	0	0	0	0	0	0	0	0	0	0	0	0	0	0	0	1	0	0	0	0	0	0	0	0	0	0
Q8VYI9-2;Q8VYI9	Q8VYI9-2;Q8VYI9	2;2	2;2	2;2	Non-specific lipid-transfer protein-like protein At5g64080		;	2	2	2	2	2	0	1	0	0	0	0	0	0	0	0	0	0	0	0	0	0	0	0	0	0	0	0	0	0	0	0	0	0	0	2	0	1	0	0	0	0	0
Q8VYL1	Q8VYL1	3	3	3	Adenylate kinase 5, chloroplastic			1	3	3	3	0	1	0	1	0	2	0	1	1	1	1	2	1	1	0	1	0	0	1	2	1	2	1	2	2	1	2	2	2	2	0	1	0	1	0	2	0	1
Q8VYR5	Q8VYR5	1	1	1	Pentatricopeptide repeat-containing protein At4g35850, mitochondrial			1	1	1	1	1	0	0	0	0	0	0	0	0	0	1	0	0	0	0	0	0	0	0	0	0	0	0	0	0	0	0	0	0	0	1	0	0	0	0	0	0	0
Q8VYS5	Q8VYS5	1	1	1	Protein trichome birefringence-like 18	TBL18		1	1	1	1	0	0	0	0	0	0	0	0	0	0	0	0	0	0	0	0	0	0	0	0	0	0	0	0	1	0	0	0	0	0	0	0	0	0	0	0	0	0
Q8VYU8-2;Q8VYU8	Q8VYU8-2;Q8VYU8	2;2	2;2	2;2	Interactor of constitutive active ROPs 5	ICR5	;	2	2	2	2	0	0	0	0	0	0	0	0	0	0	0	0	0	0	1	0	0	0	0	0	0	0	0	0	0	1	0	0	0	0	0	0	0	0	0	0	0	0
Q8VYZ0-2;Q8VYZ0	Q8VYZ0-2;Q8VYZ0	2;2	2;2	2;2	E3 ubiquitin-protein ligase ORTHRUS 2	ORTH2	;	2	2	2	2	0	0	0	0	0	0	0	0	1	0	0	0	0	1	0	0	0	0	0	0	0	0	0	0	0	0	0	0	0	0	0	0	0	0	0	0	0	0
Q9LSA3;Q9C8F7;Q8VZ19	Q9LSA3;Q9C8F7;Q8VZ19	1;1;1	1;1;1	1;1;1	60S ribosomal protein L30-3;Putative 60S ribosomal protein L30-1;60S ribosomal protein L30-2	RPL30C;RPL30A;RPL30B	;;	3	1	1	1	0	0	0	0	0	0	0	0	0	0	0	0	0	0	0	0	0	0	0	0	0	0	0	0	1	0	0	0	1	0	0	0	0	0	0	0	0	0
Q8VZB9;P59230;P59231	Q8VZB9;P59230;P59231	6;5;4	6;5;4	6;5;4	60S ribosomal protein L10a-1;60S ribosomal protein L10a-2;60S ribosomal protein L10a-3	RPL10AA;RPL10AB;RPL10AC	;;	3	6	6	6	2	0	3	0	1	0	0	0	0	0	1	0	0	0	0	0	0	0	1	0	3	0	0	0	3	0	1	0	2	0	2	0	3	0	1	0	0	0
Q8VZC3	Q8VZC3	3	3	3	Delta-1-pyrroline-5-carboxylate dehydrogenase 12A1, mitochondrial	ALDH12A1		1	3	3	3	0	1	0	1	0	2	0	2	0	1	0	1	0	2	0	1	0	2	0	0	0	0	0	0	0	2	0	1	0	1	0	1	0	1	0	2	0	2
Q8VZC7-2;Q8VZC7	Q8VZC7-2;Q8VZC7	1;1	1;1	1;1	Probable disease resistance protein At5g45510		;	2	1	1	1	0	0	0	0	0	0	0	0	0	0	0	1	0	0	0	0	0	0	0	1	0	1	0	1	0	0	0	1	0	0	0	0	0	0	0	0	0	0
Q8VZF1	Q8VZF1	1	1	1	Acetate/butyrate--CoA ligase AAE7, peroxisomal	AAE7		1	1	1	1	0	0	0	1	0	1	0	1	0	0	0	1	0	1	0	1	0	1	0	0	0	0	0	1	0	1	0	0	0	1	0	0	0	1	0	1	0	1
Q8VZF3;Q8VZF3-2	Q8VZF3;Q8VZF3-2	4;4	4;4	4;4	Probable glutamyl endopeptidase, chloroplastic	GEP	;	2	4	4	4	0	0	0	1	0	1	0	3	0	3	0	2	1	1	0	2	0	1	0	0	0	1	0	0	0	1	0	0	0	1	0	0	0	1	0	1	0	3
Q8VZH2	Q8VZH2	6	6	6	Aminopeptidase M1	APM1		1	6	6	6	0	0	0	0	2	0	0	0	0	0	0	0	0	0	0	0	0	0	0	1	0	1	0	0	2	0	2	0	4	1	0	0	0	0	2	0	0	0
Q8VZP6-2	Q8VZP6-2	1	1	1				1	1	1	1	0	0	0	1	0	0	0	0	0	0	0	0	0	0	0	0	0	0	0	0	0	0	0	0	0	0	0	0	0	0	0	0	0	1	0	0	0	0
Q8VZS8	Q8VZS8	1	1	1	Abscisic acid receptor PYL1	PYL1		1	1	1	1	0	0	0	0	0	0	0	0	0	0	0	0	0	0	0	0	0	0	0	0	0	0	1	0	0	0	0	0	0	0	0	0	0	0	0	0	0	0
Q8W104	Q8W104	2	2	2	F-box/LRR-repeat protein 17	FBL17		1	2	2	2	0	0	0	0	0	0	0	0	0	0	0	0	0	0	0	0	0	1	0	0	0	0	0	0	0	1	0	0	0	0	0	0	0	0	0	0	0	0
Q8W1X2;Q8W1X2-2	Q8W1X2;Q8W1X2-2	1;1	1;1	1;1	Pyridoxal kinase	PK	;	2	1	1	1	0	0	0	0	0	0	0	0	0	0	0	1	0	0	0	0	0	0	0	0	0	0	0	0	0	0	0	0	0	1	0	0	0	0	0	0	0	0
Q8W207	Q8W207	1	1	1	COP9 signalosome complex subunit 2	CSN2		1	1	1	1	0	0	0	0	0	0	0	0	0	0	0	1	0	0	0	0	0	0	0	0	0	0	0	1	0	0	0	0	0	0	0	0	0	0	0	0	0	0
Q8W413	Q8W413	1	1	1	Beta-fructofuranosidase, insoluble isoenzyme CWINV4	CWINV4		1	1	1	1	0	1	0	0	0	0	0	0	0	0	0	0	0	0	0	0	0	0	0	0	0	0	0	0	0	0	0	0	0	0	0	1	0	0	0	0	0	0
Q8W487	Q8W487	1	1	1	Uncharacterized protein At2g39795, mitochondrial			1	1	1	1	0	0	0	0	0	0	0	0	1	0	0	0	0	0	0	0	0	0	0	0	0	0	0	0	0	0	0	0	0	0	0	0	0	0	0	0	0	0
Q8W493-3;Q8W493;Q8W493-2	Q8W493-3;Q8W493;Q8W493-2	11;11;10	10;10;9	10;10;9	Ferredoxin--NADP reductase, leaf isozyme 2, chloroplastic	LFNR2	;;	3	11	10	10	3	4	4	3	7	7	8	7	7	7	7	3	5	6	3	9	6	6	3	3	4	3	4	2	8	7	10	7	9	4	3	4	4	3	6	6	7	6
Q8W4H8;Q1H583	Q8W4H8;Q1H583	2;1	2;1	2;1	Inactive GDSL esterase/lipase-like protein 23;GDSL esterase/lipase 22	GLL23;GLL22	;	2	2	2	2	0	0	0	0	1	0	0	0	1	0	1	0	0	0	0	0	0	0	0	0	0	0	0	0	2	0	1	0	2	0	0	0	0	0	1	0	0	0
Q8W4Q3	Q8W4Q3	1	1	1	Plant intracellular Ras-group-related LRR protein 3	PIRL3		1	1	1	1	0	0	0	0	0	0	0	0	0	0	0	0	0	0	0	0	1	0	0	0	0	0	0	0	0	0	0	0	0	0	0	0	0	0	0	0	0	0
Q8W593;Q8W593-2	Q8W593;Q8W593-2	4;3	4;3	4;3	Probable lactoylglutathione lyase, chloroplast		;	2	4	4	4	0	0	0	0	0	0	0	0	0	0	0	0	0	0	0	0	0	0	2	0	2	0	1	0	1	0	0	0	0	0	0	0	0	0	0	0	0	0
Q92917	Q92917	1	1	1	G patch domain and KOW motifs-containing protein	GPKOW		1	1	1	1	0	0	0	0	0	0	1	0	0	0	0	0	0	1	0	0	1	0	0	1	0	1	0	0	0	0	0	0	0	0	0	0	0	0	0	0	1	0
Q93VG5;Q9FIF3	Q93VG5	5;1	5;1	5;1	40S ribosomal protein S8-1	RPS8A		2	5	5	5	0	0	0	0	0	0	0	0	0	0	0	0	0	0	0	0	0	0	1	0	1	0	0	0	2	0	2	0	2	0	0	0	0	0	0	0	0	0
Q9C5S2;Q93VJ2	Q9C5S2;Q93VJ2	1;1	1;1	1;1	Serine/threonine-protein kinase/endoribonuclease IRE1a;Serine/threonine-protein kinase;Endoribonuclease;Serine/threonine-protein kinase/endoribonuclease IRE1b;Serine/threonine-protein kinase;Endoribonuclease	IRE1A;IRE1B	;	2	1	1	1	0	0	0	0	0	0	0	0	0	0	0	0	0	1	0	1	0	1	0	0	0	0	0	0	0	0	0	0	0	0	0	0	0	0	0	0	0	0
Q93VP3-2;Q93VP3	Q93VP3-2;Q93VP3	1;1	1;1	1;1	Eukaryotic translation initiation factor 5A-2	ELF5A-2	;	2	1	1	1	0	0	1	0	1	0	0	0	1	0	1	0	0	0	1	0	1	0	0	0	0	0	0	0	0	0	0	0	0	0	0	0	1	0	1	0	0	0
Q93VR3	Q93VR3	2	2	2	GDP-mannose 3,5-epimerase			1	2	2	2	0	0	0	0	0	0	0	0	0	0	0	0	0	0	0	0	0	0	0	0	1	0	0	0	0	1	1	0	1	0	0	0	0	0	0	0	0	0
Q93VR4	Q93VR4	4	4	4	MLP-like protein 423	MLP423		1	4	4	4	0	0	0	0	1	0	1	0	1	0	1	0	0	0	0	0	1	0	2	0	2	0	3	0	4	0	4	0	3	0	0	0	0	0	1	0	1	0
Q93WN0	Q93WN0	5	5	4	Selenium-binding protein 2	SBP2		1	5	5	4	0	0	1	0	3	1	3	1	3	1	4	2	1	2	0	1	1	0	0	0	0	0	0	0	2	1	3	1	2	0	0	0	1	0	3	1	3	1
Q93XM7	Q93XM7	3	3	3	Mitochondrial carnitine/acylcarnitine carrier-like protein	BOU		1	3	3	3	0	0	0	0	0	0	0	0	0	0	0	0	0	0	0	0	0	0	0	0	1	0	0	0	1	0	1	0	0	0	0	0	0	0	0	0	0	0
Q93Y22	Q93Y22	2	2	2	Coatomer subunit delta			1	2	2	2	0	1	0	0	0	1	0	1	0	1	0	2	0	1	0	1	0	1	0	2	0	2	0	1	1	1	0	1	0	1	0	1	0	0	0	1	0	1
Q93Y35	Q93Y35	1	1	1	26S proteasome non-ATPase regulatory subunit 6 homolog	RPN7		1	1	1	1	0	0	0	0	0	0	0	0	0	0	0	0	0	0	0	0	0	0	0	0	0	0	0	0	0	0	0	0	1	0	0	0	0	0	0	0	0	0
Q93Z53	Q93Z53	3	1	1	Plastidial pyruvate kinase 3, chloroplastic	PKP3		1	3	1	1	0	1	0	1	1	0	1	0	0	0	1	1	0	0	0	1	0	0	1	0	0	1	0	0	2	0	1	0	1	2	0	1	0	1	0	0	0	0
Q93Z70	Q93Z70	5	5	5	Probable N-acetyl-gamma-glutamyl-phosphate reductase, chloroplastic			1	5	5	5	0	1	0	2	0	1	0	4	0	4	0	2	0	1	0	1	0	1	0	0	0	0	0	1	1	2	1	3	1	1	0	1	0	2	0	1	0	4
Q93Z79	Q93Z79	2	2	2	Cytochrome P450 714A1	CYP714A1		1	2	2	2	0	0	0	1	0	0	0	0	1	0	0	0	0	0	0	0	0	0	0	0	0	0	0	0	0	0	0	0	0	0	0	0	0	1	0	0	0	0
Q93ZB6-2;Q93ZB6	Q93ZB6-2;Q93ZB6	1;1	1;1	1;1	Uroporphyrinogen decarboxylase 1, chloroplastic	HEME1	;	2	1	1	1	0	0	0	0	0	0	0	0	0	1	0	1	0	0	0	0	0	0	0	1	0	1	0	0	0	0	0	1	0	0	0	0	0	0	0	0	0	0
Q93ZC5	Q93ZC5	3	2	2	Allene oxide cyclase 4, chloroplastic	AOC4		1	3	2	2	0	1	0	0	1	1	1	1	1	1	3	1	1	0	1	1	2	1	0	0	1	0	0	0	1	1	1	1	1	1	0	0	0	0	0	0	1	0
Q93ZM7	Q93ZM7	1	1	1	Chaperonin CPN60-like 2, mitochondrial			1	1	1	1	0	0	0	0	0	0	0	0	0	0	0	0	0	0	0	0	0	0	0	0	1	0	1	0	0	0	1	0	1	0	0	0	0	0	0	0	0	0
Q93ZN2;Q9ASZ9-3;F4HPY8;O22707;Q9ASZ9;Q84M96;Q9ASZ9-2	Q93ZN2;Q9ASZ9-3;F4HPY8;O22707;Q9ASZ9;Q84M96;Q9ASZ9-2	3;2;2;2;2;2;2	3;2;2;2;2;2;2	3;2;2;2;2;2;2	Probable aldo-keto reductase 4;Probable aldo-keto reductase 5;Probable aldo-keto reductase 6;Probable aldo-keto reductase 3;Probable aldo-keto reductase 2	AGD2	;;;;;;	7	3	3	3	0	0	0	0	1	0	1	0	0	0	2	0	0	0	0	0	0	0	0	0	0	0	0	0	1	0	0	0	1	0	0	0	0	0	1	0	1	0
Q93ZN9;Q10MQ2	Q93ZN9	6;1	6;1	6;1	LL-diaminopimelate aminotransferase, chloroplastic	DAP		2	6	6	6	0	0	0	0	3	0	2	0	1	0	4	0	0	0	0	0	2	0	0	0	0	1	0	0	5	0	3	1	4	0	0	0	0	0	3	0	2	0
Q93ZR1	Q93ZR1	1	1	1	Elongator complex protein 3	HAG3		1	1	1	1	0	1	0	0	1	1	1	1	1	1	0	0	0	0	0	0	0	0	0	0	0	0	0	0	1	0	0	0	1	0	0	1	0	0	1	1	1	1
Q93ZT6-2;Q93ZT6	Q93ZT6-2;Q93ZT6	4;4	4;4	4;4	Eukaryotic translation initiation factor isoform 4G-1	EIF(ISO)4G1	;	2	4	4	4	0	0	0	0	0	0	0	1	0	1	0	1	0	0	0	1	0	0	0	2	1	2	1	1	1	3	1	4	1	1	0	0	0	0	0	0	0	1
Q940J8;Q9FH82-2	Q940J8	6;2	6;2	4;0	Pectin acetylesterase 7	PAE7		2	6	6	4	0	1	0	4	1	4	1	1	0	2	0	3	0	2	0	1	0	4	0	0	0	0	0	0	0	2	0	2	0	0	0	1	0	4	1	4	1	1
Q940M2	Q940M2	1	1	1	Alanine--glyoxylate aminotransferase 2 homolog 1, mitochondrial	AGT2		1	1	1	1	0	0	0	0	0	0	0	1	0	0	0	0	0	0	0	0	0	1	0	0	0	0	0	0	0	0	0	0	0	0	0	0	0	0	0	0	0	1
Q940P8	Q940P8	2	2	2	T-complex protein 1 subunit beta	CCT2		1	2	2	2	0	0	0	0	0	0	0	0	0	0	1	0	0	0	0	0	0	0	0	1	0	0	0	0	2	0	1	0	1	1	0	0	0	0	0	0	0	0
Q940V4	Q940V4	1	1	1	Cytochrome P450 85A2	CYP85A2		1	1	1	1	0	0	0	0	0	0	1	0	0	0	0	0	0	0	0	0	0	0	0	0	0	0	0	0	0	0	0	0	0	0	0	0	0	0	0	0	1	0
Q941D3	Q941D3	1	1	1	Probable plastid-lipid-associated protein 8, chloroplastic	PAP8		1	1	1	1	0	0	0	0	1	0	1	0	1	0	1	0	0	0	1	0	1	0	1	0	0	0	0	0	1	0	1	0	1	0	0	0	0	0	1	0	1	0
Q944B6	Q944B6	2	2	2	Arogenate dehydrogenase 1, chloroplastic	TYRAAT1		1	2	2	2	0	0	0	0	0	0	0	0	1	0	0	0	0	0	0	0	0	0	0	0	0	0	0	0	0	0	0	0	0	1	0	0	0	0	0	0	0	0
Q944G9	Q944G9	25	25	15	Probable fructose-bisphosphate aldolase 2, chloroplastic	FBA2		1	25	25	15	9	13	10	13	14	13	10	12	8	15	8	13	10	15	7	17	11	14	9	16	12	16	12	14	15	20	14	17	12	19	9	13	10	13	14	13	10	12
Q944H0-2;Q944H0	Q944H0-2;Q944H0	1;1	1;1	1;1	Phosphomethylethanolamine N-methyltransferase	NMT2	;	2	1	1	1	0	0	0	0	0	0	0	1	1	1	0	0	0	1	0	0	0	1	0	0	0	0	0	0	1	1	0	0	0	0	0	0	0	0	0	0	0	1
Q944I4;Q944I4-2	Q944I4;Q944I4-2	8;6	8;6	8;6	D-glycerate 3-kinase, chloroplastic	GLYK	;	2	8	8	8	2	0	1	0	2	0	3	0	2	0	4	1	0	0	0	0	2	0	1	0	3	1	2	0	5	1	2	1	5	0	2	0	1	0	2	0	3	0
Q944N1	Q944N1	1	1	1				1	1	1	1	0	1	0	1	0	1	0	1	0	1	0	0	0	0	0	1	0	1	0	0	0	0	0	0	0	1	0	1	0	0	0	1	0	1	0	1	0	1
Q944P7;Q8RX72	Q944P7	9;4	2;1	2;1	Leucine aminopeptidase 3, chloroplastic			2	9	2	2	0	5	0	5	1	6	0	9	0	7	1	3	0	6	0	6	0	6	0	3	1	4	1	2	3	9	0	9	3	5	0	1	0	0	0	1	0	2
Q945K7;Q8LG77	Q945K7;Q8LG77	2;1	2;1	2;1	Isocitrate dehydrogenase [NAD] catalytic subunit 5, mitochondrial;Isocitrate dehydrogenase [NAD] catalytic subunit 6, mitochondrial	IDH5;IDH6	;	2	2	2	2	0	0	0	0	0	0	1	0	0	0	1	0	0	0	0	0	0	0	0	0	0	0	0	0	0	0	2	0	0	0	0	0	0	0	0	0	1	0
Q945S8	Q945S8	2	2	2	Histone-lysine N-methyltransferase ASHH3	ASHH3		1	2	2	2	0	0	1	0	0	0	0	0	0	0	0	0	0	0	0	0	0	0	0	1	0	0	0	0	0	0	0	0	0	0	0	0	1	0	0	0	0	0
Q949P2	Q949P2	1	1	1	Probable cytosolic oligopeptidase A	CYOP		1	1	1	1	0	0	0	0	0	0	0	0	0	0	0	0	0	0	0	0	0	0	0	0	0	0	0	0	0	0	1	0	0	0	0	0	0	0	0	0	0	0
Q949P3	Q949P3	1	1	1	Uncharacterized protein At2g17340			1	1	1	1	0	0	0	0	0	0	0	0	0	0	0	0	0	0	0	0	0	0	0	0	1	0	1	0	0	1	1	0	1	0	0	0	0	0	0	0	0	0
Q949U7	Q949U7	5	5	5	Peroxiredoxin-2E, chloroplastic	PRXIIE		1	5	5	5	0	0	0	0	2	0	3	0	2	0	2	0	1	0	0	0	1	0	3	0	4	0	3	0	4	0	2	0	2	0	0	0	0	0	2	0	3	0
Q949Y0	Q949Y0	1	1	1	Ubiquitin carboxyl-terminal hydrolase 6	UBP6		1	1	1	1	0	0	0	0	0	0	0	0	1	0	1	0	0	0	0	0	0	0	0	0	0	0	0	0	0	0	0	0	0	0	0	0	0	0	0	0	0	0
Q94A28	Q94A28	4	3	3	Aconitate hydratase 3, mitochondrial	ACO3		1	4	3	3	0	2	0	2	1	2	1	1	1	2	0	3	0	2	0	2	0	1	0	4	0	2	1	3	2	2	2	1	3	4	0	2	0	2	1	2	0	1
Q94A32	Q94A32	1	1	1	Protein FATTY ACID EXPORT 2, chloroplastic	FAX2		1	1	1	1	0	0	0	0	0	0	0	0	0	0	0	0	0	0	0	0	0	0	0	1	1	0	0	0	0	0	1	0	0	0	0	0	0	0	0	0	0	0
Q94A94;Q949X7	Q94A94;Q949X7	3;2	3;2	3;2	Diaminopimelate decarboxylase 2, chloroplastic;Diaminopimelate decarboxylase 1, chloroplastic	LYSA2;LYSA1	;	2	3	3	3	0	0	0	0	2	0	3	0	1	0	2	0	0	0	0	0	0	0	0	0	0	0	0	0	0	0	3	0	2	0	0	0	0	0	2	0	3	0
Q94AG6	Q94AG6	1	1	1	S-adenosylmethionine carrier 1, chloroplastic/mitochondrial	SAMC1		1	1	1	1	0	0	0	0	0	0	0	0	0	0	0	0	0	0	0	0	0	0	0	0	0	0	0	0	1	0	1	0	0	0	0	0	0	0	0	0	0	0
Q94AR8	Q94AR8	4	4	4	3-isopropylmalate dehydratase large subunit	IIL1		1	4	4	4	0	0	0	0	2	0	1	0	0	0	1	0	3	1	1	0	0	1	0	0	0	1	1	0	0	0	0	0	0	0	0	0	0	0	2	0	1	0
Q94AX4	Q94AX4	1	1	1	D-lactate dehydrogenase [cytochrome], mitochondrial	DLD		1	1	1	1	0	0	0	0	0	0	0	0	0	0	0	0	0	0	1	0	0	0	0	0	0	0	0	0	0	0	0	0	0	0	0	0	0	0	0	0	0	0
Q94AY3	Q94AY3	1	1	1	E3 ubiquitin protein ligase DRIP2	DRIP2		1	1	1	1	0	1	0	1	0	1	0	1	1	1	0	1	0	0	0	1	0	1	0	0	0	0	0	0	1	1	0	0	0	0	0	1	0	1	0	1	0	1
Q94B60	Q94B60	8	8	8	ATP-dependent Clp protease proteolytic subunit 4, chloroplastic	CLPP4		1	8	8	8	0	3	1	2	0	2	1	2	0	3	1	3	2	1	0	2	0	3	1	5	2	5	2	4	2	3	2	4	2	4	0	3	1	2	0	2	1	2
Q94B78	Q94B78	24	24	15	Glycine dehydrogenase (decarboxylating) 1, mitochondrial	GLDP1		1	24	24	15	6	11	5	14	5	15	3	14	2	16	4	6	5	10	1	13	3	8	1	3	0	1	0	5	0	8	0	7	2	4	6	11	5	14	5	15	3	14
Q9C5U3;Q94BQ2	Q9C5U3;Q94BQ2	4;4	4;4	3;3	26S protease regulatory subunit 8 homolog A;26S protease regulatory subunit 8 homolog B	RPT6A;RPT6B	;	2	4	4	3	0	0	0	0	0	0	0	0	1	0	0	0	1	0	0	0	0	0	1	0	0	0	0	1	1	2	2	2	1	2	0	0	0	0	0	0	0	0
Q94BT2	Q94BT2	3	3	3	Auxin-induced in root cultures protein 12	AIR12		1	3	3	3	0	1	0	1	0	1	1	1	1	1	0	1	0	1	0	1	1	0	2	1	1	1	3	1	2	2	1	1	2	2	0	1	0	1	0	1	1	1
Q94BT6	Q94BT6	1	1	1	Adagio protein 1	ADO1		1	1	1	1	0	0	0	0	0	0	0	0	0	0	0	0	0	0	0	0	1	0	0	0	0	0	0	0	0	0	0	0	0	0	0	0	0	0	0	0	0	0
Q94C25	Q94C25	2	2	2	Probable receptor-like protein kinase At5g20050			1	2	2	2	0	0	0	0	0	0	0	0	0	1	0	1	0	0	1	1	0	0	0	0	0	0	0	0	0	0	0	0	0	1	0	0	0	0	0	0	0	0
Q94CE4-2;Q94CE4	Q94CE4-2;Q94CE4	1;1	1;1	1;1	Beta carbonic anhydrase 4	BCA4	;	2	1	1	1	0	0	0	0	0	0	0	0	0	1	0	0	0	0	0	0	0	0	0	0	0	0	0	0	0	1	0	1	0	0	0	0	0	0	0	0	0	0
Q94CE5;Q94CE5-2	Q94CE5;Q94CE5-2	2;2	2;2	2;2	Gamma-aminobutyrate transaminase POP2, mitochondrial	POP2	;	2	2	2	2	0	0	0	0	0	0	0	0	0	0	1	1	0	0	0	0	0	0	0	0	0	0	0	0	1	0	0	0	1	0	0	0	0	0	0	0	0	0
Q94CI7	Q94CI7	1	1	1	Sugar transporter ERD6-like 17	SFP1		1	1	1	1	0	0	0	0	0	0	0	1	0	0	0	0	0	0	0	0	0	0	0	0	0	0	0	0	0	0	0	0	0	0	0	0	0	0	0	0	0	1
Q94EG6	Q94EG6	5	4	4	Uncharacterized protein At5g02240			1	5	4	4	1	0	1	0	1	0	2	0	3	0	2	0	0	0	0	0	0	0	0	0	3	0	3	0	2	0	1	0	2	0	1	0	1	0	1	0	1	0
Q94F49;Q9LD28;O81826;Q9LHQ5;Q9C681;Q9S9K7;O04848	Q94F49;Q9LD28;O81826;Q9LHQ5;Q9C681;Q9S9K7;O04848	2;1;1;1;1;1;1	1;0;0;0;0;0;0	1;0;0;0;0;0;0	Probable histone H2A.5;Histone H2A.6;Probable histone H2A.3;Probable histone H2A.2;Probable histone H2A.1;Probable histone H2AXb;Probable histone H2AXa	RAT5	;;;;;;	7	2	1	1	1	0	1	0	2	0	2	0	2	0	2	1	1	0	1	0	1	0	0	0	0	0	0	0	1	0	1	0	2	1	0	0	0	0	1	0	1	0
Q94JQ4	Q94JQ4	7	7	7	Reactive Intermediate Deaminase A, chloroplastic	RIDA		1	7	7	7	1	0	2	0	2	0	7	0	6	0	2	0	4	0	1	0	4	0	0	0	0	0	0	0	6	4	3	1	3	0	1	0	2	0	2	0	7	0
Q94K05	Q94K05	2	2	2	T-complex protein 1 subunit theta	CCT8		1	2	2	2	0	0	0	0	0	0	0	0	0	0	1	0	0	0	0	0	0	0	1	0	0	0	1	0	1	0	0	0	0	0	0	0	0	0	0	0	0	0
Q94K71	Q94K71	5	5	5	Haloacid dehalogenase-like hydrolase domain-containing protein At3g48420			1	5	5	5	0	0	0	0	0	0	0	0	1	0	1	0	0	0	0	0	0	0	0	0	1	0	1	0	2	0	0	0	2	0	0	0	0	0	0	0	0	0
Q94K73	Q94K73	1	1	1	Phenylalanine--tRNA ligase, chloroplastic/mitochondrial			1	1	1	1	0	0	0	0	1	0	0	0	0	0	0	0	0	0	0	0	0	0	0	0	0	0	1	0	0	0	0	0	0	0	0	0	0	0	1	0	0	0
Q94KL5	Q94KL5	1	1	1	BEL1-like homeodomain protein 4	BLH4		1	1	1	1	0	0	0	0	0	0	0	0	0	0	0	1	0	0	0	0	0	0	0	0	0	0	0	0	0	0	0	0	0	0	0	0	0	0	0	0	0	0
Q95748	Q95748	2	2	2	NADH dehydrogenase [ubiquinone] iron-sulfur protein 3	NAD9		1	2	2	2	1	0	1	0	2	0	0	0	0	0	1	1	0	1	0	1	0	0	0	0	0	0	0	0	0	0	1	0	2	0	1	0	1	0	2	0	0	0
Q96242	Q96242	20	20	20	Allene oxide synthase, chloroplastic	CYP74A		1	20	20	20	3	1	4	1	8	4	8	2	8	3	8	6	5	5	6	5	8	4	0	4	1	7	1	3	13	10	11	4	13	8	3	1	4	1	8	4	8	2
Q96250	Q96250	4	4	4	ATP synthase subunit gamma, mitochondrial	ATPC		1	4	4	4	0	1	0	0	0	0	0	0	0	0	0	1	0	1	0	0	0	0	1	1	2	1	2	1	3	2	4	1	2	1	0	1	0	0	0	0	0	0
Q96251	Q96251	4	4	4	ATP synthase subunit O, mitochondrial			1	4	4	4	0	0	0	0	0	0	0	0	0	0	0	0	0	0	0	0	0	0	3	0	2	0	2	0	1	0	0	0	0	0	0	0	0	0	0	0	0	0
Q96254-2;Q96254;Q9LXC0	Q96254-2;Q96254	4;4;1	4;4;1	2;2;1	Guanosine nucleotide diphosphate dissociation inhibitor 1	GDI1	;	3	4	4	2	1	1	1	1	1	1	1	1	0	2	0	1	0	0	0	0	0	0	0	0	0	0	0	0	1	2	1	1	1	1	1	1	1	1	1	1	1	1
Q96255;Q9SHP0	Q96255;Q9SHP0	2;1	2;1	2;1	Phosphoserine aminotransferase 1, chloroplastic;Phosphoserine aminotransferase 2, chloroplastic	PSAT1;PSAT2	;	2	2	2	2	0	0	0	0	0	0	1	0	0	2	1	0	0	0	0	0	0	0	0	0	0	0	0	0	0	1	0	1	0	0	0	0	0	0	0	0	1	0
Q96262;Q96262-2	Q96262;Q96262-2	10;10	10;10	10;10	Plasma membrane-associated cation-binding protein 1	PCAP1	;	2	10	10	10	1	0	0	0	0	0	4	0	3	0	4	0	1	0	1	0	1	0	7	0	7	0	10	1	7	5	5	2	6	3	1	0	0	0	0	0	4	0
Q96266-2;Q96266	Q96266-2;Q96266	6;6	5;5	5;5	Glutathione S-transferase F8, chloroplastic	GSTF8	;	2	6	5	5	0	0	1	1	2	1	2	1	2	1	3	1	0	1	0	1	1	1	1	1	3	1	4	0	4	1	3	1	2	1	0	0	0	0	1	0	1	0
Q96291	Q96291	13	13	5	2-Cys peroxiredoxin BAS1, chloroplastic	BAS1		1	13	13	5	0	3	2	2	5	3	3	4	5	7	4	6	4	5	2	6	3	3	8	7	9	9	11	4	9	10	8	9	7	8	0	3	2	2	5	3	3	4
Q96293;Q96292	Q96293;Q96292	13;13	6;6	3;3	Actin-8;Actin-2	ACT8;ACT2	;	2	13	6	3	4	2	5	2	6	1	7	2	6	2	6	2	5	1	3	1	4	1	2	3	4	7	6	4	6	3	8	3	5	3	1	0	1	0	2	0	3	0
Q96299;Q9C5W6	Q96299	6;2	5;1	5;1	14-3-3-like protein GF14 mu	GRF9		2	6	5	5	0	0	0	0	1	0	1	1	1	0	1	0	1	0	0	0	1	1	3	0	2	0	4	1	3	2	2	1	2	1	0	0	0	0	0	0	0	0
Q96300	Q96300	14	6	2	14-3-3-like protein GF14 nu	GRF7		1	14	6	2	0	0	0	0	1	0	2	1	1	0	4	0	1	0	0	0	1	1	8	0	10	0	12	1	5	2	5	2	4	2	0	0	0	0	0	0	1	0
Q96514;Q9SAE3;Q9LW27;Q9LTL8;Q9LTL2	Q96514;Q9SAE3;Q9LW27;Q9LTL8;Q9LTL2	2;1;1;1;1	2;1;1;1;1	2;1;1;1;1	Cytochrome P450 71B7;Cytochrome P450 71B28;Bifunctional dihydrocamalexate synthase/camalexin synthase;Cytochrome P450 71B24;Cytochrome P450 71B25	CYP71B7;CYP71B28;CYP71B15;CYP71B24;CYP71B25	;;;;	5	2	2	2	0	0	0	0	1	0	0	0	0	0	0	0	1	0	1	0	0	0	0	0	0	0	0	0	0	0	0	0	0	0	0	0	0	0	1	0	0	0
Q96520	Q96520	2	2	2	Peroxidase 12	PER12		1	2	2	2	0	0	0	0	1	0	1	0	0	0	1	0	1	0	0	0	0	0	0	0	0	0	0	0	0	0	0	0	0	0	0	0	0	0	1	0	1	0
Q96528	Q96528	5	1	1	Catalase-1	CAT1		1	5	1	1	1	2	0	3	1	2	2	3	1	1	1	1	0	2	0	1	0	2	1	0	0	0	0	1	0	2	1	1	1	1	0	1	0	0	0	0	0	0
Q96529	Q96529	5	5	5	Adenylosuccinate synthetase, chloroplastic	PURA		1	5	5	5	0	0	0	1	1	2	1	2	0	4	0	0	0	2	0	2	0	2	0	2	0	2	0	0	0	2	0	2	0	3	0	0	0	1	1	2	1	2
Q96533;A2XAZ3	Q96533	10;3	10;3	10;3	Alcohol dehydrogenase class-3	ADH2		2	10	10	10	1	1	3	3	3	2	4	3	3	3	6	1	3	3	1	2	3	2	0	0	0	0	1	0	3	4	3	4	4	3	1	1	3	3	3	2	4	3
Q9ASS6-2;Q9ASS6	Q9ASS6-2;Q9ASS6	3;3	3;3	3;3	Photosynthetic NDH subunit of lumenal location 5, chloroplastic	PNSL5	;	2	3	3	3	1	0	0	0	1	0	0	0	1	0	1	0	0	0	0	1	0	0	0	0	1	0	1	0	1	0	0	0	1	0	1	0	0	0	1	0	0	0
Q9ASV6	Q9ASV6	5	5	5	30S ribosomal protein S20, chloroplastic	RPS20		1	5	5	5	0	0	0	0	0	0	0	0	0	1	0	0	0	0	0	0	0	0	4	0	2	0	0	0	1	0	0	0	2	0	0	0	0	0	0	0	0	0
Q9AWL7	Q9AWL7	1	1	1				1	1	1	1	0	0	0	0	1	0	0	0	0	0	0	0	0	0	0	0	0	0	0	0	0	0	0	0	0	0	0	0	0	0	0	0	0	0	1	0	0	0
Q9C514	Q9C514	2	2	2	40S ribosomal protein S7-1	RPS7A		1	2	2	2	0	0	0	0	0	0	0	0	0	0	0	0	0	0	0	0	0	0	1	0	0	0	0	0	0	0	1	0	0	0	0	0	0	0	0	0	0	0
Q9FGX1;Q9C522	Q9FGX1;Q9C522	3;3	3;3	3;3	ATP-citrate synthase beta chain protein 2;ATP-citrate synthase beta chain protein 1	ACLB-2;ACLB-1	;	2	3	3	3	1	1	0	1	0	1	0	1	0	1	0	1	0	1	0	2	0	2	0	1	0	1	1	1	1	1	1	1	1	1	1	1	0	1	0	1	0	1
Q9C550;Q9LPR4	Q9C550;Q9LPR4	2;1	2;1	2;1	2-isopropylmalate synthase 2, chloroplastic;2-isopropylmalate synthase 1, chloroplastic	IPMS2;IPMS1	;	2	2	2	2	0	1	0	0	0	0	0	0	0	1	0	1	0	0	0	0	0	0	0	2	0	2	1	2	0	0	0	1	0	1	0	1	0	0	0	0	0	0
Q9C5C2;Q9C5C2-2	Q9C5C2;Q9C5C2-2	22;21	21;20	19;18	Myrosinase 2	TGG2	;	2	22	21	19	3	20	10	18	14	21	10	20	9	19	11	18	11	20	7	17	11	16	8	11	8	12	6	11	12	17	15	17	12	16	2	19	9	17	13	20	9	19
Q9C5J7	Q9C5J7	2	2	2	ATP-dependent 6-phosphofructokinase 7	PFK7		1	2	2	2	0	0	0	0	0	0	0	0	1	0	0	0	0	0	0	0	0	0	0	0	0	0	0	0	0	0	1	1	1	0	0	0	0	0	0	0	0	0
Q9C5M0	Q9C5M0	5	5	5	Mitochondrial dicarboxylate/tricarboxylate transporter DTC	DTC		1	5	5	5	0	1	0	0	2	0	0	0	0	0	3	0	0	0	0	0	0	0	1	1	0	0	0	0	4	0	3	0	3	0	0	1	0	0	2	0	0	0
Q9C5R8	Q9C5R8	11	3	3	2-Cys peroxiredoxin BAS1-like, chloroplastic			1	11	3	3	0	2	1	2	3	2	3	3	4	4	6	4	4	4	1	4	2	3	6	5	5	6	8	2	7	7	6	5	5	5	0	0	0	1	0	0	1	1
Q9C5S9;Q9C5S9-2	Q9C5S9;Q9C5S9-2	1;1	1;1	1;1	Cysteine-rich receptor-like protein kinase 6	CRK6	;	2	1	1	1	0	0	0	0	0	0	0	0	0	0	0	0	0	0	0	0	0	0	0	0	0	0	0	0	1	0	0	0	0	0	0	0	0	0	0	0	0	0
Q9C5U8-2;Q9C5U8	Q9C5U8-2;Q9C5U8	1;1	1;1	1;1	Histidinol dehydrogenase, chloroplastic	HISN8	;	2	1	1	1	0	0	0	0	0	0	0	0	0	0	0	1	0	0	0	0	0	0	0	0	0	1	1	1	0	0	1	0	0	0	0	0	0	0	0	0	0	0
Q9C5X4	Q9C5X4	1	1	1	Histone-lysine N-methyltransferase ATX1	ATX1		1	1	1	1	0	0	0	0	0	0	1	0	0	0	0	0	0	0	0	0	0	0	0	0	0	0	0	0	0	0	0	0	0	0	0	0	0	0	0	0	1	0
Q9C5Z1	Q9C5Z1	2	2	2	Eukaryotic translation initiation factor 3 subunit B	TIF3B1		1	2	2	2	0	0	0	0	0	0	0	0	0	0	0	0	1	0	0	0	0	0	0	0	0	0	0	0	0	0	0	0	0	1	0	0	0	0	0	0	0	0
Q9C6B9;Q9C6B9-2	Q9C6B9;Q9C6B9-2	1;1	1;1	1;1	Phosphoethanolamine N-methyltransferase 3	NMT3	;	2	1	1	1	0	0	0	1	0	0	0	0	0	1	0	1	0	1	0	0	0	0	0	0	0	0	0	1	0	1	0	0	0	1	0	0	0	1	0	0	0	0
Q9C6G2	Q9C6G2	1	1	1	Pentatricopeptide repeat-containing protein At1g29710, mitochondrial	PCMP-H67		1	1	1	1	0	0	0	0	0	0	0	0	0	0	0	0	0	0	0	0	0	0	1	0	0	1	0	0	0	0	0	0	0	0	0	0	0	0	0	0	0	0
Q9C6H4-2;Q9C6H4	Q9C6H4-2;Q9C6H4	1;1	1;1	1;1	E3 ubiquitin-protein ligase SINA-like 1		;	2	1	1	1	0	0	0	0	0	0	1	0	0	0	0	0	0	0	0	0	0	0	0	0	0	0	0	0	0	0	0	0	0	0	0	0	0	0	0	0	1	0
Q9C7G1	Q9C7G1	1	1	1	U-box domain-containing protein 45	PUB45		1	1	1	1	0	0	0	0	0	0	1	0	0	0	0	0	0	0	0	0	0	0	0	0	0	0	0	0	0	0	0	0	0	0	0	0	0	0	0	0	1	0
Q9C7I7	Q9C7I7	1	1	1	MLP-like protein 165	MLP165		1	1	1	1	0	0	0	0	0	0	0	0	0	0	0	0	0	0	0	0	0	0	0	0	0	0	1	0	0	0	0	0	0	0	0	0	0	0	0	0	0	0
Q9C7N4	Q9C7N4	9	9	9	GDSL esterase/lipase At1g29670			1	9	9	9	1	4	1	6	2	6	0	6	0	5	0	2	1	4	1	6	0	5	0	0	0	0	0	0	5	7	6	8	5	3	1	4	1	6	2	6	0	6
Q9C7N5	Q9C7N5	5	5	5	GDSL esterase/lipase At1g29660			1	5	5	5	0	0	0	0	0	0	0	0	0	1	0	0	0	0	0	0	0	0	0	1	0	0	0	0	3	3	3	1	2	0	0	0	0	0	0	0	0	0
Q9C7S5	Q9C7S5	1	1	1	Tyrosine-sulfated glycopeptide receptor 1	PSYR1		1	1	1	1	0	1	0	1	0	0	0	1	0	0	0	0	0	0	0	0	0	0	0	0	0	0	0	0	0	0	0	0	0	0	0	1	0	1	0	0	0	1
Q9C7S7	Q9C7S7	1	1	1	Endoplasmic reticulum oxidoreductin-1	AERO1		1	1	1	1	0	0	0	1	0	0	0	0	0	0	0	0	0	0	0	0	0	0	1	0	0	0	0	0	0	0	0	0	0	0	0	0	0	1	0	0	0	0
Q9C891;Q66GI2	Q9C891;Q66GI2	2;1	2;1	2;1	Dirigent protein 20;Dirigent protein 22	DIR20;DIR22	;	2	2	2	2	0	0	0	1	0	1	0	1	0	2	1	1	0	1	0	1	0	1	0	0	0	0	0	0	0	1	0	1	0	1	0	0	0	1	0	1	0	1
Q9C8G5	Q9C8G5	1	1	1	CSC1-like protein ERD4	ERD4		1	1	1	1	0	0	0	0	0	0	0	0	0	0	0	0	0	0	0	0	0	0	0	0	0	0	0	0	0	0	0	0	1	0	0	0	0	0	0	0	0	0
Q9C8P0	Q9C8P0	4	2	2	Dihydrolipoyllysine-residue acetyltransferase component 5 of pyruvate dehydrogenase complex, chloroplastic	EMB3003		1	4	2	2	0	0	0	0	0	0	1	0	0	0	0	0	0	0	0	0	0	0	2	0	2	1	0	0	1	0	1	0	0	0	0	0	0	0	0	0	1	0
Q9C944;Q9T0H7;Q9SII0;O23628	Q9C944;Q9T0H7;Q9SII0;O23628	2;1;1;1	2;1;1;1	1;1;1;1	Probable histone H2A variant 3;Histone H2A.8;Probable histone H2A variant 2;Histone H2A variant 1	H2AV	;;;	4	2	2	1	1	0	1	0	1	0	1	0	1	0	1	0	2	0	2	0	1	0	0	0	0	0	0	0	0	0	0	0	1	0	1	0	1	0	1	0	1	0
Q9FZ76;Q9C9C6;Q9C9C5	Q9FZ76;Q9C9C6;Q9C9C5	2;2;2	2;2;2	2;2;2	60S ribosomal protein L6-1;60S ribosomal protein L6-2;60S ribosomal protein L6-3	RPL6A;RPL6B;RPL6C	;;	3	2	2	2	0	0	0	0	0	0	0	0	0	0	0	0	0	0	0	0	0	0	1	1	2	0	1	1	2	1	2	0	2	0	0	0	0	0	0	0	0	0
Q9C9D0;Q9C9C9	Q9C9D0	3;1	3;1	3;1	Cytosolic sulfotransferase 16	SOT16		2	3	3	3	0	0	0	0	0	0	0	1	1	1	0	0	0	1	0	0	0	0	0	0	1	0	0	0	0	1	0	1	1	0	0	0	0	0	0	0	0	1
Q9C9P4	Q9C9P4	1	1	1	3-oxoacyl-[acyl-carrier-protein] synthase II, chloroplastic	KAS2		1	1	1	1	0	0	0	0	0	0	1	0	1	0	0	0	0	0	0	0	0	0	0	0	0	0	0	0	0	0	0	0	0	0	0	0	0	0	0	0	1	0
Q9C9W5;Q9C9W5-2	Q9C9W5;Q9C9W5-2	16;15	16;15	16;15	Glycerate dehydrogenase HPR, peroxisomal	HPR	;	2	16	16	16	1	9	2	9	3	10	1	9	0	11	2	10	3	7	1	11	2	10	4	12	3	12	2	11	2	14	1	14	2	11	1	9	2	9	3	10	1	9
Q9CA67	Q9CA67	5	5	5	Geranylgeranyl diphosphate reductase, chloroplastic	CHLP		1	5	5	5	0	2	2	2	4	2	1	2	2	2	3	2	2	2	1	2	1	2	1	2	1	2	1	2	2	2	3	2	3	1	0	2	2	2	4	2	1	2
Q9CAF5	Q9CAF5	2	2	2	ABC transporter I family member 6, chloroplastic	ABCI6		1	2	2	2	0	0	1	0	0	0	0	0	0	0	0	0	0	0	0	0	0	0	0	0	1	0	0	0	0	0	0	0	0	0	0	0	1	0	0	0	0	0
Q9CAM8;Q9LQ16	Q9CAM8;Q9LQ16	1;1	1;1	1;1	Pentatricopeptide repeat-containing protein At1g63150;Pentatricopeptide repeat-containing protein At1g62910		;	2	1	1	1	1	0	1	0	0	0	0	0	0	0	0	0	0	0	1	0	1	0	0	0	0	0	0	0	0	0	0	0	0	0	1	0	1	0	0	0	0	0
Q9CAV0	Q9CAV0	5	5	2	40S ribosomal protein S3a-1	RPS3AA		1	5	5	2	1	2	2	2	3	0	2	0	2	0	3	1	2	0	0	1	1	0	1	1	1	1	1	1	3	2	4	1	4	1	1	2	2	2	3	0	2	0
Q9CAX6;Q9SIH0;P42036	Q9CAX6;Q9SIH0;P42036	3;2;2	3;2;2	3;2;2	40S ribosomal protein S14-2;40S ribosomal protein S14-1;40S ribosomal protein S14-3	RPS14B;RPS14A;RPS14C	;;	3	3	3	3	2	0	2	1	2	1	2	1	0	1	2	0	1	1	1	1	1	0	2	1	3	1	2	1	2	1	2	1	1	1	2	0	2	1	2	1	2	1
Q9FE58	Q9FE58	4	4	3	60S ribosomal protein L22-3	RPL22C		1	4	4	3	1	0	1	0	3	0	1	0	0	0	0	0	0	0	0	0	1	0	0	0	0	0	0	0	1	0	0	0	0	0	1	0	1	0	3	0	1	0
Q9FEA2	Q9FEA2	3	3	3	Glutamate--tRNA ligase, chloroplastic/mitochondrial			1	3	3	3	0	1	0	2	0	2	0	1	0	2	0	0	0	0	0	0	0	0	0	1	0	0	0	0	0	1	0	0	0	0	0	1	0	2	0	2	0	1
Q9FEB5	Q9FEB5	1	1	1	Phosphoglucan phosphatase DSP4, chloroplastic	DSP4		1	1	1	1	0	0	1	0	0	0	0	0	0	0	0	0	0	0	0	0	0	0	0	0	0	0	0	0	0	0	0	0	0	0	0	0	1	0	0	0	0	0
Q9FF15	Q9FF15	1	1	1	Formin-like protein 16	FH16		1	1	1	1	0	0	0	0	0	0	0	0	0	0	0	0	0	0	0	0	0	0	1	0	0	0	0	0	0	0	0	0	0	0	0	0	0	0	0	0	0	0
Q9FF55	Q9FF55	1	1	1	Protein disulfide isomerase-like 1-4	PDIL1-4		1	1	1	1	0	0	0	0	0	0	0	0	0	0	0	0	0	0	0	0	0	0	1	1	0	1	0	1	0	0	0	0	0	1	0	0	0	0	0	0	0	0
Q9FFC7	Q9FFC7	2	2	2	Probable alanine--tRNA ligase, chloroplastic	EMB86		1	2	2	2	0	0	0	0	0	0	0	0	0	0	0	0	0	0	0	0	0	0	0	0	0	1	0	1	0	0	0	0	0	0	0	0	0	0	0	0	0	0
Q9FFF5	Q9FFF5	1	1	1	PHD finger protein ALFIN-LIKE 1	AL1		1	1	1	1	0	0	0	0	0	0	0	0	0	0	0	0	0	0	0	0	0	0	0	0	0	0	0	0	0	0	0	0	1	0	0	0	0	0	0	0	0	0
Q9FFH6	Q9FFH6	5	5	4	Fasciclin-like arabinogalactan protein 13	FLA13		1	5	5	4	0	0	0	0	1	0	2	0	1	0	1	0	0	0	1	0	0	0	3	0	3	0	3	0	1	0	2	0	2	0	0	0	0	0	1	0	2	0
Q9FFN4	Q9FFN4	1	1	1	Beta-galactosidase 6	BGAL6		1	1	1	1	0	0	0	0	0	1	0	1	0	0	0	0	0	0	0	1	0	0	0	0	0	0	0	0	0	0	0	0	0	0	0	0	0	0	0	1	0	1
Q9FFR3	Q9FFR3	4	1	1	6-phosphogluconate dehydrogenase, decarboxylating 2, chloroplastic			1	4	1	1	0	1	0	0	0	1	1	1	0	1	0	1	0	0	0	1	0	1	0	2	0	1	0	1	1	2	2	1	1	1	0	0	0	0	0	0	0	0
Q9FFS8	Q9FFS8	3	3	3	40S ribosomal protein S10-2	RPS10B		1	3	3	3	0	0	1	0	2	0	1	0	1	0	1	0	0	0	0	0	0	0	0	0	0	0	0	0	3	0	2	0	3	0	0	0	1	0	2	0	1	0
Q9FFT4;O82647	Q9FFT4;O82647	2;1	2;1	2;1	Pyruvate decarboxylase 2;Pyruvate decarboxylase 1	PDC2;PDC1	;	2	2	2	2	0	2	0	2	2	2	1	1	0	1	0	1	0	0	0	0	0	1	0	0	0	0	0	0	1	0	1	1	1	0	0	2	0	2	2	2	1	1
Q9FFX4	Q9FFX4	1	1	1	Zinc finger protein KNUCKLES	KNU		1	1	1	1	0	0	0	0	0	0	0	0	0	0	0	0	0	0	0	0	0	0	0	0	0	1	0	0	0	0	0	0	0	0	0	0	0	0	0	0	0	0
Q9FGI6	Q9FGI6	2	2	2	NADH dehydrogenase [ubiquinone] iron-sulfur protein 1, mitochondrial	EMB1467		1	2	2	2	0	0	0	0	1	0	1	0	1	0	1	1	0	0	0	0	0	0	1	0	1	0	0	1	0	0	0	0	1	1	0	0	0	0	1	0	1	0
Q9FGJ4	Q9FGJ4	1	1	1	Acyl carrier protein 3, mitochondrial	MTACP2		1	1	1	1	0	0	0	0	0	0	0	0	1	0	0	0	0	0	0	0	0	0	0	0	0	0	0	0	0	0	0	0	0	0	0	0	0	0	0	0	0	0
Q9FGK9;Q9FGK8	Q9FGK9;Q9FGK8	1;1	1;1	1;1	Protein transport protein SEC16A homolog;Protein transport protein SEC16B homolog	MAG5;SEC16B	;	2	1	1	1	0	0	0	0	0	0	1	0	0	0	0	0	0	0	0	0	0	0	0	0	0	0	0	0	0	0	0	0	0	0	0	0	0	0	0	0	1	0
Q9FGM1	Q9FGM1	1	1	1	Abscisic acid receptor PYL8	PYL8		1	1	1	1	0	0	0	0	0	0	0	0	0	0	0	0	1	0	0	0	0	0	0	0	0	0	0	0	0	0	0	0	0	0	0	0	0	0	0	0	0	0
Q9FGP9	Q9FGP9	1	1	1		RER1		1	1	1	1	0	0	0	0	0	0	1	0	0	0	0	0	0	0	0	0	0	0	0	0	0	0	0	0	0	0	0	0	0	0	0	0	0	0	0	0	1	0
Q9FGQ6;Q7XJ60	Q9FGQ6;Q7XJ60	2;1	2;1	2;1	Microtubule-associated protein RP/EB family member 1C;Microtubule-associated protein RP/EB family member 1A	EB1C;EB1A	;	2	2	2	2	0	0	0	0	0	0	0	0	0	0	0	1	0	0	0	0	0	0	0	0	0	0	1	0	0	1	0	1	0	0	0	0	0	0	0	0	0	0
Q9FGR0	Q9FGR0	2	2	2	Cleavage and polyadenylation specificity factor subunit 1	CPSF160		1	2	2	2	0	0	0	2	0	0	0	0	0	0	0	0	0	0	0	0	0	0	0	0	0	0	0	0	0	0	0	0	0	0	0	0	0	2	0	0	0	0
Q9FGR2	Q9FGR2	1	1	1	Pentatricopeptide repeat-containing protein At5g59600	PCMP-E1		1	1	1	1	0	0	0	0	1	0	0	0	0	0	0	0	0	0	0	0	0	0	0	0	0	0	0	0	0	0	0	0	0	0	0	0	0	0	1	0	0	0
Q9FGS0	Q9FGS0	1	1	1	RNA-binding protein CP31B, chloroplastic	CP31B		1	1	1	1	0	0	0	0	0	0	0	0	0	0	0	0	0	0	0	0	0	0	1	0	0	0	1	0	0	0	0	0	0	0	0	0	0	0	0	0	0	0
Q9FGT9	Q9FGT9	1	1	1	Glycerophosphodiester phosphodiesterase GDPDL6	GDPDL6		1	1	1	1	0	0	0	0	0	0	0	0	0	0	0	0	0	0	0	0	0	0	0	0	0	0	0	0	0	0	0	0	1	0	0	0	0	0	0	0	0	0
Q9FGY1	Q9FGY1	3	3	3	Beta-D-xylosidase 1	BXL1		1	3	3	3	0	1	0	1	0	1	0	0	0	0	0	2	0	1	0	1	0	0	0	0	0	0	0	0	0	0	0	0	0	0	0	1	0	1	0	1	0	0
Q9FH02	Q9FH02	16	16	3	ATP-dependent zinc metalloprotease FTSH 5, chloroplastic	FTSH5		1	16	16	3	3	4	3	4	4	2	2	2	0	2	2	2	1	2	0	2	1	2	11	8	10	9	7	11	10	6	10	5	8	4	3	4	3	4	4	2	2	2
Q9FH75	Q9FH75	1	1	1	Glutamate receptor 1.3	GLR1.3		1	1	1	1	0	0	0	0	0	0	0	0	0	0	0	0	0	0	0	0	0	0	0	0	0	0	0	0	0	0	0	0	0	1	0	0	0	0	0	0	0	0
Q9FHW7	Q9FHW7	1	1	1	SKP1-like protein 1B	SKP1B		1	1	1	1	0	0	0	0	0	0	1	0	0	0	0	0	0	0	0	0	0	0	0	0	0	0	0	0	0	0	0	0	0	0	0	0	0	0	0	0	1	0
Q9FI56;Q8VYJ7	Q9FI56	44;1	44;1	17;0	Chaperone protein ClpC1, chloroplastic	CLPC1		2	44	44	17	5	13	8	14	3	16	2	16	2	14	3	9	2	7	0	8	2	11	17	26	9	28	10	26	10	29	4	30	6	25	5	13	8	14	3	16	2	16
Q9FI70-2;Q9FI70	Q9FI70-2;Q9FI70	1;1	1;1	1;1	F-box/kelch-repeat protein At5g49000		;	2	1	1	1	1	0	0	0	0	0	0	0	0	0	0	0	0	0	0	0	0	0	0	0	0	0	0	0	0	0	0	0	0	0	1	0	0	0	0	0	0	0
Q9SN95;Q9FIE8;Q9ZV36;Q8VZC0-2;Q8VZC0;Q8S8T4;Q9LZI2	Q9SN95;Q9FIE8;Q9ZV36	3;3;3;1;1;1;1	3;3;3;1;1;1;1	3;3;3;1;1;1;1	UDP-glucuronic acid decarboxylase 5;UDP-glucuronic acid decarboxylase 3;UDP-glucuronic acid decarboxylase 6	UXS5;UXS3;UXS6	;;	7	3	3	3	0	0	0	1	0	1	0	1	0	1	0	2	0	1	0	1	0	1	0	0	0	0	0	0	0	0	0	2	1	1	0	0	0	1	0	1	0	1
Q9FII7	Q9FII7	1	1	1	Structural maintenance of chromosomes protein 6B	SMC6B		1	1	1	1	0	1	0	0	0	0	0	0	0	0	0	0	0	0	0	0	0	0	0	0	0	0	0	0	0	0	0	0	0	0	0	1	0	0	0	0	0	0
Q9FIJ7	Q9FIJ7	2	2	2	Adenylate kinase 2, chloroplastic			1	2	2	2	0	0	0	0	0	0	0	0	0	0	0	0	0	0	0	0	0	0	0	0	0	0	2	0	0	0	0	0	0	0	0	0	0	0	0	0	0	0
Q9FIM2	Q9FIM2	1	1	1	ATP-dependent zinc metalloprotease FTSH 9, chloroplastic	FTSH9		1	1	1	1	0	0	0	0	0	0	0	0	0	0	0	0	0	0	0	0	0	0	0	1	0	0	0	0	0	0	1	0	0	0	0	0	0	0	0	0	0	0
Q9FJ06	Q9FJ06	2	2	2	Protein trichome birefringence-like 4	TBL4		1	2	2	2	0	0	0	0	0	1	0	0	0	0	0	0	0	0	0	0	1	0	0	0	0	0	0	0	0	0	0	0	0	0	0	0	0	0	0	1	0	0
Q9FJ62	Q9FJ62	1	1	1	Glycerophosphodiester phosphodiesterase GDPDL4	GDPDL4		1	1	1	1	0	1	0	1	0	0	0	0	0	1	0	1	0	1	0	0	0	0	0	1	0	1	1	1	0	1	0	1	0	1	0	1	0	1	0	0	0	0
Q9FJ82	Q9FJ82	1	1	1	Putative 4-hydroxy-tetrahydrodipicolinate reductase 3, chloroplastic	DAPB3		1	1	1	1	0	0	0	0	0	0	0	1	0	0	0	0	0	1	0	1	0	0	0	0	0	0	0	0	0	1	0	1	0	0	0	0	0	0	0	0	0	1
Q9FJ95	Q9FJ95	3	3	3	Sorbitol dehydrogenase	SDH		1	3	3	3	0	0	0	1	0	1	0	0	0	1	0	1	0	0	0	0	0	0	0	0	0	1	0	1	0	1	0	2	0	0	0	0	0	1	0	1	0	0
Q9FJD4	Q9FJD4	2	2	2	Importin subunit beta-1	KPNB1		1	2	2	2	0	0	0	0	0	0	0	0	0	0	0	0	0	0	0	0	0	0	0	0	0	1	0	0	2	0	0	0	1	0	0	0	0	0	0	0	0	0
Q9FJD6	Q9FJD6	2	2	2	Putative respiratory burst oxidase homolog protein H	RBOHH		1	2	2	2	0	0	0	0	0	0	0	0	0	0	0	0	0	0	0	0	1	0	0	0	0	0	0	0	0	1	0	0	0	0	0	0	0	0	0	0	0	0
Q9FJE8	Q9FJE8	2	1	1	Probable histone H2A.7			1	2	1	1	1	0	1	0	1	0	1	0	1	0	1	1	1	0	1	0	1	0	0	0	0	0	0	0	0	0	1	0	1	0	0	0	0	0	0	0	0	0
Q9FJP3	Q9FJP3	4	4	4	50S ribosomal protein L29, chloroplastic	RPL29		1	4	4	4	0	0	0	0	1	0	1	0	0	0	1	0	0	0	0	0	0	0	2	0	3	0	1	1	2	0	2	0	1	0	0	0	0	0	1	0	1	0
Q9FK25	Q9FK25	3	3	3	Flavone 3-O-methyltransferase 1	OMT1		1	3	3	3	0	0	0	0	0	0	1	0	0	0	0	0	0	0	0	0	0	0	0	0	1	0	0	0	1	0	1	0	1	0	0	0	0	0	0	0	1	0
Q9FK60-2;Q9FK60;P24704	Q9FK60-2;Q9FK60;P24704	2;2;1	2;2;1	2;2;1	Superoxide dismutase [Cu-Zn] 3;Superoxide dismutase [Cu-Zn] 1	CSD3;CSD1	;;	3	2	2	2	0	0	0	0	0	0	2	0	0	0	0	0	0	0	0	0	0	0	0	0	0	0	0	0	0	0	0	0	0	0	0	0	0	0	0	0	2	0
Q9FK81	Q9FK81	2	2	2	Uncharacterized protein At5g22580			1	2	2	2	0	0	0	0	2	0	2	0	2	0	2	0	0	0	0	0	2	0	1	0	1	0	1	0	2	0	2	0	2	0	0	0	0	0	2	0	2	0
Q9FKA5	Q9FKA5	4	4	4	Uncharacterized protein At5g39570			1	4	4	4	0	0	1	0	3	0	2	0	2	0	2	1	0	0	0	0	0	0	1	1	3	1	2	0	2	0	1	0	1	1	0	0	1	0	3	0	2	0
Q9FKE7	Q9FKE7	1	1	1	Putative flavin-containing monooxygenase 2	FMO2		1	1	1	1	0	0	0	1	0	0	0	0	0	0	0	0	0	0	0	0	0	0	0	0	0	0	0	0	0	0	0	0	0	0	0	0	0	1	0	0	0	0
Q9FKG3-2;Q9FKG3	Q9FKG3-2;Q9FKG3	1;1	1;1	1;1	ATP-dependent 6-phosphofructokinase 4, chloroplastic	PFK4	;	2	1	1	1	0	0	0	0	0	0	0	0	0	1	0	0	0	0	0	0	0	0	0	0	0	0	0	0	0	0	0	0	0	0	0	0	0	0	0	0	0	0
Q9FKW6	Q9FKW6	13	13	12	Ferredoxin--NADP reductase, leaf isozyme 1, chloroplastic	LFNR1		1	13	13	12	1	6	1	5	4	7	6	7	5	9	5	8	4	8	1	11	4	9	7	5	9	7	9	5	9	13	10	12	9	7	1	6	1	5	4	7	6	7
Q9FKZ7	Q9FKZ7	1	1	1	Putative F-box protein At5g66830			1	1	1	1	0	0	0	0	0	0	0	0	0	0	0	0	0	0	0	0	0	0	0	0	0	0	1	0	0	0	0	0	0	0	0	0	0	0	0	0	0	0
Q9FLG1	Q9FLG1	1	1	1	Beta-D-xylosidase 4	BXL4		1	1	1	1	1	0	0	0	0	0	0	1	0	1	1	0	0	1	0	0	0	0	0	0	0	0	0	0	1	0	1	0	1	0	1	0	0	0	0	0	0	1
Q9FLL4	Q9FLL4	1	1	1	Putative purine permease 12	PUP12		1	1	1	1	1	0	0	0	1	0	1	0	1	0	0	0	0	0	0	0	0	0	0	0	0	0	0	0	0	0	0	0	0	0	1	0	0	0	1	0	1	0
Q9FLQ4	Q9FLQ4	6	6	2	Dihydrolipoyllysine-residue succinyltransferase component of 2-oxoglutarate dehydrogenase complex 1, mitochondrial			1	6	6	2	0	0	0	0	1	0	0	0	0	0	1	0	0	0	0	0	0	0	4	0	2	0	1	0	2	0	2	0	0	1	0	0	0	0	1	0	0	0
Q9FLW9	Q9FLW9	6	6	4	Plastidial pyruvate kinase 2	PKP2		1	6	6	4	0	1	0	1	1	1	1	0	0	0	2	1	0	1	0	0	0	1	0	0	0	2	0	1	3	0	2	0	1	1	0	1	0	1	1	1	1	0
Q9FM65	Q9FM65	2	2	2	Fasciclin-like arabinogalactan protein 1	FLA1		1	2	2	2	0	0	0	0	0	0	0	0	0	0	0	0	0	0	0	0	0	0	1	0	1	0	1	0	1	1	1	0	0	0	0	0	0	0	0	0	0	0
Q9FM96	Q9FM96	1	1	1	Glucosidase 2 subunit beta	PSL4		1	1	1	1	0	0	0	0	0	0	0	0	0	0	0	0	0	0	0	0	0	0	0	0	1	0	0	0	0	0	0	0	0	0	0	0	0	0	0	0	0	0
Q9FMA8	Q9FMA8	5	5	3	Germin-like protein subfamily 1 member 11			1	5	5	3	0	3	1	1	0	0	0	2	0	4	1	2	2	3	1	1	1	1	0	0	0	0	0	0	0	0	0	0	0	0	0	3	1	1	0	0	0	2
Q9FMA9	Q9FMA9	3	1	1	Germin-like protein subfamily 1 member 10			1	3	1	1	0	2	0	0	0	0	0	1	0	3	0	1	0	1	0	0	0	0	0	0	0	0	0	0	0	0	0	0	0	0	0	0	0	0	0	0	0	0
Q9FMD3	Q9FMD3	1	1	1	Pentatricopeptide repeat-containing protein At5g16640, mitochondrial			1	1	1	1	0	0	0	0	0	0	0	0	0	0	0	0	0	0	1	0	0	0	0	0	0	0	0	0	0	0	0	0	0	0	0	0	0	0	0	0	0	0
Q9FMI7	Q9FMI7	4	4	4	Peroxidase 70	PER70		1	4	4	4	0	0	0	0	0	0	0	0	0	0	4	0	0	0	0	0	0	0	0	0	0	0	0	0	0	0	0	0	0	0	0	0	0	0	0	0	0	0
Q9FMQ1	Q9FMQ1	2	2	2	Pentatricopeptide repeat-containing protein At5g12100, mitochondrial			1	2	2	2	0	0	0	0	0	0	0	0	0	0	0	0	0	0	0	0	0	0	1	0	0	0	1	0	0	0	0	0	0	0	0	0	0	0	0	0	0	0
Q9FMT1;P93832	Q9FMT1	7;2	7;2	4;0	3-isopropylmalate dehydrogenase 3, chloroplastic	IMDH3		2	7	7	4	0	1	0	1	0	1	0	2	1	1	3	1	1	1	0	2	0	1	3	1	6	1	5	1	4	2	4	1	4	4	0	1	0	1	0	1	0	2
Q9FMU6;Q9M2Z8	Q9FMU6	8;1	8;1	8;1	Mitochondrial phosphate carrier protein 3, mitochondrial	MPT3		2	8	8	8	0	0	1	0	2	0	0	0	1	0	1	0	0	0	0	0	0	0	1	0	1	0	0	0	5	0	7	0	2	0	0	0	1	0	2	0	0	0
Q9FN05	Q9FN05	1	1	1	Probable glucan 1,3-alpha-glucosidase	PSL5		1	1	1	1	0	0	0	0	1	0	0	0	0	0	0	0	0	0	0	0	0	0	0	0	0	0	0	0	0	0	0	0	0	0	0	0	0	0	1	0	0	0
Q9FN48	Q9FN48	5	5	5	Calcium sensing receptor, chloroplastic	CAS		1	5	5	5	0	0	1	0	2	0	1	0	1	0	1	0	0	0	1	0	1	0	3	1	2	1	1	1	4	0	5	0	2	1	0	0	1	0	2	0	1	0
Q9FNB0	Q9FNB0	2	2	2	Magnesium-chelatase subunit ChlH, chloroplastic	CHLH		1	2	2	2	0	0	0	0	0	0	0	0	0	0	0	0	0	0	0	0	0	0	0	0	0	0	0	0	0	0	0	1	0	2	0	0	0	0	0	0	0	0
Q9FNC9	Q9FNC9	2	2	2	Mitochondrial import receptor subunit TOM9-2	TOM9-2		1	2	2	2	0	0	0	0	0	0	0	0	0	0	1	0	0	0	0	0	0	0	0	0	0	0	0	0	1	0	0	0	1	0	0	0	0	0	0	0	0	0
Q9FNE2	Q9FNE2	2	2	2	Glutaredoxin-C2	GRXC2		1	2	2	2	0	0	0	0	0	0	2	0	0	0	0	0	0	0	0	0	0	0	0	0	0	0	0	0	0	0	0	0	0	0	0	0	0	0	0	0	2	0
Q9FNI3-2;Q9FNI3	Q9FNI3-2;Q9FNI3	1;1	1;1	1;1	B3 domain-containing protein At5g06250		;	2	1	1	1	0	0	0	0	0	0	1	0	0	0	0	0	0	0	0	0	0	0	0	0	0	0	0	0	0	0	0	0	0	0	0	0	0	0	0	0	1	0
Q9FNJ4	Q9FNJ4	1	1	1	Putative F-box/FBD/LRR-repeat protein At5g22670			1	1	1	1	0	0	0	0	0	0	0	0	0	0	0	0	0	0	0	0	0	0	0	0	0	0	0	1	0	0	0	0	0	0	0	0	0	0	0	0	0	0
Q9FNJ9	Q9FNJ9	1	1	1	Probable 2-carboxy-D-arabinitol-1-phosphatase			1	1	1	1	0	0	0	0	0	0	0	0	0	0	0	0	0	0	0	0	0	0	0	0	0	1	0	0	0	0	0	0	0	0	0	0	0	0	0	0	0	0
Q9FNM5	Q9FNM5	1	1	1	Translation factor GUF1 homolog, chloroplastic			1	1	1	1	0	0	0	0	0	0	0	0	0	0	0	0	0	0	0	0	0	0	0	1	0	1	0	1	0	0	1	0	0	1	0	0	0	0	0	0	0	0
Q9FNN5	Q9FNN5	1	1	1	NADH dehydrogenase [ubiquinone] flavoprotein 1, mitochondrial			1	1	1	1	0	0	0	0	0	0	0	0	0	0	0	0	0	0	0	0	0	0	0	0	0	0	0	1	1	0	1	0	0	0	0	0	0	0	0	0	0	0
Q9LF30;Q9FNP8	Q9LF30;Q9FNP8	5;5	5;5	1;1	40S ribosomal protein S19-2;40S ribosomal protein S19-3	RPS19B;RPS19C	;	2	5	5	1	0	0	0	0	1	0	1	0	2	0	2	0	0	0	0	0	1	0	1	0	3	1	2	1	2	1	2	0	2	1	0	0	0	0	1	0	1	0
Q9FNR1	Q9FNR1	1	1	1	Glycine-rich RNA-binding protein 3, mitochondrial	RBG3		1	1	1	1	0	0	0	0	0	0	0	0	1	0	0	0	0	0	0	0	0	0	0	0	0	0	0	0	0	0	0	0	0	0	0	0	0	0	0	0	0	0
Q9FPF0;Q9FPF0-2	Q9FPF0;Q9FPF0-2	4;3	4;3	4;3	Protein DJ-1 homolog A	DJ1A	;	2	4	4	4	0	0	0	0	1	0	0	0	1	0	1	0	0	0	0	0	0	0	0	0	0	0	2	0	0	0	1	0	1	1	0	0	0	0	1	0	0	0
Q9SEH3;Q9FPJ4;Q9LZD4;Q9SF91	Q9SEH3;Q9FPJ4	3;3;1;1	2;2;0;0	2;2;0;0	Ras-related protein RABD2c;Ras-related protein RABD2b	RABD2C;RABD2B	;	4	3	2	2	0	0	0	0	1	0	0	0	0	0	2	0	0	0	0	0	0	0	1	0	0	0	0	0	2	1	1	0	1	0	0	0	0	0	1	0	0	0
Q9FR37	Q9FR37	2	2	2	Amidase 1	AMI1		1	2	2	2	1	0	1	0	0	0	0	0	1	0	0	0	0	0	0	0	0	0	0	0	0	0	0	0	2	0	2	0	2	1	1	0	1	0	0	0	0	0
Q9FT52	Q9FT52	2	2	2	ATP synthase subunit d, mitochondrial			1	2	2	2	0	0	0	0	0	0	0	0	0	0	0	0	0	0	0	0	0	0	0	0	1	0	0	0	1	0	0	0	0	0	0	0	0	0	0	0	0	0
Q9FT97	Q9FT97	2	2	2	Alpha-galactosidase 1	AGAL1		1	2	2	2	0	0	0	0	0	0	1	0	1	1	1	0	0	0	0	0	0	0	0	0	0	0	0	0	0	0	0	0	0	0	0	0	0	0	0	0	1	0
Q9FUP0	Q9FUP0	2	2	2	12-oxophytodienoate reductase 3	OPR3		1	2	2	2	1	0	2	0	1	0	1	1	0	1	1	1	1	0	1	1	1	0	0	0	0	0	0	0	1	0	0	0	1	0	1	0	2	0	1	0	1	1
Q9FUT3	Q9FUT3	1	1	1	ABC transporter B family member 23, mitochondrial	ABCB23		1	1	1	1	0	0	0	0	1	0	1	0	0	0	0	0	0	0	0	0	0	0	0	0	0	0	0	0	0	0	0	0	0	0	0	0	0	0	1	0	1	0
Q9FV81-2;Q9FV81	Q9FV81-2;Q9FV81	3;3	3;3	3;3	Glutamyl-tRNA(Gln) amidotransferase subunit B, chloroplastic/mitochondrial	GATB	;	2	3	3	3	0	0	0	0	0	0	1	0	0	0	0	0	0	0	0	0	0	0	0	1	1	0	1	2	0	1	0	0	0	1	0	0	0	0	0	0	1	0
Q9FVQ4	Q9FVQ4	3	3	3	Plastidal glycolate/glycerate translocator 1, chloroplastic	PLGG1		1	3	3	3	0	0	0	0	0	0	0	0	0	0	0	0	0	0	0	0	0	0	0	0	3	0	0	2	1	1	2	1	2	0	0	0	0	0	0	0	0	0
Q9FVT2	Q9FVT2	9	9	5	Probable elongation factor 1-gamma 2			1	9	9	5	0	3	0	5	0	2	0	2	0	3	0	2	0	2	0	1	0	1	0	2	0	3	0	6	0	3	0	4	0	7	0	3	0	5	0	2	0	2
Q9FVT4	Q9FVT4	2	2	2	Putative F-box protein At1g57690			1	2	2	2	1	0	1	0	0	0	0	0	0	0	0	0	0	0	0	0	0	0	0	0	0	0	0	0	0	0	0	0	0	0	1	0	1	0	0	0	0	0
Q9FVX2	Q9FVX2	1	1	1	Pentatricopeptide repeat-containing protein At1g77360, mitochondrial			1	1	1	1	0	0	0	0	0	0	0	0	0	0	0	0	0	0	0	0	0	0	1	0	0	0	0	0	0	0	0	0	0	0	0	0	0	0	0	0	0	0
Q9FWA3	Q9FWA3	4	4	1	6-phosphogluconate dehydrogenase, decarboxylating 3			1	4	4	1	0	1	0	0	1	1	2	1	1	1	1	2	0	0	0	1	0	1	0	2	0	2	1	2	1	1	2	1	2	1	0	1	0	0	1	1	2	1
Q9FWR4-2;Q9FWR4	Q9FWR4-2;Q9FWR4	9;9	9;9	9;9	Glutathione S-transferase DHAR1, mitochondrial	DHAR1	;	2	9	9	9	2	0	2	0	3	0	3	1	4	1	5	0	2	0	1	1	4	1	2	1	4	0	5	0	8	1	6	1	6	0	2	0	2	0	3	0	3	1
Q9FWS4	Q9FWS4	1	1	1	50S ribosomal protein L31, chloroplastic	RPL31		1	1	1	1	0	0	0	0	1	0	1	0	0	0	0	0	0	0	0	0	0	0	1	0	1	0	0	0	0	0	0	0	0	0	0	0	0	0	1	0	1	0
Q9FX54	Q9FX54	15	1	1	Glyceraldehyde-3-phosphate dehydrogenase GAPC2, cytosolic	GAPC2		1	15	1	1	3	7	5	6	9	6	10	5	8	7	9	9	7	6	4	8	7	6	6	6	6	7	8	6	12	10	10	10	9	10	0	0	0	0	0	0	0	0
Q9FXE5	Q9FXE5	1	1	1	Alpha-L-fucosidase 3	FXG1		1	1	1	1	0	0	0	0	0	0	0	0	0	0	0	1	0	0	0	0	0	0	0	0	0	0	0	0	0	0	0	0	0	0	0	0	0	0	0	0	0	0
Q9FXJ2-2;Q9FXJ2	Q9FXJ2-2;Q9FXJ2	1;1	1;1	1;1	GDSL esterase/lipase At1g28580		;	2	1	1	1	0	0	0	0	0	0	0	0	0	0	0	0	0	0	0	0	0	0	0	0	0	0	0	0	1	0	0	0	1	0	0	0	0	0	0	0	0	0
Q9FY50	Q9FY50	4	4	4	50S ribosomal protein L10, chloroplastic	RPL10		1	4	4	4	0	0	0	0	3	0	1	0	0	0	2	0	0	0	0	0	0	0	3	0	2	0	1	0	4	1	3	0	3	0	0	0	0	0	3	0	1	0
Q9FYR7	Q9FYR7	1	1	1	Scarecrow-like protein 8	SCL8		1	1	1	1	0	0	0	0	0	0	0	0	0	0	0	0	0	0	0	0	0	0	0	0	1	0	0	0	0	0	0	0	0	0	0	0	0	0	0	0	0	0
Q9FZ24	Q9FZ24	1	1	1	Pentatricopeptide repeat-containing protein At1g02370, mitochondrial			1	1	1	1	0	1	0	0	0	1	0	0	0	0	0	0	0	0	0	0	0	0	1	0	0	0	0	0	0	0	0	0	1	0	0	1	0	0	0	1	0	0
Q9FZ32	Q9FZ32	1	1	1	F-box protein At1g55000			1	1	1	1	0	0	0	0	0	0	0	0	0	0	0	0	0	1	0	1	0	0	0	0	0	0	0	0	0	0	0	0	0	0	0	0	0	0	0	0	0	0
Q9FZ47	Q9FZ47	9	9	9	ACT domain-containing protein ACR11	ACR11		1	9	9	9	0	0	0	0	0	0	0	0	0	0	0	0	0	0	0	0	0	0	5	1	7	2	9	0	4	0	3	0	6	0	0	0	0	0	0	0	0	0
Q9FZ49	Q9FZ49	2	2	2	Dol-P-Man:Man(6)GlcNAc(2)-PP-Dol alpha-1,2-mannosyltransferase	ALG9		1	2	2	2	0	0	0	0	0	0	0	0	0	0	0	0	0	0	0	1	0	0	0	0	0	0	0	0	0	0	0	2	0	0	0	0	0	0	0	0	0	0
Q9FZA2-2;Q9FZA2	Q9FZA2-2;Q9FZA2	5;5	5;5	5;5	Non-classical arabinogalactan protein 31	AGP31	;	2	5	5	5	0	4	0	3	0	3	0	0	0	0	0	0	0	0	0	0	0	0	0	0	0	0	0	0	0	0	0	0	0	0	0	4	0	3	0	3	0	0
Q9FZD1	Q9FZD1	1	1	1	Pentatricopeptide repeat-containing protein At1g26460, mitochondrial			1	1	1	1	0	0	0	0	0	0	0	0	0	0	0	0	1	0	0	0	0	0	0	0	0	0	0	0	0	0	0	0	0	0	0	0	0	0	0	0	0	0
Q9FZD5	Q9FZD5	2	2	2	Putative F-box protein At1g26510			1	2	2	2	0	0	0	0	0	0	0	0	0	0	0	0	0	0	0	0	0	1	0	0	0	0	0	0	1	0	0	0	0	0	0	0	0	0	0	0	0	0
Q9FZF8	Q9FZF8	1	1	1	Putative F-box protein At1g47790			1	1	1	1	0	1	0	0	0	0	0	0	0	0	0	0	0	0	0	0	0	0	0	0	0	0	0	0	0	0	0	0	0	0	0	1	0	0	0	0	0	0
Q9FZJ1	Q9FZJ1	1	1	1	Probable beta-1,4-xylosyltransferase IRX10	IRX10		1	1	1	1	0	1	0	0	0	0	0	0	0	0	0	0	0	0	0	0	0	0	0	0	0	0	0	0	0	0	0	0	0	0	0	1	0	0	0	0	0	0
Q9LD47-3;Q9LD47-2;Q9LD47	Q9LD47-3;Q9LD47-2;Q9LD47	1;1;1	1;1;1	1;1;1	Copper chaperone for superoxide dismutase, chloroplastic/cytosolic	CCS	;;	3	1	1	1	0	0	0	0	0	0	0	0	0	0	0	0	0	0	0	0	0	0	1	0	0	0	1	0	1	0	1	0	0	0	0	0	0	0	0	0	0	0
Q9LD55	Q9LD55	1	1	1	Eukaryotic translation initiation factor 3 subunit A	TIF3A1		1	1	1	1	0	0	0	0	0	0	0	0	0	0	0	0	0	0	0	0	0	0	0	0	0	0	0	1	0	0	0	0	0	0	0	0	0	0	0	0	0	0
Q9LD57	Q9LD57	27	27	15	Phosphoglycerate kinase 1, chloroplastic	PGK1		1	27	27	15	8	4	8	4	14	6	11	7	14	11	16	8	9	8	7	7	13	7	21	14	23	18	26	15	19	14	18	13	18	16	8	4	8	4	14	6	11	7
Q9LDZ0	Q9LDZ0	6	5	5	Heat shock 70 kDa protein 10, mitochondrial	HSP70-10		1	6	5	5	0	0	0	0	0	0	0	0	0	0	0	0	0	0	0	0	0	0	1	4	0	3	0	4	1	0	0	1	0	2	0	0	0	0	0	0	0	0
Q9LE06	Q9LE06	4	4	4	Methionine aminotransferase BCAT4	BCAT4		1	4	4	4	0	0	0	0	0	0	0	0	0	0	1	0	0	0	0	0	0	0	0	0	0	0	0	0	2	0	0	0	1	1	0	0	0	0	0	0	0	0
Q9LEQ3	Q9LEQ3	1	1	1	Putative cyclic nucleotide-gated ion channel 18	CNGC18		1	1	1	1	0	0	0	0	0	0	0	0	0	0	0	0	0	0	0	0	0	0	0	0	0	0	0	0	0	0	0	0	0	1	0	0	0	0	0	0	0	0
Q9LEV3	Q9LEV3	3	3	3	CBS domain-containing protein CBSX3, mitochondrial	CBSX3		1	3	3	3	1	0	1	0	0	0	3	1	3	1	1	0	1	1	1	1	1	0	0	0	0	0	0	0	2	1	1	1	1	1	1	0	1	0	0	0	3	1
Q9LEZ3-2;Q9LEZ3	Q9LEZ3-2;Q9LEZ3	1;1	1;1	1;1	Transcription factor BIM1	BIM1	;	2	1	1	1	0	0	0	0	0	0	0	0	0	0	0	0	0	0	0	0	0	1	0	0	0	0	0	0	0	0	0	0	0	0	0	0	0	0	0	0	0	0
Q9LF37;F4JVJ1	Q9LF37	6;1	5;0	5;0	Chaperone protein ClpB3, chloroplastic	CLPB3		2	6	5	5	0	1	0	0	0	0	0	0	1	0	0	0	0	0	0	0	0	0	3	2	0	2	0	3	0	1	0	2	0	3	0	1	0	0	0	0	0	0
Q9LF79;Q9LU41	Q9LF79;Q9LU41	2;1	2;1	2;1	Calcium-transporting ATPase 8, plasma membrane-type;Calcium-transporting ATPase 9, plasma membrane-type	ACA8;ACA9	;	2	2	2	2	0	0	0	0	0	0	0	0	0	0	0	0	0	0	0	0	0	0	0	0	1	0	0	0	0	0	0	0	0	1	0	0	0	0	0	0	0	0
Q9LFA3	Q9LFA3	13	13	13	Probable monodehydroascorbate reductase, cytoplasmic isoform 3			1	13	13	13	0	0	0	0	3	0	2	0	2	0	9	0	2	0	1	0	3	0	4	0	3	0	4	0	9	3	5	0	8	1	0	0	0	0	3	0	2	0
Q9LFG2	Q9LFG2	1	1	1	Diaminopimelate epimerase, chloroplastic	DAPF		1	1	1	1	0	0	0	0	0	0	1	0	0	0	0	0	0	0	0	0	1	0	0	0	1	0	1	0	0	0	0	0	1	0	0	0	0	0	0	0	1	0
Q9LFH0	Q9LFH0	2	2	2	ABC transporter G family member 37	ABCG37		1	2	2	2	0	0	0	0	0	0	1	0	0	0	0	0	0	0	0	0	0	0	0	0	0	0	0	0	0	0	0	0	0	1	0	0	0	0	0	0	1	0
Q9LFR3	Q9LFR3	3	3	3	Gibberellin-regulated protein 14	GASA14		1	3	3	3	2	2	2	2	2	2	3	2	2	2	3	0	2	2	2	2	1	1	0	0	0	0	0	0	0	0	0	0	0	0	2	2	2	2	2	2	3	2
Q9LFW1;Q9LUE6	Q9LFW1	4;1	4;1	3;0	UDP-arabinopyranose mutase 2	RGP2		2	4	4	3	1	1	1	1	1	1	1	1	1	1	2	0	1	1	0	1	1	1	0	0	0	0	0	0	3	1	3	1	4	1	1	1	1	1	1	1	1	1
Q9LG11	Q9LG11	1	1	1	Histone acetyltransferase HAC4	HAC4		1	1	1	1	0	0	0	0	1	0	0	0	0	0	0	0	0	0	0	0	0	0	0	0	0	0	0	0	0	0	0	0	0	0	0	0	0	0	1	0	0	0
Q9LH76;Q9LPG6	Q9LH76;Q9LPG6	2;2	2;2	1;1	Trifunctional UDP-glucose 4,6-dehydratase/UDP-4-keto-6-deoxy-D-glucose 3,5-epimerase/UDP-4-keto-L-rhamnose-reductase RHM3;UDP-glucose 4,6-dehydratase;UDP-4-keto-6-deoxy-D-glucose 3,5-epimerase/UDP-4-keto-L-rhamnose 4-keto-reductase;Trifunctional UDP-glucose 4,6-dehydratase/UDP-4-keto-6-deoxy-D-glucose 3,5-epimerase/UDP-4-keto-L-rhamnose-reductase RHM2;UDP-glucose 4,6-dehydratase;UDP-4-keto-6-deox…	RHM3;RHM2	;	2	2	2	1	1	0	1	0	0	0	1	0	0	0	0	0	0	0	0	0	0	0	0	0	0	0	0	0	2	0	1	0	1	0	1	0	1	0	0	0	1	0
Q9LJI5;Q9LHA4	Q9LJI5;Q9LHA4	2;2	2;2	2;2	V-type proton ATPase subunit d1;V-type proton ATPase subunit d2	VHA-d1;VHA-d2	;	2	2	2	2	0	0	0	0	0	0	0	0	0	0	0	0	0	0	0	0	0	0	1	0	0	0	0	0	2	0	0	0	0	0	0	0	0	0	0	0	0	0
Q9LHA7	Q9LHA7	1	1	1	Peroxidase 31	PER31		1	1	1	1	0	0	0	0	0	0	0	0	0	0	0	0	0	0	0	0	0	0	0	0	0	0	0	0	0	1	0	0	0	0	0	0	0	0	0	0	0	0
Q9LHB9	Q9LHB9	6	1	1	Peroxidase 32	PER32		1	6	1	1	3	0	4	0	2	1	3	2	3	0	4	0	1	0	1	0	2	1	0	0	1	0	0	0	1	1	1	0	1	0	0	0	1	0	0	0	0	0
Q9LHH7	Q9LHH7	2	2	2	Bifunctional protein FolD 2;Methylenetetrahydrofolate dehydrogenase;Methenyltetrahydrofolate cyclohydrolase	FOLD2		1	2	2	2	0	1	1	1	2	1	1	1	0	1	2	1	1	1	0	1	0	1	1	1	1	1	1	1	1	1	1	1	1	1	0	1	1	1	2	1	1	1
Q9LI77	Q9LI77	2	2	2	Glutamyl-tRNA(Gln) amidotransferase subunit A, chloroplastic/mitochondrial	GATA		1	2	2	2	0	1	0	0	0	1	0	1	0	1	0	1	0	0	0	1	0	1	0	1	0	1	0	0	0	2	0	1	1	0	0	1	0	0	0	1	0	1
Q9LIA8;Q9LF33;Q9FM01;Q75GS4;Q9AUV6;Q2QS14;Q2QS13;B7F958;Q96558;Q9FZE1	Q9LIA8;Q9LF33;Q9FM01;Q75GS4	8;6;5;4;3;3;3;3;2;2	8;6;5;4;3;3;3;3;2;2	8;6;5;4;3;3;3;3;2;2	UDP-glucose 6-dehydrogenase 2;UDP-glucose 6-dehydrogenase 3;UDP-glucose 6-dehydrogenase 4	UGD2;UGD3;UGD4	;;;	10	8	8	8	0	0	1	0	3	0	3	0	3	0	6	0	1	0	0	0	0	0	0	0	0	0	0	0	6	0	5	0	5	0	0	0	1	0	3	0	3	0
Q9LIB2	Q9LIB2	2	2	2	Alpha-glucan phosphorylase 1	PHS1		1	2	2	2	0	0	0	1	0	0	0	1	0	0	0	0	0	1	0	0	0	0	0	0	0	0	0	0	0	0	1	0	0	0	0	0	0	1	0	0	0	1
Q9LIK0	Q9LIK0	5	5	5	Plastidial pyruvate kinase 1, chloroplastic	PKP1		1	5	5	5	0	0	0	0	0	0	0	0	0	1	1	1	0	0	0	0	0	0	0	0	2	2	0	4	3	1	1	1	2	2	0	0	0	0	0	0	0	0
Q9LIK9;O23324;Q43870-2;Q9S7D8;Q43870	Q9LIK9;O23324	9;7;3;3;3	9;7;3;3;3	9;7;3;3;3	ATP sulfurylase 1, chloroplastic;ATP-sulfurylase 3, chloroplastic	APS1;APS3	;	5	9	9	9	0	2	0	2	0	2	1	2	1	3	1	3	0	2	0	5	1	1	1	2	1	2	1	5	1	2	1	2	1	1	0	2	0	2	0	2	1	2
Q9LIQ7	Q9LIQ7	1	1	1	Pentatricopeptide repeat-containing protein At3g24000, mitochondrial	PCMP-H87		1	1	1	1	0	0	1	0	0	0	0	0	0	0	0	0	0	0	1	0	0	0	0	0	0	0	0	0	0	0	0	0	0	0	0	0	1	0	0	0	0	0
Q9LIR4-2;Q9LIR4	Q9LIR4-2;Q9LIR4	2;2	2;2	2;2	Dihydroxy-acid dehydratase, chloroplastic	DHAD	;	2	2	2	2	0	0	0	0	1	0	1	1	0	0	0	0	0	0	0	0	0	0	0	0	0	0	0	0	1	0	0	0	0	0	0	0	0	0	1	0	1	1
Q9LJA0	Q9LJA0	3	1	1	Putative inactive cysteine synthase 2	OASA2		1	3	1	1	2	0	1	0	1	0	0	0	1	1	1	0	1	0	0	1	0	1	0	0	1	0	1	0	2	2	1	1	1	0	1	0	0	0	0	0	0	0
Q9LJA6	Q9LJA6	1	1	1	UDP-glycosyltransferase 79B4	UGT79B4		1	1	1	1	0	1	0	0	0	0	0	0	0	0	0	0	0	0	0	0	0	0	0	0	0	0	0	0	0	0	0	0	0	0	0	1	0	0	0	0	0	0
Q9LJE4	Q9LJE4	28	1	1	Chaperonin 60 subunit beta 2, chloroplastic	CPN60B2		1	28	1	1	6	7	7	3	7	3	4	5	5	5	9	3	5	3	2	4	5	5	20	11	21	13	18	16	14	15	17	10	14	10	0	0	0	0	0	0	0	0
Q9LJG3	Q9LJG3	12	12	12	GDSL esterase/lipase ESM1	ESM1		1	12	12	12	8	7	8	6	9	6	8	7	10	7	9	8	9	6	7	7	8	8	6	7	6	9	8	8	9	9	10	8	10	8	8	7	8	6	9	6	8	7
Q9LJL3;Q8VY06	Q9LJL3	10;2	10;2	10;2	Presequence protease 1, chloroplastic/mitochondrial	PREP1		2	10	10	10	0	1	0	3	1	2	0	2	0	2	0	1	0	0	0	0	0	0	1	0	1	3	1	3	1	2	1	2	1	4	0	1	0	3	1	2	0	2
Q9LJR2;Q9LNN3	Q9LJR2	8;2	8;2	5;1	Lectin-like protein LEC	LEC		2	8	8	5	2	0	3	4	5	2	4	2	4	2	3	3	2	3	0	5	1	2	0	0	0	0	0	0	4	5	1	3	2	3	2	0	3	4	5	2	4	2
Q9LK36	Q9LK36	20	3	3	Adenosylhomocysteinase 2	SAHH2		1	20	3	3	5	7	6	10	14	8	8	10	10	10	9	10	8	6	4	7	7	6	3	6	6	9	6	9	6	8	11	10	9	7	0	0	0	1	2	1	0	1
Q9LK39	Q9LK39	1	1	1	Probable acyl-activating enzyme 16, chloroplastic	AAE16		1	1	1	1	0	0	0	0	0	0	0	0	1	0	0	0	0	0	0	0	0	0	0	0	0	0	0	0	0	0	0	0	0	0	0	0	0	0	0	0	0	0
Q9LK57	Q9LK57	1	1	1	Pentatricopeptide repeat-containing protein At3g13160, mitochondrial			1	1	1	1	0	0	0	0	0	0	0	0	0	0	0	0	0	0	0	0	0	0	0	0	0	1	1	0	1	0	1	0	0	0	0	0	0	0	0	0	0	0
Q9LK72	Q9LK72	7	4	4	Lectin-like protein At3g16530			1	7	4	4	2	0	2	0	3	1	2	2	3	0	3	0	1	1	0	1	1	0	0	0	0	0	0	0	3	4	0	2	2	4	0	0	0	0	1	1	0	1
Q9LKA4	Q9LKA4	2	2	2	UBP1-associated protein 2C	UBA2C		1	2	2	2	0	0	0	0	0	1	0	0	0	0	0	1	0	1	0	1	0	0	0	0	0	0	0	0	0	0	0	1	0	0	0	0	0	0	0	1	0	0
Q9LKR3;Q8H1B3-2;Q8H1B3	Q9LKR3	17;1;1	15;1;1	1;1;1	Mediator of RNA polymerase II transcription subunit 37a	MED37A		3	17	15	1	2	2	2	1	3	1	5	2	2	2	5	1	2	1	2	2	2	3	12	11	14	14	8	12	10	2	9	2	8	7	1	0	1	1	2	1	3	1
Q9LKR8;Q9LKR8-2	Q9LKR8;Q9LKR8-2	2;1	2;1	2;1	Rubisco accumulation factor 1, chloroplastic	RAF1	;	2	2	2	2	0	2	0	2	0	2	0	1	0	2	0	2	0	1	0	2	0	0	2	2	1	2	2	2	0	2	0	2	0	2	0	2	0	2	0	2	0	1
Q9LM02	Q9LM02	2	2	2	Cycloartenol-C-24-methyltransferase	SMT1		1	2	2	2	0	0	0	0	0	0	0	1	0	0	0	1	0	0	0	0	0	0	0	0	0	0	0	0	0	0	0	0	0	0	0	0	0	0	0	0	0	1
Q9LM63	Q9LM63	1	1	1	Putative F-box/FBD/LRR-repeat protein At1g22000			1	1	1	1	0	0	0	0	0	0	0	0	0	0	1	0	0	0	0	0	0	0	0	0	0	0	0	0	0	0	0	0	0	0	0	0	0	0	0	0	0	0
Q9LM75	Q9LM75	1	1	1	Putative F-box/kelch-repeat protein At1g20790			1	1	1	1	0	0	0	0	0	1	0	0	0	0	0	0	0	0	0	0	0	0	0	0	0	0	0	0	0	0	0	0	0	0	0	0	0	0	0	1	0	0
Q9LMH5	Q9LMH5	2	2	2	Putative pentatricopeptide repeat-containing protein At1g13800			1	2	2	2	0	0	0	0	0	0	0	0	0	1	0	0	0	0	0	0	0	0	0	0	1	0	0	0	0	0	1	0	0	1	0	0	0	0	0	0	0	0
Q9LMJ1	Q9LMJ1	1	1	1	Cation/H(+) antiporter 14	CHX14		1	1	1	1	0	1	0	1	0	1	0	0	0	1	0	0	0	0	0	1	0	1	0	0	0	0	0	0	0	0	0	1	0	0	0	1	0	1	0	1	0	0
Q9LMK7	Q9LMK7	2	2	2	Ran-binding protein 1 homolog a	RANBP1A		1	2	2	2	0	0	0	0	0	0	0	0	0	1	0	0	0	0	0	0	0	0	1	0	1	0	1	0	0	0	0	0	0	0	0	0	0	0	0	0	0	0
Q9LMT0	Q9LMT0	1	1	1	Cyclin-dependent kinase D-3	CDKD-3		1	1	1	1	0	0	0	0	0	0	0	0	0	0	0	0	0	0	0	0	0	0	0	0	1	0	0	0	0	1	1	0	0	0	0	0	0	0	0	0	0	0
Q9SID0;Q9LNE3;Q9LNE4	Q9SID0;Q9LNE3;Q9LNE4	2;2;2	2;2;2	1;1;1	Probable fructokinase-1;Probable fructokinase-2;Probable fructokinase-3		;;	3	2	2	1	0	0	0	0	0	0	0	0	0	0	0	1	0	0	0	0	0	0	0	0	0	0	0	0	0	1	0	0	0	1	0	0	0	0	0	0	0	0
Q9LNE6	Q9LNE6	2	2	2	UDP-glycosyltransferase 89C1	UGT89C1		1	2	2	2	0	0	0	0	0	0	0	0	0	0	0	0	0	0	0	0	0	0	0	0	0	1	0	0	1	0	1	0	0	0	0	0	0	0	0	0	0	0
Q9LNJ4	Q9LNJ4	1	1	1	Cytochrome P450 703A2	CYP703A2		1	1	1	1	0	0	0	0	0	0	0	0	0	0	0	0	0	0	0	0	0	0	0	1	0	0	0	0	0	0	0	0	0	0	0	0	0	0	0	0	0	0
Q9LNU3	Q9LNU3	2	2	2	Expansin-A11	EXPA11		1	2	2	2	0	0	0	0	0	0	1	0	1	0	2	0	0	0	0	0	0	0	0	0	0	0	0	0	0	0	0	0	0	0	0	0	0	0	0	0	1	0
Q9LNU4	Q9LNU4	2	2	2	26S proteasome non-ATPase regulatory subunit 3 homolog A	RPN3A		1	2	2	2	0	0	0	1	0	0	0	0	0	0	0	1	0	0	0	0	0	0	0	0	0	0	0	0	0	0	0	0	0	1	0	0	0	1	0	0	0	0
Q9LP45	Q9LP45	1	1	1	26S proteasome non-ATPase regulatory subunit 11 homolog	RPN6		1	1	1	1	0	1	0	1	0	1	0	0	0	1	0	0	0	0	0	0	0	0	1	1	1	1	1	1	1	1	0	1	1	1	0	1	0	1	0	1	0	0
Q9LP65-3;Q9LP65-2;Q9LP65	Q9LP65-3;Q9LP65-2;Q9LP65	1;1;1	1;1;1	1;1;1		At1g48590	;;	3	1	1	1	0	0	0	0	0	0	0	0	1	0	0	0	0	0	0	0	0	0	0	0	0	0	0	0	0	0	0	0	0	0	0	0	0	0	0	0	0	0
Q9LPV5	Q9LPV5	1	1	1	High affinity nitrate transporter 2.5	NRT2.5		1	1	1	1	0	0	0	0	0	0	0	0	0	0	0	0	0	0	0	0	0	0	0	0	0	0	0	0	0	1	0	0	0	0	0	0	0	0	0	0	0	0
Q9LPW0-2;Q9LPW0	Q9LPW0-2;Q9LPW0	17;17	4;4	4;4	Glyceraldehyde-3-phosphate dehydrogenase GAPA2, chloroplastic	GAPA2	;	2	17	4	4	6	8	6	7	11	9	10	6	10	7	9	7	7	7	5	8	8	9	12	8	11	10	12	9	11	12	12	11	10	12	1	0	1	0	2	0	2	0
Q9LPZ1	Q9LPZ1	1	1	1	Multiple organellar RNA editing factor 9, chloroplastic	MORF9		1	1	1	1	0	0	0	0	0	1	1	0	1	0	0	0	0	0	1	1	1	0	0	1	0	0	0	0	0	0	0	0	1	0	0	0	0	0	0	1	1	0
Q9LQ04	Q9LQ04	6	6	5	Bifunctional dTDP-4-dehydrorhamnose 3,5-epimerase/dTDP-4-dehydrorhamnose reductase	NRS/ER		1	6	6	5	0	0	0	0	1	0	0	0	2	0	2	0	0	0	0	0	0	0	0	0	0	0	0	0	4	0	5	0	2	0	0	0	0	0	1	0	0	0
Q9LQ27	Q9LQ27	1	1	1	Terpenoid synthase 22	TPS22		1	1	1	1	0	1	0	0	0	0	0	0	0	0	0	0	0	0	0	0	0	0	0	0	0	0	0	0	0	0	0	0	0	0	0	1	0	0	0	0	0	0
Q9LQ31-3;Q9LQ31-2;Q9LQ31	Q9LQ31-3;Q9LQ31-2;Q9LQ31	1;1;1	1;1;1	1;1;1	Jacalin-related lectin 4	JAL4	;;	3	1	1	1	0	0	0	0	0	0	0	0	0	0	0	0	0	0	1	0	0	0	0	0	0	0	0	0	0	0	0	0	0	0	0	0	0	0	0	0	0	0
Q9LQ55;Q9SE83	Q9LQ55	3;1	3;1	3;1	Dynamin-2B	DRP2B		2	3	3	3	0	0	0	0	0	0	0	0	0	1	0	0	0	0	0	1	0	0	1	0	0	0	0	0	1	1	0	0	0	0	0	0	0	0	0	0	0	0
Q9LQB0	Q9LQB0	1	1	1	F-box protein At1g69090			1	1	1	1	0	0	0	0	0	0	0	0	1	0	0	0	0	0	0	0	0	0	0	0	0	0	0	0	0	0	0	0	0	0	0	0	0	0	0	0	0	0
Q9LR30;Q9LR30-2;Q9S7E9	Q9LR30;Q9LR30-2	15;14;6	15;14;6	15;14;6	Glutamate--glyoxylate aminotransferase 1	GGAT1	;	3	15	15	15	7	8	7	9	12	9	7	7	7	10	11	9	6	13	2	12	7	12	1	3	0	5	1	4	11	11	12	11	11	9	7	8	7	9	12	9	7	7
Q9LR64	Q9LR64	3	3	3	Photosystem II repair protein PSB27-H1, chloroplastic	PSB27-1		1	3	3	3	1	0	1	0	2	0	2	0	3	0	2	0	1	0	1	0	2	0	1	1	1	0	0	0	0	0	1	0	1	1	1	0	1	0	2	0	2	0
Q9LR75	Q9LR75	4	4	4	Coproporphyrinogen-III oxidase 1, chloroplastic	CPX1		1	4	4	4	0	1	1	2	3	1	3	3	2	1	3	1	1	2	3	2	2	2	0	0	0	0	0	0	3	1	3	1	2	1	0	1	1	2	3	1	3	3
Q9LRR7	Q9LRR7	1	1	1	9-cis-epoxycarotenoid dioxygenase NCED3, chloroplastic	NCED3		1	1	1	1	0	1	0	0	0	1	0	1	0	1	1	0	0	1	0	0	0	1	1	0	0	0	0	1	0	0	0	1	0	1	0	1	0	0	0	1	0	1
Q9LRR9;Q9LRR9-2;O49506-2;O49506	Q9LRR9;Q9LRR9-2	23;22;6;6	8;8;2;2	8;8;2;2	Peroxisomal (S)-2-hydroxy-acid oxidase GLO1	GLO1	;	4	23	8	8	7	19	10	18	13	18	11	14	7	18	10	15	10	17	6	19	8	18	14	18	11	18	9	18	15	18	15	20	15	17	1	6	2	6	5	6	4	4
Q9LRS0	Q9LRS0	26	26	11	Peroxisomal (S)-2-hydroxy-acid oxidase GLO2	GLO2		1	26	26	11	7	20	10	17	9	18	8	15	6	21	7	13	9	17	5	21	6	18	13	20	11	18	8	18	15	20	14	22	11	17	7	20	10	17	9	18	8	15
Q9LRX6	Q9LRX6	1	1	1	Putative B3 domain-containing protein At3g24850			1	1	1	1	0	0	0	0	0	0	1	0	0	0	0	0	0	0	0	0	0	0	0	0	0	0	0	0	0	0	0	0	0	0	0	0	0	0	0	0	1	0
Q9LRX8;Q9SVR0;Q9FKC0	Q9LRX8;Q9SVR0;Q9FKC0	2;1;1	2;1;1	2;1;1	60S ribosomal protein L13a-2;60S ribosomal protein L13a-3;60S ribosomal protein L13a-4	RPL13AB;RPL13AC;RPL13AD	;;	3	2	2	2	0	0	0	0	1	0	0	0	0	0	0	0	0	0	0	0	0	0	1	0	0	0	0	0	1	0	1	0	1	0	0	0	0	0	1	0	0	0
Q9LS02;Q9LS01	Q9LS02	9;3	9;3	4;0	Allene oxide cyclase 2, chloroplastic	AOC2		2	9	9	4	2	3	3	2	3	3	4	2	4	4	5	3	4	4	4	7	4	4	1	0	1	0	0	0	3	6	4	1	2	2	2	3	3	2	3	3	4	2
Q9LS03	Q9LS03	8	3	3	Allene oxide cyclase 1, chloroplastic	AOC1		1	8	3	3	1	3	1	1	3	3	4	1	5	4	5	3	4	4	4	6	5	3	1	0	1	0	0	0	1	4	2	1	2	2	0	0	0	0	1	1	2	0
Q9LS10-2;Q9LS10	Q9LS10-2;Q9LS10	1;1	1;1	1;1	Probable S-adenosylmethionine-dependent methyltransferase At5g38100		;	2	1	1	1	0	0	0	0	0	0	0	1	0	0	0	0	0	1	0	1	0	0	0	0	0	0	0	0	0	1	0	0	0	0	0	0	0	0	0	0	0	1
Q9LSE4	Q9LSE4	1	1	1		CCB1		1	1	1	1	0	0	0	0	0	0	0	0	0	0	0	0	0	0	0	0	0	0	1	0	0	0	1	0	1	0	1	0	1	0	0	0	0	0	0	0	0	0
Q9LSL9	Q9LSL9	1	1	1	Pentatricopeptide repeat-containing protein At5g65560			1	1	1	1	0	1	0	0	0	0	0	1	0	0	0	0	0	1	0	0	0	0	0	0	0	0	0	0	0	0	0	0	0	0	0	1	0	0	0	0	0	1
Q9LSQ5;Q6NQE2	Q9LSQ5;Q6NQE2	4;3	4;3	4;3	NAD(P)H dehydrogenase (quinone) FQR1;Probable NAD(P)H dehydrogenase (quinone) FQR1-like 1	FQR1;At4g27270	;	2	4	4	4	0	0	0	0	0	0	1	0	0	0	1	0	0	0	0	0	0	0	0	0	0	0	0	0	3	0	2	0	2	0	0	0	0	0	0	0	1	0
Q9LSV0-2;Q9LSV0	Q9LSV0-2;Q9LSV0	6;6	6;6	6;6	Glyoxylate/succinic semialdehyde reductase 1	GLYR1	;	2	6	6	6	0	0	0	0	0	0	1	0	0	0	2	0	0	0	0	0	0	0	1	1	2	1	2	1	2	4	0	2	0	0	0	0	0	0	0	0	1	0
Q9SW09;Q9LTF2	Q9SW09;Q9LTF2	2;2	2;2	2;2	40S ribosomal protein S10-1;40S ribosomal protein S10-3	RPS10A;RPS10C	;	2	2	2	2	0	0	0	0	1	0	0	0	1	0	1	0	0	0	0	0	0	0	0	0	0	0	0	0	2	0	1	0	1	0	0	0	0	0	1	0	0	0
Q9LTT8-2;Q9LTT8	Q9LTT8-2;Q9LTT8	1;1	1;1	1;1	Enhancer of mRNA-decapping protein 4	VCS	;	2	1	1	1	0	0	0	0	0	0	0	0	0	0	0	1	0	0	0	0	0	0	0	0	0	0	0	1	0	0	0	0	0	0	0	0	0	0	0	0	0	0
Q9LTX3-2;Q9LTX3	Q9LTX3-2;Q9LTX3	1;1	1;1	1;1	Pyridoxine/pyridoxamine 5-phosphate oxidase 1, chloroplastic;Pyridoxine/pyridoxamine 5-phosphate oxidase;Probable NAD(P)HX epimerase	PPOX1	;	2	1	1	1	0	0	0	0	0	0	0	1	0	0	0	0	0	0	0	0	0	0	0	0	0	0	0	0	0	0	0	0	0	0	0	0	0	0	0	0	0	1
Q9LTX9;Q9LTX9-2	Q9LTX9;Q9LTX9-2	26;13	9;5	9;5	Heat shock 70 kDa protein 7, chloroplastic	HSP70-7	;	2	26	9	9	3	0	4	2	5	1	8	7	5	3	7	2	4	1	2	2	3	2	16	9	19	8	21	14	11	9	10	8	8	7	0	0	0	0	1	0	3	2
Q9LU85;Q6DBN2	Q9LU85;Q6DBN2	2;1	2;1	2;1	Probable plastid-lipid-associated protein 4, chloroplastic;Probable plastid-lipid-associated protein 5, chloroplastic	PAP4;PAP5	;	2	2	2	2	1	0	1	0	2	0	0	0	1	0	1	0	0	0	0	0	0	0	0	0	0	0	0	0	0	0	0	0	0	0	1	0	1	0	2	0	0	0
Q9LU86	Q9LU86	7	7	7	Peroxiredoxin Q, chloroplastic	PRXQ		1	7	7	7	0	0	0	0	0	0	5	0	4	0	3	0	1	0	2	0	3	0	0	0	1	0	3	0	1	0	0	0	0	0	0	0	0	0	0	0	5	0
Q9LUG9	Q9LUG9	1	1	1	Mediator of RNA polymerase II transcription subunit 33A	MED33A		1	1	1	1	0	0	1	0	0	1	1	0	1	1	1	1	0	0	1	1	1	0	0	1	0	0	1	0	1	0	0	0	1	1	0	0	1	0	0	1	1	0
Q9LUI2;F4IJK1;F4JIF4;F4HZB5	Q9LUI2;F4IJK1;F4JIF4;F4HZB5	2;1;1;1	2;1;1;1	2;1;1;1	Protein NETWORKED 1A;Protein NETWORKED 2D;Protein NETWORKED 1B;Protein NETWORKED 1D	NET1A;NET2D;NET1B;NET1D	;;;	4	2	2	2	0	0	0	0	0	0	0	0	0	0	0	0	0	0	0	1	0	0	1	0	0	0	0	0	0	0	0	0	0	0	0	0	0	0	0	0	0	0
Q9LUR0	Q9LUR0	1	1	1	Condensin-2 complex subunit H2	CAPH2		1	1	1	1	0	0	0	0	0	0	0	0	1	0	0	0	0	0	0	0	0	0	0	0	0	0	0	0	0	0	1	0	0	0	0	0	0	0	0	0	0	0
Q9LUS8	Q9LUS8	1	1	1	Probable protein phosphatase 2C 40			1	1	1	1	0	0	0	0	0	0	0	0	0	0	0	1	0	0	0	0	0	0	0	0	0	0	0	0	0	0	0	0	0	0	0	0	0	0	0	0	0	0
Q9LUT2	Q9LUT2	7	7	5	S-adenosylmethionine synthase 4	METK4		1	7	7	5	0	0	0	0	1	0	3	0	4	3	1	3	0	1	1	0	2	0	1	1	1	4	1	3	4	1	2	2	0	3	0	0	0	0	1	0	3	0
Q9LUW0	Q9LUW0	3	2	2	Linoleate 9S-lipoxygenase 5, chloroplastic	LOX5		1	3	2	2	1	0	0	0	0	0	0	0	0	0	0	1	0	0	1	0	0	0	1	0	0	0	0	0	0	0	0	0	0	0	1	0	0	0	0	0	0	0
Q9LV21	Q9LV21	3	3	3	T-complex protein 1 subunit delta	CCT4		1	3	3	3	0	0	0	0	2	0	1	0	1	0	1	0	0	0	0	0	0	0	0	0	0	0	0	0	0	0	2	0	1	0	0	0	0	0	2	0	1	0
Q9LV33;Q9LV34-2;Q9LV34	Q9LV33;Q9LV34-2;Q9LV34	4;2;2	4;2;2	4;2;2	Beta-glucosidase 44;Beta-glucosidase 43	BGLU44;BGLU43	;;	3	4	4	4	0	1	0	1	0	2	1	2	0	0	1	0	0	1	0	1	0	1	1	0	0	0	0	0	3	0	3	0	3	1	0	1	0	1	0	2	1	2
Q9LV66	Q9LV66	1	1	1	Uncharacterized protein At5g48480			1	1	1	1	0	0	0	0	0	0	0	0	0	0	0	0	0	0	0	0	0	0	1	0	1	0	1	0	0	0	0	0	0	0	0	0	0	0	0	0	0	0
Q9LV77;Q9LV77-2;Q9LFU1;P49078	Q9LV77;Q9LV77-2;Q9LFU1	3;3;2;1	3;3;2;1	3;3;2;1	Asparagine synthetase [glutamine-hydrolyzing] 2;Asparagine synthetase [glutamine-hydrolyzing] 3	ASN2;ASN3	;;	4	3	3	3	0	0	0	0	2	0	1	0	0	0	0	1	1	0	0	0	0	0	0	0	0	0	0	0	0	0	0	0	0	1	0	0	0	0	2	0	1	0
Q9LV79;Q9SID8;Q9LFT9;O80501;Q9SMR4	Q9LV79;Q9SID8;Q9LFT9;O80501;Q9SMR4	2;1;1;1;1	2;1;1;1;1	2;1;1;1;1	Ras-related protein RABH1a;Ras-related protein RABH1d;Ras-related protein RABH1e;Ras-related protein RABH1b;Ras-related protein RABH1c	RABH1A;RABH1D;RABH1E;RABH1B;RABH1C	;;;;	5	2	2	2	0	0	0	0	0	0	0	0	0	0	1	0	0	0	0	0	0	0	1	0	0	0	1	0	0	0	0	0	1	0	0	0	0	0	0	0	0	0
Q9LVE0	Q9LVE0	1	1	1	Protein NRT1/ PTR FAMILY 6.4	NPF6.4		1	1	1	1	0	0	0	0	0	0	0	0	0	0	0	0	0	0	0	0	0	0	0	0	1	0	1	1	0	0	0	0	0	1	0	0	0	0	0	0	0	0
Q9LVI8	Q9LVI8	2	2	2	Glutamine synthetase cytosolic isozyme 1-3	GLN1-3		1	2	2	2	0	0	0	2	0	1	0	1	0	0	0	1	0	1	0	2	0	2	0	0	0	0	0	1	0	1	0	1	0	1	0	0	0	2	0	1	0	1
Q9LVP1	Q9LVP1	1	1	1	DNA topoisomerase 3-alpha	TOP3A		1	1	1	1	0	0	0	0	0	0	0	1	0	0	0	0	0	1	0	0	0	0	0	0	0	0	0	0	0	0	0	0	0	0	0	0	0	0	0	0	0	1
Q9LW55	Q9LW55	1	1	1	Putative F-box protein At3g23420			1	1	1	1	0	0	1	0	0	0	0	0	0	0	0	0	0	0	0	0	0	0	0	0	0	0	0	0	0	0	0	0	0	0	0	0	1	0	0	0	0	0
Q9LW57	Q9LW57	6	6	6	Probable plastid-lipid-associated protein 6, chloroplastic	PAP6		1	6	6	6	1	1	2	2	4	1	4	3	5	3	5	2	3	4	3	4	3	2	5	4	4	3	4	2	5	6	5	5	5	3	1	1	2	2	4	1	4	3
Q9LW68	Q9LW68	1	1	1	Protein LIGHT-DEPENDENT SHORT HYPOCOTYLS 4	LSH4		1	1	1	1	0	1	0	0	0	0	0	0	0	0	0	0	0	0	0	0	0	0	0	0	0	0	0	0	0	0	0	0	0	0	0	1	0	0	0	0	0	0
Q9LW83	Q9LW83	1	1	1	G-type lectin S-receptor-like serine/threonine-protein kinase CES101	CES101		1	1	1	1	0	0	0	0	0	0	0	0	1	0	0	0	0	0	0	0	0	0	0	0	0	0	0	0	0	0	0	0	0	0	0	0	0	0	0	0	0	0
Q9LW85	Q9LW85	2	2	1	MAR-binding filament-like protein 1	MFP1		1	2	2	1	0	0	0	0	0	0	0	0	0	0	0	0	0	0	0	0	0	0	1	0	1	0	0	1	0	0	0	0	0	0	0	0	0	0	0	0	0	0
Q9LX65	Q9LX65	6	6	6	V-type proton ATPase subunit H	VHA-H		1	6	6	6	1	0	1	0	3	0	2	0	2	0	2	0	0	0	0	0	0	0	0	0	0	0	0	0	2	0	3	0	1	0	1	0	1	0	3	0	2	0
Q9LXA8	Q9LXA8	5	5	5	Probable beta-D-xylosidase 6	BXL6		1	5	5	5	0	0	1	1	0	0	0	1	1	2	0	3	0	1	0	2	0	1	0	0	0	0	0	0	0	4	1	3	1	2	0	0	1	1	0	0	0	1
Q9LXC9	Q9LXC9	7	7	7	Soluble inorganic pyrophosphatase 6, chloroplastic	PPA6		1	7	7	7	0	0	0	0	0	0	0	0	0	0	0	0	0	0	0	0	0	0	3	0	6	0	6	0	4	0	1	0	2	0	0	0	0	0	0	0	0	0
Q9LXF4	Q9LXF4	2	2	2	Pentatricopeptide repeat-containing protein At5g15280			1	2	2	2	0	0	0	0	0	0	0	1	0	0	0	0	0	0	0	0	0	0	0	0	0	0	1	0	0	0	0	0	0	0	0	0	0	0	0	0	0	1
Q9LXG1;Q9FLF0	Q9LXG1;Q9FLF0	7;4	7;4	7;4	40S ribosomal protein S9-1;40S ribosomal protein S9-2	RPS9B;RPS9C	;	2	7	7	7	0	0	0	0	1	0	0	0	0	0	0	0	0	0	0	0	0	0	1	1	2	0	1	0	4	0	3	0	5	0	0	0	0	0	1	0	0	0
Q9LXJ0	Q9LXJ0	2	1	1	Cell division protein FtsZ homolog 2-2, chloroplastic	FTSZ2-2		1	2	1	1	0	0	0	0	0	0	0	0	0	0	0	0	0	0	0	0	0	0	0	0	2	0	1	0	1	1	1	0	1	0	0	0	0	0	0	0	0	0
Q9LXK7-2;Q9LXK7	Q9LXK7-2;Q9LXK7	1;1	1;1	1;1	Probable pectinesterase/pectinesterase inhibitor 32;Pectinesterase inhibitor 32;Pectinesterase 32	PME32	;	2	1	1	1	0	0	0	0	1	0	0	0	0	0	0	0	0	0	0	0	0	0	0	0	0	0	0	0	0	0	0	0	0	0	0	0	0	0	1	0	0	0
Q9LXU9	Q9LXU9	1	1	1		T24H18_70		1	1	1	1	0	0	0	0	0	0	0	0	0	0	0	0	0	0	0	0	0	0	0	0	0	0	0	0	1	0	0	0	0	0	0	0	0	0	0	0	0	0
Q9LXX5	Q9LXX5	2	2	2	PsbP domain-containing protein 6, chloroplastic	PPD6		1	2	2	2	0	0	0	0	0	0	0	0	0	0	0	0	0	0	0	0	0	0	0	0	1	0	1	0	2	0	1	0	1	0	0	0	0	0	0	0	0	0
Q9LY66	Q9LY66	9	9	9	50S ribosomal protein L1, chloroplastic	RPL1		1	9	9	9	0	0	0	0	0	0	1	0	0	0	2	0	0	0	0	0	0	0	6	1	4	1	2	1	3	1	2	1	2	1	0	0	0	0	0	0	1	0
Q9LY74	Q9LY74	3	3	3	2-methyl-6-phytyl-1,4-hydroquinone methyltransferase, chloroplastic	VTE3		1	3	3	3	0	0	1	0	2	0	0	0	0	0	0	0	0	0	0	0	0	0	1	0	0	0	0	0	1	0	1	0	0	0	0	0	1	0	2	0	0	0
Q9LY82	Q9LY82	1	1	1	Probable glucuronokinase 2	GLCAK2		1	1	1	1	0	0	0	0	0	0	0	0	0	0	0	0	1	0	0	0	0	0	0	0	0	0	0	0	0	0	0	0	0	0	0	0	0	0	0	0	0	0
Q9LYA9	Q9LYA9	6	6	6	Chloroplast stem-loop binding protein of 41 kDa a, chloroplastic	CSP41A		1	6	6	6	1	0	1	1	1	1	1	1	1	2	1	0	1	1	0	1	2	0	2	2	2	3	3	1	1	5	1	2	1	2	1	0	1	1	1	1	1	1
Q9LYG3;Q9XGZ0;O82191;Q9CA83	Q9LYG3	21;8;2;1	21;8;2;1	21;8;2;1	NADP-dependent malic enzyme 2	NADP-ME2		4	21	21	21	1	12	2	11	1	13	0	13	0	15	1	8	2	15	1	12	0	16	0	0	0	0	0	0	3	14	1	10	2	7	1	12	2	11	1	13	0	13
Q9LYK9	Q9LYK9	3	3	1	40S ribosomal protein S26-3	RPS26C		1	3	3	1	1	0	1	1	1	0	1	1	0	0	0	1	1	0	0	0	0	0	2	1	2	1	1	0	3	0	2	0	2	0	1	0	1	1	1	0	1	1
Q9LYN2	Q9LYN2	1	1	1	Ferritin-3, chloroplastic	FER3		1	1	1	1	0	1	0	0	0	0	0	0	0	0	0	0	0	0	0	0	0	0	0	0	0	0	0	0	0	0	0	0	0	0	0	1	0	0	0	0	0	0
Q9LZ06	Q9LZ06	1	1	1	Glutathione S-transferase L3	GSTL3		1	1	1	1	0	0	0	0	0	0	0	0	0	0	0	0	0	0	0	0	0	0	1	0	1	0	0	0	1	0	1	0	1	0	0	0	0	0	0	0	0	0
Q9LZ66	Q9LZ66	8	8	8	Sulfite reductase [ferredoxin], chloroplastic	SIR		1	8	8	8	1	0	0	2	3	1	0	4	0	2	1	1	0	0	0	0	0	0	0	0	0	0	0	0	2	5	2	3	2	2	1	0	0	2	3	1	0	4
Q9LZ72	Q9LZ72	1	1	1	3-ketoacyl-CoA synthase 21	KCS21		1	1	1	1	0	0	0	0	0	0	0	0	0	0	1	0	0	0	0	0	0	0	0	0	0	0	0	0	0	0	0	0	0	0	0	0	0	0	0	0	0	0
Q9LZB8	Q9LZB8	1	1	1	ABC transporter B family member 29, chloroplastic	ABCB29		1	1	1	1	0	0	0	0	0	0	0	0	0	0	0	0	0	0	0	0	0	0	0	0	0	0	0	0	0	0	0	1	0	0	0	0	0	0	0	0	0	0
Q9LZF5	Q9LZF5	5	4	4	Lectin-like protein At5g03350			1	5	4	4	1	1	1	2	2	2	2	3	1	3	3	2	0	4	1	3	1	2	0	0	0	0	0	0	2	4	1	3	0	2	0	1	0	2	1	2	1	2
Q9LZG0	Q9LZG0	7	1	1	Adenosine kinase 2	ADK2		1	7	1	1	0	0	2	0	4	0	5	0	2	1	7	1	1	1	0	0	1	0	1	0	4	1	3	0	6	3	7	1	7	2	0	0	0	0	0	0	1	0
Q9LZH9;P49692	Q9LZH9;P49692	3;2	3;2	3;2	60S ribosomal protein L7a-2;60S ribosomal protein L7a-1	RPL7AB;RPL7AA	;	2	3	3	3	0	0	0	1	0	0	0	0	0	0	0	0	0	0	0	0	0	0	1	0	1	0	0	0	0	0	1	0	0	0	0	0	0	1	0	0	0	0
Q9LZM8	Q9LZM8	2	2	2	BEL1-like homeodomain protein 9	BLH9		1	2	2	2	0	0	0	0	0	0	0	0	0	0	0	0	0	0	0	1	0	0	0	0	0	0	0	1	0	0	0	0	0	0	0	0	0	0	0	0	0	0
Q9LZR3	Q9LZR3	1	1	1	Glucomannan 4-beta-mannosyltransferase 9	CSLA9		1	1	1	1	1	0	0	0	0	0	0	0	0	0	0	0	0	0	0	0	0	0	0	0	0	0	0	0	0	0	0	0	0	0	1	0	0	0	0	0	0	0
Q9LZR8	Q9LZR8	1	1	1	PAN domain-containing protein At5g03700			1	1	1	1	0	0	0	1	1	0	1	1	1	1	0	1	0	1	0	1	0	1	0	0	1	0	0	0	0	0	0	0	0	0	0	0	0	1	1	0	1	1
Q9LZX1-2;Q9LZX1	Q9LZX1-2;Q9LZX1	2;2	2;2	2;2	Protein LURP-one-related 15		;	2	2	2	2	0	0	0	1	1	1	1	0	0	0	0	0	0	0	0	0	0	0	0	0	0	0	0	0	0	0	1	0	1	0	0	0	0	1	1	1	1	0
Q9M092	Q9M092	1	1	1	Wall-associated receptor kinase-like 17	WAKL17		1	1	1	1	0	0	0	0	0	0	0	0	0	0	0	0	0	0	0	0	0	0	0	0	0	0	0	0	0	0	0	0	1	0	0	0	0	0	0	0	0	0
Q9M0E2;O82204	Q9M0E2;O82204	2;1	2;1	2;1	60S ribosomal protein L28-2;60S ribosomal protein L28-1	RPL28C;RPL28A	;	2	2	2	2	0	1	0	1	0	1	1	1	1	1	1	1	0	1	0	1	1	1	2	1	0	1	1	1	2	1	2	1	1	1	0	1	0	1	0	1	1	1
Q9M0X9	Q9M0X9	1	1	1	4-coumarate--CoA ligase-like 7	4CLL7		1	1	1	1	0	0	0	0	0	0	1	0	0	0	0	0	0	0	0	0	0	0	0	0	0	0	0	0	0	0	0	0	0	0	0	0	0	0	0	0	1	0
Q9M0Y8	Q9M0Y8	1	1	1	Vesicle-fusing ATPase	NSF		1	1	1	1	0	0	0	0	0	0	0	0	0	0	0	0	0	0	0	0	0	0	0	0	0	1	0	1	0	0	0	0	0	0	0	0	0	0	0	0	0	0
Q9M115	Q9M115	1	1	1	Protein S-acyltransferase 18	PAT18		1	1	1	1	0	0	0	0	0	0	0	0	0	0	0	0	1	0	0	0	0	0	0	0	0	0	0	0	0	0	0	0	0	0	0	0	0	0	0	0	0	0
Q9M126-2;Q9M126	Q9M126-2;Q9M126	1;1	1;1	1;1	NAC domain-containing protein 69	NAC69	;	2	1	1	1	0	0	0	0	0	0	0	0	0	0	1	0	1	0	0	0	0	0	0	0	0	0	0	0	0	0	1	0	0	0	0	0	0	0	0	0	0	0
Q9M158	Q9M158	4	4	4	Rhodanese-like domain-containing protein 4, chloroplastic	STR4		1	4	4	4	1	0	0	0	0	0	1	0	0	0	1	0	0	0	0	0	0	0	1	0	4	0	1	0	2	1	2	1	2	0	1	0	0	0	0	0	1	0
Q9M1D8	Q9M1D8	1	1	1	Pentatricopeptide repeat-containing protein At3g60050			1	1	1	1	0	0	0	0	0	1	0	0	0	0	0	1	0	0	0	0	0	0	0	0	0	0	0	0	0	0	0	0	0	0	0	0	0	0	0	1	0	0
Q9M1X0	Q9M1X0	5	5	5	Ribosome-recycling factor, chloroplastic	RRF		1	5	5	5	0	0	0	0	0	0	0	0	0	0	0	0	0	0	0	0	0	0	0	0	1	0	3	0	1	1	2	1	2	0	0	0	0	0	0	0	0	0
Q9M1X2	Q9M1X2	2	2	2	Fatty-acid-binding protein 1	FAP1		1	2	2	2	0	0	0	0	0	0	0	0	0	0	1	0	1	0	0	0	0	0	0	1	0	0	0	0	0	0	0	0	0	0	0	0	0	0	0	0	0	0
Q9M290	Q9M290	1	1	1	Putative NAC domain-containing protein 61	NAC061		1	1	1	1	0	0	0	0	0	0	0	1	0	0	0	0	0	0	0	0	0	0	0	0	0	0	0	0	0	0	0	0	0	0	0	0	0	0	0	0	0	1
Q9M2E2	Q9M2E2	4	4	4	(+)-neomenthol dehydrogenase	SDR1		1	4	4	4	0	0	0	0	0	0	0	0	0	0	0	0	0	0	0	0	0	0	0	0	1	0	2	0	1	0	0	0	0	0	0	0	0	0	0	0	0	0
Q9M2H7;Q9ZT87-2;Q9ZT87	Q9M2H7;Q9ZT87-2;Q9ZT87	2;1;1	2;1;1	2;1;1	Protein PELOTA 2;Protein PELOTA 1	PEL2;PEL1	;;	3	2	2	2	0	0	0	1	0	0	0	0	0	0	0	0	0	0	0	1	0	0	0	0	0	0	0	0	0	0	0	0	0	0	0	0	0	1	0	0	0	0
Q9M2K0;Q39160;F4HWY6;F4K5J1;F4HXP9;F4IRU3	Q9M2K0;Q39160;F4HWY6;F4K5J1;F4HXP9;F4IRU3	2;1;1;1;1;1	2;1;1;1;1;1	2;1;1;1;1;1	Myosin-16;Myosin-5;Myosin-11;Myosin-17;Myosin-9;Myosin-12	XI-J;XI-1;XI-E;XI-K;XI-C;XI-F	;;;;;	6	2	2	2	0	0	0	0	1	0	0	0	0	0	0	0	0	0	0	0	0	1	0	0	0	0	0	0	0	0	0	0	0	0	0	0	0	0	1	0	0	0
Q9M2P7	Q9M2P7	2	2	2	Probable plastid-lipid-associated protein 9, chloroplastic	PAP9		1	2	2	2	0	0	0	0	0	0	0	0	0	0	0	0	0	0	0	0	0	0	0	0	1	0	1	0	0	0	0	0	0	0	0	0	0	0	0	0	0	0
Q9M2T1	Q9M2T1	1	1	1	AP3-complex subunit beta-A	AP3BA		1	1	1	1	0	0	0	0	0	0	0	0	0	0	0	0	0	0	0	0	0	0	0	0	0	0	0	0	0	1	0	0	0	0	0	0	0	0	0	0	0	0
Q9M2V5	Q9M2V5	1	1	1	ABC transporter G family member 18	ABCG18		1	1	1	1	0	0	0	0	0	0	0	0	0	0	0	0	0	0	0	0	0	0	0	0	0	0	0	0	0	0	0	0	1	0	0	0	0	0	0	0	0	0
Q9M2Y6	Q9M2Y6	1	1	1	Uncharacterized protein At3g49720			1	1	1	1	1	0	0	0	1	0	0	0	0	0	0	0	0	0	0	0	0	0	0	0	0	0	0	0	0	0	0	0	0	0	1	0	0	0	1	0	0	0
Q9M330	Q9M330	1	1	1	Probable proteasome inhibitor			1	1	1	1	0	0	0	0	1	0	1	1	1	0	1	0	0	0	0	0	0	0	0	0	0	0	1	0	1	0	1	1	1	0	0	0	0	0	1	0	1	1
Q9M336-2;Q9M336	Q9M336-2;Q9M336	1;1	1;1	1;1	Uracil phosphoribosyltransferase, chloroplastic	UPP	;	2	1	1	1	0	0	0	0	0	0	0	1	1	0	0	0	0	0	0	0	0	0	0	0	0	0	0	0	0	1	0	1	1	0	0	0	0	0	0	0	0	1
Q9M401	Q9M401	2	2	2	Branched-chain-amino-acid aminotransferase 3, chloroplastic	BCAT3		1	2	2	2	0	0	0	0	0	0	0	0	0	1	0	0	0	0	0	0	0	0	0	0	0	0	0	0	1	2	1	1	2	0	0	0	0	0	0	0	0	0
Q9M591	Q9M591	3	3	3	Magnesium-protoporphyrin IX monomethyl ester [oxidative] cyclase, chloroplastic	CRD1		1	3	3	3	0	0	0	0	0	0	0	0	0	0	0	1	0	0	0	0	0	0	0	0	0	0	0	0	2	0	1	0	1	0	0	0	0	0	0	0	0	0
Q9M5J8	Q9M5J8	2	2	2	Polygalacturonase inhibitor 2	PGIP2		1	2	2	2	0	0	0	0	0	0	0	0	0	0	1	1	0	0	0	0	0	0	0	0	0	0	0	0	0	1	0	0	0	0	0	0	0	0	0	0	0	0
Q9M5K2;Q9M5K2-2	Q9M5K2	6;1	2;0	2;0	Dihydrolipoyl dehydrogenase 2, mitochondrial	LPD2		2	6	2	2	1	2	1	3	1	1	3	1	2	2	3	1	1	1	0	2	1	0	0	1	0	3	0	4	1	2	1	4	0	2	0	0	0	0	0	0	0	0
Q9M5K3	Q9M5K3	10	10	6	Dihydrolipoyl dehydrogenase 1, mitochondrial	LPD1		1	10	10	6	1	4	2	5	1	3	4	1	3	3	6	1	3	1	0	3	1	1	0	2	0	3	0	9	2	3	3	7	2	3	1	4	2	5	1	3	4	1
Q9M5P2	Q9M5P2	1	1	1	Secretory carrier-associated membrane protein 3	SCAMP3		1	1	1	1	0	0	0	0	0	0	0	0	1	0	1	0	0	0	0	0	0	0	0	0	0	0	0	0	0	0	0	0	0	0	0	0	0	0	0	0	0	0
Q9M7T0	Q9M7T0	1	1	1	Peroxiredoxin-2F, mitochondrial	PRXIIF		1	1	1	1	0	0	0	0	0	0	1	0	1	0	1	0	0	0	0	0	0	0	0	0	0	0	0	0	0	0	0	0	0	0	0	0	0	0	0	0	1	0
Q9M7Z1	Q9M7Z1	1	1	1	Lipoamide acyltransferase component of branched-chain alpha-keto acid dehydrogenase complex, mitochondrial	BCE2		1	1	1	1	0	0	0	0	0	0	0	0	0	0	0	0	0	0	0	0	0	0	0	0	1	1	0	1	0	0	0	0	1	0	0	0	0	0	0	0	0	0
Q9M879	Q9M879	2	2	1	Acyl-[acyl-carrier-protein] desaturase 5, chloroplastic	S-ACP-DES5		1	2	2	1	0	0	0	0	0	0	0	0	0	0	0	0	0	0	0	0	0	0	0	0	0	1	0	0	2	0	1	0	1	0	0	0	0	0	0	0	0	0
Q9M888;Q8L7N0	Q9M888;Q8L7N0	4;3	4;3	4;3	T-complex protein 1 subunit zeta 1;T-complex protein 1 subunit zeta 2	CCT6A;CCT6B	;	2	4	4	4	0	0	0	0	0	0	0	0	0	0	0	1	0	0	0	0	0	0	0	0	0	1	0	1	3	0	2	0	0	1	0	0	0	0	0	0	0	0
Q9M8D3	Q9M8D3	1	1	1	Probable phosphoribosylformylglycinamidine synthase, chloroplastic/mitochondrial			1	1	1	1	0	0	0	0	0	0	0	0	0	0	0	0	0	0	0	0	1	0	0	0	0	0	0	0	0	0	0	0	0	0	0	0	0	0	0	0	0	0
Q9M8R9	Q9M8R9	1	1	1	Putative 4-hydroxy-4-methyl-2-oxoglutarate aldolase 1			1	1	1	1	0	0	0	0	0	0	0	0	0	1	0	0	0	0	0	1	0	1	0	0	0	0	0	0	0	0	0	0	0	0	0	0	0	0	0	0	0	0
Q9M8S8	Q9M8S8	2	2	2	Inositol-phosphate phosphatase	VTC4		1	2	2	2	0	0	0	0	0	0	0	0	0	0	0	0	0	0	0	0	0	0	0	0	0	0	1	0	1	0	1	0	1	0	0	0	0	0	0	0	0	0
Q9M8T5	Q9M8T5	1	1	1	WEB family protein At3g02930, chloroplastic			1	1	1	1	1	0	0	0	0	0	0	0	0	0	0	0	0	0	0	0	0	0	0	0	0	0	0	0	0	0	0	0	0	0	1	0	0	0	0	0	0	0
Q9M9F1	Q9M9F1	1	1	1	Glutathione S-transferase U23	GSTU23		1	1	1	1	0	0	0	0	0	0	0	0	0	0	0	0	0	0	0	0	0	0	0	0	0	1	0	0	0	0	0	0	0	0	0	0	0	0	0	0	0	0
Q9M9K1	Q9M9K1	3	1	1	Probable 2,3-bisphosphoglycerate-independent phosphoglycerate mutase 2			1	3	1	1	0	0	0	0	0	0	0	0	0	0	0	0	0	0	0	0	0	0	0	0	1	1	1	0	1	0	2	1	2	0	0	0	0	0	0	0	0	0
Q9M9P3	Q9M9P3	10	10	3	Probable UTP--glucose-1-phosphate uridylyltransferase 2			1	10	10	3	0	1	1	0	1	1	4	0	3	0	5	1	1	0	0	0	1	1	3	1	4	1	6	2	5	1	7	2	7	2	0	1	1	0	1	1	4	0
Q9M9S3	Q9M9S3	2	2	2	Single-stranded DNA-binding protein WHY1, chloroplastic	WHY1		1	2	2	2	0	1	0	0	0	0	0	0	0	0	0	1	0	0	0	0	0	0	0	0	0	0	0	0	0	0	0	0	0	0	0	1	0	0	0	0	0	0
Q9M9W1	Q9M9W1	3	2	2	60S ribosomal protein L22-2	RPL22B		1	3	2	2	1	0	2	0	2	0	1	0	1	0	1	0	1	0	1	0	2	0	1	0	1	1	1	0	2	0	1	0	1	1	1	0	2	0	1	0	1	0
Q9MA60	Q9MA60	2	2	2	Formin-like protein 11	FH11		1	2	2	2	0	0	0	0	0	0	0	1	0	0	0	0	0	0	0	0	0	0	0	0	0	0	0	0	0	0	0	0	1	0	0	0	0	0	0	0	0	1
Q9MA79	Q9MA79	8	8	8	Fructose-1,6-bisphosphatase, cytosolic			1	8	8	8	0	1	0	1	0	0	0	2	0	2	1	2	0	1	0	4	0	0	0	0	0	1	0	0	0	3	0	3	0	1	0	1	0	1	0	0	0	2
Q9MAC5	Q9MAC5	1	1	1	Polypyrimidine tract-binding protein homolog 1	PTB		1	1	1	1	0	0	0	0	0	0	0	0	0	0	0	0	0	0	1	0	0	0	0	0	1	0	0	0	1	0	0	0	0	0	0	0	0	0	0	0	0	0
Q9MAH0;Q84VW9	Q9MAH0;Q84VW9	12;9	5;4	5;4	Phosphoenolpyruvate carboxylase 1;Phosphoenolpyruvate carboxylase 3	PPC1;PPC3	;	2	12	5	5	1	7	1	3	1	3	1	2	0	2	1	4	0	2	0	2	0	1	1	4	2	5	1	4	1	1	1	2	5	4	0	3	0	1	0	0	0	0
Q9SEI3;Q9MAK9	Q9SEI3;Q9MAK9	4;4	3;3	3;3	26S protease regulatory subunit 10B homolog A;26S protease regulatory subunit S10B homolog B	RPT4A;RPT4B	;	2	4	3	3	0	2	0	2	1	2	1	0	0	0	0	0	0	0	0	1	0	0	0	1	0	1	0	2	0	0	0	1	0	1	0	2	0	2	1	2	1	0
Q9MAP3	Q9MAP3	6	6	6	50S ribosomal protein L11, chloroplastic	RPL11		1	6	6	6	1	0	2	0	3	0	3	0	3	0	4	0	2	0	1	0	2	0	4	0	2	0	5	0	4	0	2	0	1	0	1	0	2	0	3	0	3	0
Q9MAP5	Q9MAP5	1	1	1	Subtilisin-like protease SBT3.3	SBT3.3		1	1	1	1	0	0	0	0	0	0	0	0	0	0	0	0	0	0	0	0	0	0	0	0	0	0	0	0	0	0	0	0	1	0	0	0	0	0	0	0	0	0
Q9NRR4-3;Q9NRR4-4	Q9NRR4-3;Q9NRR4-4	1;1	1;1	1;1			;	2	1	1	1	0	0	0	0	0	0	0	0	0	0	1	0	0	0	0	0	0	0	0	0	0	0	0	0	0	0	0	0	0	0	0	0	0	0	0	0	0	0
Q9S714	Q9S714	4	2	2	Photosystem I reaction center subunit IV B, chloroplastic	PSAE2		1	4	2	2	1	0	1	0	1	0	2	0	1	0	1	0	2	1	1	1	2	1	2	2	3	1	2	1	4	2	4	1	3	1	0	0	0	0	0	0	0	0
Q9S720	Q9S720	1	1	1	PsbP domain-containing protein 3, chloroplastic	PPD3		1	1	1	1	0	0	0	0	1	0	1	0	1	0	1	0	0	0	0	0	1	0	0	0	0	0	0	0	1	0	0	0	0	0	0	0	0	0	1	0	1	0
Q9S726	Q9S726	9	9	9	Probable ribose-5-phosphate isomerase 3, chloroplastic	RPI3		1	9	9	9	0	0	0	0	0	0	0	0	2	0	1	0	0	0	0	0	0	0	3	1	6	1	7	1	3	2	3	1	2	0	0	0	0	0	0	0	0	0
Q9S757;Q9S757-3;Q9S757-2	Q9S757;Q9S757-3;Q9S757-2	9;5;5	9;5;5	9;5;5	Bifunctional L-3-cyanoalanine synthase/cysteine synthase C1, mitochondrial	CYSC1	;;	3	9	9	9	3	1	3	3	3	3	3	5	3	4	3	1	3	3	0	4	4	3	0	1	1	2	1	0	3	7	3	6	3	3	3	1	3	3	3	3	3	5
Q9S762	Q9S762	2	2	2	ATP phosphoribosyltransferase 1, chloroplastic	HISN1A		1	2	2	2	0	0	1	0	2	0	1	0	1	0	1	0	0	0	0	0	0	0	1	0	0	0	1	0	2	0	2	0	2	0	0	0	1	0	2	0	1	0
Q9S775	Q9S775	2	2	2	CHD3-type chromatin-remodeling factor PICKLE	PKL		1	2	2	2	0	0	0	0	0	0	0	0	0	0	0	0	0	0	0	0	0	0	1	0	0	0	0	0	0	0	0	0	1	1	0	0	0	0	0	0	0	0
Q9S795	Q9S795	6	6	6	Betaine aldehyde dehydrogenase 1, chloroplastic	ALDH10A8		1	6	6	6	1	0	0	1	1	1	0	1	0	1	0	2	0	1	0	1	0	0	0	0	0	1	0	1	0	4	0	4	1	2	1	0	0	1	1	1	0	1
Q9S7A9	Q9S7A9	1	1	1	Squamosa promoter-binding-like protein 4	SPL4		1	1	1	1	0	0	0	0	0	0	0	0	1	0	0	1	0	0	0	0	0	0	0	0	0	0	0	0	0	0	0	0	0	0	0	0	0	0	0	0	0	0
Q9S7B5	Q9S7B5	3	3	3	Threonine synthase 1, chloroplastic	TS1		1	3	3	3	1	1	0	2	0	1	0	1	0	2	0	2	0	1	0	1	0	1	0	0	0	0	0	2	1	3	1	2	2	1	1	1	0	2	0	1	0	1
Q9S7E4	Q9S7E4	5	5	5	Formate dehydrogenase, mitochondrial	FDH1		1	5	5	5	1	0	0	0	0	1	2	1	0	2	1	0	0	0	0	0	0	1	0	0	0	0	0	0	2	3	2	3	2	1	1	0	0	0	0	1	2	1
Q9S7H1	Q9S7H1	8	8	1	Photosystem I reaction center subunit II-1, chloroplastic	psaD1		1	8	8	1	3	3	4	2	5	3	6	4	4	3	6	0	3	3	3	3	3	2	6	3	5	4	5	4	6	4	8	3	6	2	3	3	4	2	5	3	6	4
Q9S7L9	Q9S7L9	1	1	1	Cytochrome c oxidase subunit 6b-1	COX6B-1		1	1	1	1	0	0	0	0	0	0	0	0	0	0	0	0	0	0	0	0	0	0	0	0	1	0	1	0	0	0	0	0	0	0	0	0	0	0	0	0	0	0
Q9S7N7	Q9S7N7	3	3	3	Photosystem I reaction center subunit V, chloroplastic	PSAG		1	3	3	3	0	1	0	1	1	1	1	1	1	1	0	1	0	1	0	1	1	2	2	1	1	1	1	1	2	1	2	1	1	1	0	1	0	1	1	1	1	1
Q9S7P5	Q9S7P5	1	1	1	Squamosa promoter-binding-like protein 12	SPL12		1	1	1	1	0	0	1	0	1	0	1	0	0	0	0	0	1	0	0	0	0	0	0	0	0	0	1	0	0	0	0	0	0	0	0	0	1	0	1	0	1	0
Q9S7T8	Q9S7T8	1	1	1	Serpin-ZX			1	1	1	1	0	0	0	0	0	0	0	0	0	0	0	0	0	0	0	0	0	0	1	0	0	0	1	0	0	0	0	0	0	0	0	0	0	0	0	0	0	0
Q9S7W1	Q9S7W1	2	1	1	Chlorophyll a-b binding protein CP29.3, chloroplastic	LHCB4.3		1	2	1	1	0	0	0	0	0	0	0	0	1	0	0	0	0	0	0	0	0	0	0	0	2	0	0	0	1	0	2	0	0	0	0	0	0	0	0	0	0	0
Q9S7Y7;F4J6T7	Q9S7Y7	4;1	4;1	4;1	Alpha-xylosidase 1	XYL1		2	4	4	4	0	4	0	2	0	2	0	1	0	1	0	0	0	0	0	1	0	0	0	0	0	0	0	0	0	0	0	1	0	0	0	4	0	2	0	2	0	1
Q9S810;Q9FK68;Q39222;Q9LK99;Q9FJH0;Q1PEX3	Q9S810;Q9FK68;Q39222;Q9LK99;Q9FJH0;Q1PEX3	2;1;1;1;1;1	1;0;0;0;0;0	1;0;0;0;0;0	Ras-related protein RABA1i;Ras-related protein RABA1c;Ras-related protein RABA1b;Ras-related protein RABA1g;Ras-related protein RABA1f;Ras-related protein RABA1h	RABA1I;RABA1C;RABA1B;RABA1G;RABA1F;RABA1H	;;;;;	6	2	1	1	0	0	0	0	0	0	0	0	0	0	0	0	1	0	0	0	1	1	0	0	0	0	0	0	1	0	0	0	0	0	0	0	0	0	0	0	0	0
Q9S831	Q9S831	6	6	4	Photosystem I reaction center subunit IV A, chloroplastic	PSAE1		1	6	6	4	1	0	2	0	2	0	2	0	3	1	4	0	2	1	1	1	2	1	5	2	5	2	5	3	5	4	6	3	6	2	1	0	2	0	2	0	2	0
Q9S834	Q9S834	1	1	1	ATP-dependent Clp protease proteolytic subunit 5, chloroplastic	CLPP5		1	1	1	1	0	1	0	1	1	1	0	1	1	1	1	1	1	1	0	1	1	1	1	1	1	1	1	1	1	1	1	1	1	1	0	1	0	1	1	1	0	1
Q9S841	Q9S841	21	6	6	Oxygen-evolving enhancer protein 1-2, chloroplastic	PSBO2		1	21	6	6	2	1	3	1	4	1	7	2	8	1	10	1	5	1	5	1	7	1	12	2	14	4	15	2	15	7	12	4	11	2	0	0	0	0	0	0	0	0
Q9S850	Q9S850	3	3	3	Sulfite oxidase	SOX		1	3	3	3	0	1	0	1	0	0	0	0	0	2	0	3	1	1	0	1	0	1	0	0	0	1	0	1	0	1	0	0	0	0	0	1	0	1	0	0	0	0
Q9S9N5	Q9S9N5	1	1	1	Putative cyclic nucleotide-gated ion channel 7	CNGC7		1	1	1	1	0	0	0	0	0	0	0	0	0	0	0	0	0	0	0	0	0	0	0	0	1	0	0	0	1	0	0	0	1	0	0	0	0	0	0	0	0	0
Q9S9P1;Q9SKZ3	Q9S9P1;Q9SKZ3	2;1	2;1	2;1	40S ribosomal protein S12-1;40S ribosomal protein S12-2	RPS12A;RPS12C	;	2	2	2	2	0	0	0	0	0	0	0	0	0	0	0	0	0	0	0	0	0	0	0	0	0	0	0	0	1	0	1	0	0	0	0	0	0	0	0	0	0	0
Q9S9P6	Q9S9P6	1	1	1	UDP-glycosyltransferase 78D1	UGT78D1		1	1	1	1	0	0	0	0	1	0	1	0	1	0	1	0	0	0	0	0	0	0	0	0	0	0	0	0	0	0	0	0	1	0	0	0	0	0	1	0	1	0
Q9SA14	Q9SA14	5	2	2	3-isopropylmalate dehydrogenase 1, chloroplastic	IMDH1		1	5	2	2	0	1	0	1	0	1	0	1	1	1	2	1	1	1	0	1	0	1	2	1	3	1	3	1	4	1	4	1	2	2	0	0	0	0	0	0	0	0
Q9SA18	Q9SA18	2	2	2	Bifunctional aspartokinase/homoserine dehydrogenase 1, chloroplastic;Aspartokinase;Homoserine dehydrogenase	AKHSDH1		1	2	2	2	0	0	0	0	0	0	0	0	0	0	0	0	0	0	0	0	0	0	0	0	0	1	0	1	1	1	1	0	0	0	0	0	0	0	0	0	0	0
Q9SA51	Q9SA51	1	1	1	LOB domain-containing protein 3	LBD3		1	1	1	1	0	0	0	0	0	0	0	0	0	0	0	0	0	1	0	0	0	0	0	0	0	0	0	0	0	0	0	0	0	0	0	0	0	0	0	0	0	0
Q9SA52	Q9SA52	14	14	14	Chloroplast stem-loop binding protein of 41 kDa b, chloroplastic	CSP41B		1	14	14	14	5	4	5	6	5	5	5	8	3	10	4	5	4	6	4	7	4	4	3	2	3	5	2	3	3	6	3	3	3	6	5	4	5	6	5	5	5	8
Q9SA56	Q9SA56	8	1	1	Photosystem I reaction center subunit II-2, chloroplastic	PSAD2		1	8	1	1	2	2	3	1	4	2	5	3	3	2	5	0	3	2	3	2	3	2	6	2	5	3	5	3	6	4	8	2	6	1	0	0	0	0	0	0	0	0
Q9SA60	Q9SA60	3	3	3	Pentatricopeptide repeat-containing protein At1g03100, mitochondrial			1	3	3	3	0	0	0	0	0	0	0	0	0	0	0	1	0	0	0	1	0	0	0	0	1	0	0	0	0	0	0	0	0	0	0	0	0	0	0	0	0	0
Q9SA73	Q9SA73	3	3	3	Obg-like ATPase 1	T5I8.3		1	3	3	3	0	0	0	0	0	0	0	0	0	0	1	0	0	0	0	0	0	0	0	0	0	0	0	1	2	0	1	0	1	0	0	0	0	0	0	0	0	0
Q9SAA2	Q9SAA2	3	3	3	ATP-dependent Clp protease proteolytic subunit 6, chloroplastic	CLPP6		1	3	3	3	1	2	0	1	1	1	1	1	0	1	0	0	0	0	0	1	0	1	0	1	0	1	0	0	0	0	0	1	1	0	1	2	0	1	1	1	1	1
Q9SAC6	Q9SAC6	4	4	4	Alpha-glucan water dikinase 1, chloroplastic	GWD1		1	4	4	4	0	0	0	2	0	0	0	0	0	0	0	0	0	0	0	0	0	0	1	1	0	1	1	3	0	0	0	0	0	3	0	0	0	2	0	0	0	0
Q9SAI1	Q9SAI1	1	1	1	Factor of DNA methylation 5	FDM5		1	1	1	1	0	0	0	0	0	1	0	0	0	0	0	0	0	0	0	0	0	0	0	0	0	0	0	0	0	0	0	0	0	0	0	0	0	0	0	1	0	0
Q9SAK4	Q9SAK4	10	10	10	Succinate-semialdehyde dehydrogenase, mitochondrial	ALDH5F1		1	10	10	10	0	2	0	2	0	3	0	8	0	5	0	3	0	5	0	4	0	4	0	2	0	4	0	3	1	7	1	5	1	3	0	2	0	2	0	3	0	8
Q9SAR5	Q9SAR5	4	4	4	Ankyrin repeat domain-containing protein 2	AKR2		1	4	4	4	0	0	0	0	0	0	0	0	0	0	0	0	0	0	0	0	0	0	1	0	4	0	3	0	2	0	1	0	1	0	0	0	0	0	0	0	0	0
Q9SCS7	Q9SCS7	1	1	1	RPW8-like protein 3	HR3		1	1	1	1	0	0	0	0	0	0	0	0	0	0	0	0	0	0	0	0	0	0	0	1	0	0	0	0	0	0	0	0	0	0	0	0	0	0	0	0	0	0
Q9SCU8	Q9SCU8	1	1	1	Beta-galactosidase 14	BGAL14		1	1	1	1	0	0	0	0	0	0	0	0	0	0	0	0	0	0	0	0	0	0	0	0	0	0	0	0	0	0	1	0	0	0	0	0	0	0	0	0	0	0
Q9SCV5	Q9SCV5	2	2	2	Beta-galactosidase 7	BGAL7		1	2	2	2	0	0	0	0	1	0	0	0	0	0	0	0	0	0	0	0	0	1	0	0	0	0	0	0	0	0	0	0	0	0	0	0	0	0	1	0	0	0
Q9SCX3;Q84WM9;Q9SI20	Q9SCX3	5;2;1	5;2;1	5;2;1	Elongation factor 1-beta 2			3	5	5	5	0	0	0	1	0	0	0	0	0	1	0	1	0	0	0	0	0	0	0	1	0	0	0	1	0	3	0	3	0	3	0	0	0	1	0	0	0	0
Q9SCY0	Q9SCY0	7	7	7	Phosphoglucomutase, chloroplastic	PGMP		1	7	7	7	1	0	2	0	2	0	2	0	1	0	2	0	0	0	0	0	0	0	3	0	5	2	6	0	4	1	4	1	2	0	1	0	2	0	2	0	2	0
Q9SCY2	Q9SCY2	1	1	1	Peptidyl-prolyl cis-trans isomerase FKBP13, chloroplastic	FKBP13		1	1	1	1	0	0	0	0	0	0	0	1	0	0	0	0	0	0	0	1	0	0	0	0	0	0	0	0	0	0	0	1	0	0	0	0	0	0	0	0	0	1
Q9SD76	Q9SD76	5	5	5	Alpha-glucan phosphorylase 2, cytosolic	PHS2		1	5	5	5	0	0	0	0	1	1	0	1	0	2	0	1	0	0	0	0	0	0	1	1	0	2	0	3	2	0	0	0	1	1	0	0	0	0	1	1	0	1
Q9SDS7	Q9SDS7	11	11	11	V-type proton ATPase subunit C	VHA-C		1	11	11	11	0	2	2	1	2	1	0	7	0	4	2	2	1	3	0	4	0	5	1	2	1	1	1	1	2	9	4	7	3	6	0	2	2	1	2	1	0	7
Q9SE50;Q9SE50-2;Q9C8Y9-2;Q9C525-2;Q9SR37;Q9C8Y9;Q9C525;Q9LKR7	Q9SE50;Q9SE50-2	17;16;1;1;1;1;1;1	17;16;1;1;1;1;1;1	15;14;0;0;0;0;0;0	Beta-D-glucopyranosyl abscisate beta-glucosidase	BGLU18	;	8	17	17	15	6	1	4	1	14	2	8	2	11	5	10	4	8	6	4	5	9	5	1	0	1	0	0	0	9	2	10	4	9	2	6	1	4	1	14	2	8	2
Q9SE60-2;Q9SE60	Q9SE60-2;Q9SE60	6;6	6;6	3;3	Methylenetetrahydrofolate reductase 1	MTHFR1	;	2	6	6	3	0	1	0	2	2	1	1	1	0	2	0	2	2	3	0	2	0	1	0	1	0	1	0	1	1	2	0	2	2	1	0	1	0	2	2	1	1	1
Q9SEI4	Q9SEI4	3	2	2	26S protease regulatory subunit 6B homolog	RPT3		1	3	2	2	0	1	0	1	0	1	0	1	0	1	0	1	0	1	0	1	0	0	1	2	0	0	0	1	0	0	0	0	0	2	0	1	0	1	0	1	0	1
Q9SEL5	Q9SEL5	1	1	1	Vesicle transport v-SNARE 12	VTI12		1	1	1	1	0	0	0	0	0	0	0	0	0	0	0	0	1	0	0	0	0	0	0	0	0	0	0	0	0	0	0	0	0	0	0	0	0	0	0	0	0	0
Q9SEU6	Q9SEU6	2	2	2	Thioredoxin M4, chloroplastic			1	2	2	2	1	0	1	0	1	0	1	0	1	1	1	0	0	0	0	1	0	0	1	1	1	1	1	0	1	1	2	1	2	1	1	0	1	0	1	0	1	0
Q9SEU8	Q9SEU8	1	1	1	Thioredoxin M2, chloroplastic			1	1	1	1	1	0	1	0	1	0	1	0	0	0	1	0	0	0	1	0	1	0	0	0	0	1	0	0	1	1	1	1	1	0	1	0	1	0	1	0	1	0
Q9SEZ9;Q9SEZ9-2	Q9SEZ9;Q9SEZ9-2	2;2	2;2	2;2	Protein trichome birefringence-like 30	TBL30	;	2	2	2	2	0	0	0	0	0	0	0	0	1	0	0	0	0	0	0	0	0	0	0	0	0	0	0	0	0	0	0	1	0	1	0	0	0	0	0	0	0	0
Q9SF16-2;Q9SF16	Q9SF16-2;Q9SF16	7;7	7;7	7;7	T-complex protein 1 subunit eta	CCT7	;	2	7	7	7	2	0	1	0	3	0	2	0	1	0	1	0	0	0	0	0	0	0	0	0	0	0	1	1	4	1	5	1	5	3	2	0	1	0	3	0	2	0
Q9SF40	Q9SF40	7	2	2	60S ribosomal protein L4-1	RPL4A		1	7	2	2	2	0	2	0	3	0	1	0	0	0	4	0	1	0	1	0	0	0	2	0	2	0	0	0	3	0	2	0	4	0	0	0	0	0	2	0	0	0
Q9SF85-2;Q9SF85	Q9SF85-2;Q9SF85	8;8	8;8	2;2	Adenosine kinase 1	ADK1	;	2	8	8	2	0	0	2	0	4	0	5	0	2	1	7	1	1	1	0	0	1	0	1	0	3	1	4	0	5	3	6	1	6	2	0	0	2	0	4	0	5	0
Q9SFD5;Q9SFD5-2	Q9SFD5;Q9SFD5-2	2;1	2;1	2;1	Transcriptional adapter ADA2a	ADA2A	;	2	2	2	2	0	0	0	0	1	0	0	0	0	1	0	0	0	0	0	0	0	1	0	0	0	0	0	0	0	0	0	0	0	0	0	0	0	0	1	0	0	0
Q9SFH9	Q9SFH9	8	8	8	Delta-aminolevulinic acid dehydratase 1, chloroplastic	HEMB1		1	8	8	8	0	5	2	4	1	6	0	6	0	4	0	1	1	6	0	5	0	3	2	2	1	1	1	2	1	4	1	4	1	3	0	5	2	4	1	6	0	6
Q9SGA6	Q9SGA6	5	1	1	40S ribosomal protein S19-1	RPS19A		1	5	1	1	0	0	0	0	1	0	1	0	2	0	2	0	0	0	0	0	1	0	0	0	2	1	1	0	2	0	2	0	2	0	0	0	0	0	1	0	1	0
Q9SGC1	Q9SGC1	9	9	4	Probable phosphoglucomutase, cytoplasmic 2			1	9	9	4	0	0	1	0	3	0	1	0	3	1	1	0	1	0	0	0	0	0	0	0	0	1	1	0	6	1	4	1	3	0	0	0	1	0	3	0	1	0
Q9SGE0	Q9SGE0	4	4	1	UDP-D-apiose/UDP-D-xylose synthase 2	AXS2		1	4	4	1	2	3	1	4	2	2	2	3	0	3	3	1	0	3	0	3	0	3	0	1	1	2	0	2	3	3	3	4	2	4	2	3	1	4	2	2	2	3
Q9SGS4	Q9SGS4	2	2	2	Thioredoxin-like protein CDSP32, chloroplastic	CDSP32		1	2	2	2	0	1	0	0	1	0	1	1	1	0	1	0	0	0	0	1	1	0	0	0	1	1	1	0	1	0	0	0	0	0	0	1	0	0	1	0	1	1
Q9SGY2;O22718	Q9SGY2;O22718	2;1	1;1	1;1	ATP-citrate synthase alpha chain protein 1;ATP-citrate synthase alpha chain protein 2	ACLA-1;ACLA-2	;	2	2	1	1	0	0	0	0	0	0	0	0	0	1	0	0	1	1	0	0	0	0	1	1	1	1	1	1	1	0	1	0	1	0	0	0	0	0	0	0	0	0
Q9SGZ5	Q9SGZ5	3	3	3	Probable beta-D-xylosidase 7	BXL7		1	3	3	3	0	1	0	1	0	1	0	1	0	1	0	3	0	2	0	1	0	0	0	0	0	0	0	0	0	1	0	2	0	2	0	1	0	1	0	1	0	1
Q9SH69	Q9SH69	4	1	0	6-phosphogluconate dehydrogenase, decarboxylating 1, chloroplastic			1	4	1	0	0	1	0	0	0	1	1	1	0	1	0	2	0	0	0	1	0	1	0	2	0	2	1	2	1	2	2	1	2	1	0	0	0	0	0	0	0	0
Q9SHE8	Q9SHE8	6	6	6	Photosystem I reaction center subunit III, chloroplastic	PSAF		1	6	6	6	1	4	3	1	3	3	4	1	5	2	3	1	2	1	1	3	2	4	4	3	3	3	4	2	5	3	5	1	4	2	1	4	3	1	3	3	4	1
Q9SHI1	Q9SHI1	2	2	2	Translation initiation factor IF-2, chloroplastic			1	2	2	2	0	0	0	0	0	0	0	0	0	0	0	0	0	0	0	0	0	0	1	0	1	1	0	0	0	0	0	0	0	0	0	0	0	0	0	0	0	0
Q9SHJ6	Q9SHJ6	1	1	1	Peroxisomal and mitochondrial division factor 2	PMD2		1	1	1	1	0	0	0	0	0	0	0	0	0	0	0	0	0	0	0	0	0	0	1	0	1	0	0	1	0	0	0	0	0	0	0	0	0	0	0	0	0	0
Q9SHV1	Q9SHV1	2	2	2	Glutamate receptor 2.2	GLR2.2		1	2	2	2	0	0	0	0	0	0	0	0	0	0	0	0	0	0	0	0	0	0	1	0	0	0	0	0	0	0	1	0	0	0	0	0	0	0	0	0	0	0
Q9SI75	Q9SI75	19	19	19	Elongation factor G, chloroplastic	CPEFG		1	19	19	19	0	6	0	7	3	5	0	6	0	5	0	3	0	3	0	4	1	5	4	8	4	15	5	16	2	6	2	5	1	8	0	6	0	7	3	5	0	6
Q9SIB9;Q42669	Q9SIB9	7;2	3;2	3;2	Aconitate hydratase 2, mitochondrial	ACO2		2	7	3	3	0	1	1	2	3	3	2	1	3	1	1	2	0	1	0	1	0	0	0	1	0	0	0	1	3	4	2	3	4	1	0	0	0	1	0	1	0	1
Q9SII9;Q9SII8	Q9SII9;Q9SII8	1;1	1;1	1;1	Ubiquitin domain-containing protein DSK2a;Ubiquitin domain-containing protein DSK2b	DSK2A;DSK2B	;	2	1	1	1	0	0	0	0	0	0	0	0	0	0	0	0	0	0	0	0	0	0	0	0	0	0	0	0	1	0	1	0	1	0	0	0	0	0	0	0	0	0
Q9SIM4	Q9SIM4	5	5	2	60S ribosomal protein L14-1	RPL14A		1	5	5	2	0	0	1	0	1	0	0	0	0	0	1	0	0	0	0	0	1	0	2	0	3	0	2	0	3	2	3	0	4	0	0	0	1	0	1	0	0	0
Q9SIN5	Q9SIN5	5	5	3	Protein COLD-REGULATED 15B, chloroplastic	COR15B		1	5	5	3	0	0	0	0	0	0	0	0	0	0	0	0	0	0	0	0	0	0	5	0	1	0	0	0	0	0	0	0	0	0	0	0	0	0	0	0	0	0
Q9SIP7;Q9FJA6;Q9M339	Q9SIP7;Q9FJA6;Q9M339	6;5;5	6;5;5	6;5;5	40S ribosomal protein S3-1;40S ribosomal protein S3-3;40S ribosomal protein S3-2	RPS3A;RPS3C;RPS3B	;;	3	6	6	6	1	1	1	0	2	0	1	0	1	0	1	0	2	0	1	0	1	0	2	1	3	1	0	1	3	2	4	1	3	1	1	1	1	0	2	0	1	0
Q9SIV0;Q9SIV0-2	Q9SIV0;Q9SIV0-2	4;3	4;3	4;3	S-alkyl-thiohydroximate lyase SUR1	SUR1	;	2	4	4	4	0	1	0	0	3	0	1	1	1	1	3	1	0	0	0	1	0	0	1	0	1	1	0	0	1	2	1	1	1	3	0	1	0	0	3	0	1	1
Q9SIV2;Q6XJG8	Q9SIV2	6;2	6;2	6;2	26S proteasome non-ATPase regulatory subunit 2 homolog A	RPN1A		2	6	6	6	0	3	0	2	0	2	0	2	1	2	1	1	0	1	0	1	0	3	1	2	1	2	1	2	1	1	1	2	2	1	0	3	0	2	0	2	0	2
Q9SJ12	Q9SJ12	4	4	4	Probable ATP synthase 24 kDa subunit, mitochondrial			1	4	4	4	0	0	0	0	0	0	0	0	0	0	0	0	0	0	0	0	0	0	1	0	2	0	4	0	0	0	1	0	0	0	0	0	0	0	0	0	0	0
Q9SJ81	Q9SJ81	3	3	3	Fasciclin-like arabinogalactan protein 7	FLA7		1	3	3	3	2	0	0	0	2	0	1	0	0	0	0	0	0	0	0	0	0	0	3	0	1	0	2	0	0	0	0	0	0	0	2	0	0	0	2	0	1	0
Q9SJ98	Q9SJ98	1	1	1	B3 domain-containing protein At2g24670			1	1	1	1	0	0	0	0	0	0	0	0	0	1	0	0	0	0	0	0	0	0	0	0	0	0	0	0	0	0	0	0	0	0	0	0	0	0	0	0	0	0
Q9SJA8	Q9SJA8	1	1	1	Probable WRKY transcription factor 17	WRKY17		1	1	1	1	0	0	0	0	0	0	0	0	0	0	0	0	0	0	0	0	0	0	0	1	0	0	0	0	0	0	0	0	0	0	0	0	0	0	0	0	0	0
Q9SJE1	Q9SJE1	1	1	1	Magnesium-chelatase subunit ChlD, chloroplastic	CHLD		1	1	1	1	0	0	0	0	0	0	0	0	0	0	0	0	0	0	0	0	0	0	0	0	1	1	1	1	1	1	1	1	1	0	0	0	0	0	0	0	0	0
Q9SJL8	Q9SJL8	6	4	4	S-adenosylmethionine synthase 3	METK3		1	6	4	4	0	0	0	0	1	0	2	0	2	2	1	2	0	0	0	0	1	0	0	1	0	3	1	1	2	0	2	0	0	0	0	0	0	0	0	0	0	0
Q9SJT9;Q94A40	Q9SJT9;Q94A40	3;2	3;2	3;2	Coatomer subunit alpha-2;Coatomer subunit alpha-1		;	2	3	3	3	0	2	0	2	0	0	0	0	0	0	0	2	0	0	0	0	0	0	0	0	0	1	0	1	0	0	0	0	0	1	0	2	0	2	0	0	0	0
Q9SJU4	Q9SJU4	23	13	13	Probable fructose-bisphosphate aldolase 1, chloroplastic	FBA1		1	23	13	13	9	10	9	12	10	12	8	13	7	13	6	14	7	11	4	13	10	11	8	13	10	13	7	11	11	20	12	17	8	15	3	4	3	5	3	6	3	7
Q9SK22	Q9SK22	5	1	1	40S ribosomal protein S16-1	RPS16A		1	5	1	1	1	0	1	0	3	0	2	0	2	1	3	1	0	0	1	1	0	1	1	0	1	0	0	0	3	2	4	0	4	1	0	0	0	0	1	0	1	0
Q9SK27	Q9SK27	2	2	2	Early nodulin-like protein 1			1	2	2	2	2	0	0	1	1	0	1	1	0	1	1	0	0	0	0	0	0	0	1	0	0	0	1	0	0	0	0	0	0	1	2	0	0	1	1	0	1	1
Q9SK33	Q9SK33	1	1	1	Probable WRKY transcription factor 60	WRKY60		1	1	1	1	0	0	0	0	0	0	0	0	1	0	0	0	0	0	0	0	0	0	0	0	0	0	0	0	0	0	0	0	0	0	0	0	0	0	0	0	0	0
Q9SK66	Q9SK66	4	4	4	NADH dehydrogenase [ubiquinone] 1 alpha subcomplex subunit 9, mitochondrial			1	4	4	4	0	0	0	0	0	0	0	1	1	1	1	1	0	0	0	1	0	0	0	0	1	0	0	0	3	3	2	2	4	2	0	0	0	0	0	0	0	1
Q9SK86	Q9SK86	1	1	1	Alcohol dehydrogenase-like 1			1	1	1	1	0	0	0	0	0	0	0	0	0	0	0	0	1	0	0	0	0	0	0	0	0	0	0	0	0	0	0	0	0	0	0	0	0	0	0	0	0	0
Q9SKC1	Q9SKC1	2	2	2	UDP-glycosyltransferase 74C1	UGT74C1		1	2	2	2	0	0	0	0	1	0	0	0	1	0	2	0	0	0	0	0	0	0	0	0	0	0	0	0	1	0	1	0	1	0	0	0	0	0	1	0	0	0
Q9SKK4	Q9SKK4	2	2	2	Probable 2-oxoacid dependent dioxygenase	GSL-OH		1	2	2	2	0	0	0	0	0	0	1	0	0	0	1	0	0	0	0	0	0	0	0	0	0	0	0	0	0	0	0	0	0	0	0	0	0	0	0	0	1	0
Q9SKP6	Q9SKP6	15	15	14	Triosephosphate isomerase, chloroplastic	TIM		1	15	15	14	0	0	0	0	0	0	2	0	2	0	1	0	0	0	0	0	1	0	10	0	12	1	15	0	6	6	5	5	4	0	0	0	0	0	0	0	2	0
Q9SKT0	Q9SKT0	5	5	5	Protein THYLAKOID FORMATION 1, chloroplastic	THF1		1	5	5	5	2	0	1	0	3	0	3	0	3	0	3	0	2	0	1	0	2	0	1	1	3	1	3	0	4	1	4	0	5	1	2	0	1	0	3	0	3	0
Q9SKU1	Q9SKU1	1	1	1	Clathrin light chain 1			1	1	1	1	0	0	0	0	0	0	0	0	1	0	0	0	0	0	0	0	0	0	0	0	0	0	0	0	0	0	0	0	0	0	0	0	0	0	0	0	0	0
Q9SKX0	Q9SKX0	2	2	2	ABC transporter C family member 13	ABCC13		1	2	2	2	0	0	0	0	0	0	0	1	0	0	0	0	0	0	1	0	0	0	0	0	0	0	0	0	0	0	0	0	0	0	0	0	0	0	0	0	0	1
Q9SKX4	Q9SKX4	6	6	6	50S ribosomal protein L3-1, chloroplastic	RPL3A		1	6	6	6	1	0	0	0	0	0	0	0	0	0	0	0	0	0	0	0	0	0	3	0	5	0	0	0	2	0	1	0	1	0	1	0	0	0	0	0	0	0
Q9SL15-6;Q9SL15-5;Q9SL15-4;Q9SL15-3;Q9SL15-2;Q9SL15	Q9SL15-6;Q9SL15-5;Q9SL15-4;Q9SL15-3;Q9SL15-2;Q9SL15	1;1;1;1;1;1	1;1;1;1;1;1	1;1;1;1;1;1	Glycine-rich protein 3	GRP3	;;;;;	6	1	1	1	0	0	0	0	1	0	1	0	0	0	0	0	0	0	1	0	0	0	0	0	0	0	0	0	0	0	0	0	0	0	0	0	0	0	1	0	1	0
Q9SZD4;Q9SL67	Q9SZD4;Q9SL67	1;1	1;1	1;1	26S proteasome regulatory subunit 4 homolog A;26S proteasome regulatory subunit 4 homolog B	RPT2A;RPT2B	;	2	1	1	1	0	1	0	0	0	0	0	0	0	0	0	0	0	0	0	0	0	0	0	0	0	0	0	0	0	0	0	0	0	0	0	1	0	0	0	0	0	0
Q9SLA8	Q9SLA8	6	6	6	Enoyl-[acyl-carrier-protein] reductase [NADH], chloroplastic	MOD1		1	6	6	6	0	1	0	1	0	0	0	1	0	2	1	3	1	0	0	2	0	2	0	3	1	2	1	3	0	3	1	3	0	1	0	1	0	1	0	0	0	1
Q9SLF7	Q9SLF7	4	4	2	60S acidic ribosomal protein P2-2	RPP2B		1	4	4	2	0	0	0	0	0	0	1	0	0	0	0	0	0	0	0	0	0	0	3	2	4	0	2	0	3	0	1	0	1	0	0	0	0	0	0	0	1	0
Q9SMT7	Q9SMT7	4	4	4	Oxalate--CoA ligase	AAE3		1	4	4	4	1	0	1	0	3	0	3	0	1	0	3	0	0	0	1	0	1	0	0	0	0	1	0	1	0	1	0	0	1	3	1	0	1	0	3	0	3	0
Q9SMU8;Q9LDN9;Q9LDA4	Q9SMU8	14;2;2	14;2;2	9;2;2	Peroxidase 34	PER34		3	14	14	9	9	1	9	3	9	4	9	6	10	4	9	2	9	4	8	1	9	7	2	1	5	3	3	2	11	7	10	3	9	3	9	1	9	3	9	4	9	6
Q9SMX3	Q9SMX3	1	1	1	Mitochondrial outer membrane protein porin 3	VDAC3		1	1	1	1	0	0	0	0	0	0	0	0	0	0	0	0	0	0	0	0	0	0	0	0	1	0	0	0	0	0	0	0	0	0	0	0	0	0	0	0	0	0
Q9SN35	Q9SN35	2	2	1	Ras-related protein RABA1d	RABA1D		1	2	2	1	0	0	0	0	0	0	0	0	0	0	0	0	0	0	0	0	0	0	0	0	0	0	0	0	2	0	1	0	0	0	0	0	0	0	0	0	0	0
Q9SN86	Q9SN86	9	7	7	Malate dehydrogenase, chloroplastic			1	9	7	7	1	0	1	1	3	2	4	2	4	2	5	2	1	2	2	2	3	2	5	4	4	4	5	4	5	4	5	4	5	4	1	0	1	0	2	1	3	1
Q9SP02	Q9SP02	1	1	1	Peptidyl-prolyl cis-trans isomerase CYP20-1	CYP20-1		1	1	1	1	0	0	0	0	1	0	1	1	0	0	1	0	0	0	0	0	0	0	0	0	1	0	0	0	1	1	1	1	1	1	0	0	0	0	1	0	1	1
Q9SPK5	Q9SPK5	12	12	12	Formate--tetrahydrofolate ligase	THFS		1	12	12	12	1	4	1	6	2	4	1	4	0	3	0	2	1	1	1	0	1	1	0	0	0	1	1	4	1	2	1	5	0	1	1	4	1	6	2	4	1	4
Q9SQI8	Q9SQI8	5	5	3	Dihydrolipoyllysine-residue acetyltransferase component 4 of pyruvate dehydrogenase complex, chloroplastic	LTA2		1	5	5	3	0	0	0	0	0	0	0	0	0	0	0	0	0	0	0	0	0	0	3	1	4	1	1	1	4	1	3	0	2	1	0	0	0	0	0	0	0	0
Q9SQV1	Q9SQV1	1	1	1	DEAD-box ATP-dependent RNA helicase 40	RH40		1	1	1	1	0	0	0	0	0	0	0	0	0	0	0	0	0	0	1	0	0	0	0	0	0	0	0	0	0	0	0	0	0	0	0	0	0	0	0	0	0	0
Q9SR00	Q9SR00	1	1	1	Pentatricopeptide repeat-containing protein At3g04760, chloroplastic			1	1	1	1	0	0	0	0	0	0	0	0	0	0	0	0	0	0	0	0	0	1	0	0	0	0	0	0	0	0	0	0	0	0	0	0	0	0	0	0	0	0
Q9SR19	Q9SR19	2	2	2	Rubisco accumulation factor 2, chloroplastic	RAF2		1	2	2	2	0	1	0	0	0	0	0	0	0	0	0	1	0	0	0	0	0	0	0	2	0	2	0	2	0	0	0	0	0	2	0	1	0	0	0	0	0	0
Q9SR70	Q9SR70	2	2	2	Peptidyl-prolyl cis-trans isomerase FKBP16-4, chloroplastic	FKBP16-4		1	2	2	2	0	0	0	0	0	0	2	0	1	0	1	0	1	0	2	0	1	0	0	0	0	0	0	0	0	0	0	0	0	0	0	0	0	0	0	0	2	0
Q9SR73	Q9SR73	1	1	1	40S ribosomal protein S28-1	RPS28A		1	1	1	1	0	0	0	1	1	0	1	1	1	1	1	0	1	1	1	1	1	1	1	1	1	1	1	1	1	1	1	0	1	1	0	0	0	1	1	0	1	1
Q9SRE7	Q9SRE7	1	1	1	Calcium-binding protein CML39	CML39		1	1	1	1	0	0	0	0	0	0	0	0	0	0	0	0	0	0	0	0	0	0	0	0	1	0	0	0	0	0	0	0	0	0	0	0	0	0	0	0	0	0
Q9SRG3	Q9SRG3	8	5	5	Protein disulfide isomerase-like 1-2	PDIL1-2		1	8	5	5	0	0	0	0	0	0	0	0	0	0	1	0	0	0	0	0	0	0	4	0	4	0	5	0	2	1	0	0	0	2	0	0	0	0	0	0	0	0
Q9SRL5	Q9SRL5	1	1	1	Ferritin-2, chloroplastic	FER2		1	1	1	1	0	0	0	0	0	0	0	0	0	0	0	0	0	1	0	0	0	1	0	0	0	0	0	0	0	0	0	0	0	0	0	0	0	0	0	0	0	0
Q9SRM4	Q9SRM4	1	1	1	PHD finger protein ALFIN-LIKE 2;PHD finger protein ALFIN-LIKE 2, N-terminally processed	AL2		1	1	1	1	0	0	0	0	0	0	0	0	0	0	0	1	0	0	0	0	0	0	0	0	0	0	0	0	0	0	1	0	0	0	0	0	0	0	0	0	0	0
Q9SRT9;O22666	Q9SRT9;O22666	3;2	2;1	2;1	UDP-arabinopyranose mutase 1;UDP-arabinopyranose mutase 3	RGP1;RGP3	;	2	3	2	2	1	1	1	1	1	1	1	1	1	1	1	0	1	1	0	1	1	1	0	0	0	0	0	0	2	1	2	0	3	1	0	0	0	0	0	0	0	0
Q9SRV1	Q9SRV1	1	1	1	BTB/POZ and MATH domain-containing protein 4	BPM4		1	1	1	1	0	0	0	0	0	0	1	0	1	0	0	0	0	0	0	0	0	0	0	0	0	0	0	0	0	0	0	0	0	0	0	0	0	0	0	0	1	0
Q9SRV2	Q9SRV2	1	1	1	Histone-lysine N-methyltransferase SUVR3	SUVR3		1	1	1	1	0	0	0	0	1	0	0	0	0	0	0	0	0	0	0	0	0	0	0	0	0	0	0	0	0	0	0	0	1	0	0	0	0	0	1	0	0	0
Q9SRV5	Q9SRV5	21	5	5	5-methyltetrahydropteroyltriglutamate--homocysteine methyltransferase 2	MS2		1	21	5	5	7	9	8	11	14	13	12	12	13	11	15	15	11	13	6	9	11	9	7	8	9	12	7	12	15	16	16	15	17	13	1	2	1	2	3	2	2	2
Q9SRW7	Q9SRW7	1	1	1	Adenylyl-sulfate kinase 3	APK3		1	1	1	1	0	0	0	0	0	1	0	0	0	1	0	1	0	0	0	0	0	0	0	0	0	0	0	0	0	1	0	1	0	0	0	0	0	0	0	1	0	0
Q9SRX2	Q9SRX2	1	1	1	60S ribosomal protein L19-1	RPL19A		1	1	1	1	0	0	0	0	0	0	0	0	0	0	0	0	0	0	0	0	0	0	1	0	1	0	0	0	0	0	0	0	0	0	0	0	0	0	0	0	0	0
Q9SRZ6;Q9SLK0	Q9SRZ6	13;2	13;2	11;1	Cytosolic isocitrate dehydrogenase [NADP]	CICDH		2	13	13	11	4	2	1	5	5	3	2	2	2	4	3	4	3	3	1	4	3	3	2	4	0	6	2	4	5	8	3	7	4	6	4	2	1	5	5	3	2	2
Q9SS04	Q9SS04	1	1	1	Flavin-containing monooxygenase FMO GS-OX1	FMOGS-OX1		1	1	1	1	0	0	0	0	0	0	0	0	0	0	0	0	0	0	0	0	0	0	0	0	0	0	0	0	0	0	0	1	0	0	0	0	0	0	0	0	0	0
Q9SS80	Q9SS80	1	1	1	UPF0503 protein At3g09070, chloroplastic			1	1	1	1	0	0	0	0	0	0	0	0	0	0	0	0	0	0	0	0	0	1	0	0	0	0	0	0	0	0	0	0	0	0	0	0	0	0	0	0	0	0
Q9SSA5;Q9SSA5-2	Q9SSA5;Q9SSA5-2	8;5	8;5	8;5	Peptidyl-prolyl cis-trans isomerase CYP38, chloroplastic	CYP38	;	2	8	8	8	0	0	0	0	0	0	0	0	1	0	0	0	0	0	0	0	0	0	2	0	1	0	7	0	0	0	1	0	0	0	0	0	0	0	0	0	0	0
Q9SSB5	Q9SSB5	3	3	3	26S protease regulatory subunit 7 homolog A	RPT1A		1	3	3	3	0	2	0	1	0	0	0	0	0	0	0	1	0	0	0	0	0	0	0	0	0	1	0	1	1	0	0	0	0	0	0	2	0	1	0	0	0	0
Q9SSM4	Q9SSM4	1	1	1	ESCRT-related protein CHMP1B	CHMP1B		1	1	1	1	0	0	0	0	0	0	0	0	0	0	0	0	0	0	0	0	0	0	0	0	0	0	0	0	0	0	1	0	1	0	0	0	0	0	0	0	0	0
Q9SSN0	Q9SSN0	3	3	3	Protein ROOT HAIR DEFECTIVE 3 homolog 1			1	3	3	3	0	0	0	0	1	1	0	0	0	1	1	0	0	1	0	0	0	0	0	0	0	0	0	1	0	0	0	0	0	0	0	0	0	0	1	1	0	0
Q9SSS9	Q9SSS9	12	12	12	ATP synthase subunit delta, chloroplastic	ATPD		1	12	12	12	0	0	0	0	1	0	2	0	2	1	3	1	1	0	0	0	2	0	9	9	9	5	8	7	10	7	9	4	10	3	0	0	0	0	1	0	2	0
Q9STT8	Q9STT8	2	2	2	ABC transporter A family member 4	ABCA4		1	2	2	2	0	0	0	0	0	0	0	0	0	0	0	0	0	0	0	0	0	0	1	0	0	0	0	0	0	1	0	0	0	0	0	0	0	0	0	0	0	0
Q9STW6	Q9STW6	26	26	9	Heat shock 70 kDa protein 6, chloroplastic	HSP70-6		1	26	26	9	4	0	5	3	5	1	7	6	5	4	7	4	4	2	2	2	3	3	20	8	20	10	21	17	10	9	9	8	7	9	4	0	5	3	5	1	7	6
Q9STX2-2;Q9STX2	Q9STX2-2;Q9STX2	1;1	1;1	1;1	3-oxo-Delta(4,5)-steroid 5-beta-reductase	VEP1	;	2	1	1	1	0	0	0	0	0	0	0	1	0	0	0	0	0	0	0	0	0	0	1	0	0	0	1	0	1	0	0	1	0	1	0	0	0	0	0	0	0	1
Q9STX5	Q9STX5	5	5	5	Endoplasmin homolog	SHD		1	5	5	5	0	0	0	1	0	0	0	0	0	0	1	2	0	0	0	0	0	0	3	2	1	4	1	3	0	0	0	0	0	4	0	0	0	1	0	0	0	0
Q9SU00	Q9SU00	1	1	1	Calmodulin-like protein 2	CML2		1	1	1	1	0	0	0	0	0	0	0	0	0	0	0	1	0	0	0	0	0	0	0	0	0	0	0	0	0	0	0	0	0	0	0	0	0	0	0	0	0	0
Q9SU05	Q9SU05	1	1	1	Putative F-box/kelch-repeat protein At4g12810			1	1	1	1	0	0	0	0	0	0	0	0	0	1	0	0	0	0	0	0	0	0	0	0	0	0	0	0	0	0	0	0	0	0	0	0	0	0	0	0	0	0
Q9SU14	Q9SU14	2	2	2	Nudix hydrolase 7	NUDT7		1	2	2	2	0	0	0	0	0	1	0	0	0	1	0	2	1	1	0	0	0	0	0	1	2	1	2	1	1	2	1	2	1	2	0	0	0	0	0	1	0	0
Q9SU40	Q9SU40	2	2	2	Monocopper oxidase-like protein SKU5	SKU5		1	2	2	2	0	0	1	0	1	0	1	1	0	0	1	2	0	1	0	0	0	0	1	0	1	2	0	1	1	0	1	0	1	2	0	0	1	0	1	0	1	1
Q9SU63	Q9SU63	3	3	3	Aldehyde dehydrogenase family 2 member B4, mitochondrial	ALDH2B4		1	3	3	3	0	0	0	0	0	1	0	0	0	0	0	0	0	0	0	0	0	1	0	0	0	0	0	0	0	1	0	0	0	0	0	0	0	0	0	1	0	0
Q9SUI4	Q9SUI4	5	5	5	Photosystem I reaction center subunit XI, chloroplastic	PSAL		1	5	5	5	1	1	2	0	2	1	2	0	1	1	2	0	2	1	1	1	2	2	4	3	5	2	4	2	3	2	3	1	2	1	1	1	2	0	2	1	2	0
Q9SUI5	Q9SUI5	1	1	1	Photosystem I reaction center subunit psaK, chloroplastic	PSAK		1	1	1	1	1	0	1	0	1	0	1	0	0	0	1	0	1	0	0	0	0	0	1	1	0	1	1	0	1	0	1	0	1	0	1	0	1	0	1	0	1	0
Q9SUI7;Q9SUI6	Q9SUI7;Q9SUI6	1;1	1;1	1;1	Photosystem I reaction center subunit VI-1, chloroplastic;Photosystem I reaction center subunit VI-2, chloroplastic	PSAH1;PSAH2	;	2	1	1	1	0	1	0	0	0	1	1	0	1	1	0	1	0	1	1	1	0	1	1	1	1	1	1	1	1	1	1	0	1	0	0	1	0	0	0	1	1	0
Q9SUR6;Q9SUR6-2	Q9SUR6;Q9SUR6-2	20;15	20;15	20;15	Cystine lyase CORI3	CORI3	;	2	20	20	20	1	11	0	11	3	18	1	17	2	16	4	13	3	19	5	18	4	19	4	4	2	5	1	8	4	18	1	19	5	15	1	11	0	11	3	18	1	17
Q9SUU5;F4JWS8	Q9SUU5;F4JWS8	2;1	2;1	2;1	Cytochrome b-c1 complex subunit 7-1;Cytochrome b-c1 complex subunit 7-2	QCR7-1;QCR7-2	;	2	2	2	2	0	0	0	0	1	0	1	0	0	0	0	0	0	0	0	0	0	0	0	0	0	0	0	0	0	0	0	0	0	0	0	0	0	0	1	0	1	0
Q9SUW2	Q9SUW2	3	3	3	Adenine phosphoribosyltransferase 3	APT3		1	3	3	3	0	0	0	0	1	0	1	1	1	1	1	0	1	1	0	1	1	1	1	1	1	1	1	1	1	1	2	1	1	1	0	0	0	0	1	0	1	1
Q9SV41	Q9SV41	1	1	1	Serine/threonine protein phosphatase 2A 57 kDa regulatory subunit B epsilon isoform	BEPSILON		1	1	1	1	0	0	0	0	0	0	0	0	0	1	0	0	0	0	0	0	0	0	0	0	0	0	0	0	0	0	0	0	0	0	0	0	0	0	0	0	0	0
Q9SV68	Q9SV68	1	1	1	Putative quinone-oxidoreductase homolog, chloroplastic			1	1	1	1	0	0	0	0	0	0	0	0	0	0	0	0	0	0	0	0	0	0	1	0	0	0	1	0	0	0	0	0	0	0	0	0	0	0	0	0	0	0
Q9SVA0	Q9SVA0	1	1	1	F-box/kelch-repeat protein At4g39580			1	1	1	1	0	1	0	0	0	0	0	0	0	0	1	0	0	1	0	0	0	0	0	1	0	0	0	0	0	0	1	0	0	0	0	1	0	0	0	0	0	0
Q9SVG4-2;Q9SVG4	Q9SVG4-2;Q9SVG4	2;2	2;2	2;2	Reticuline oxidase-like protein		;	2	2	2	2	0	0	0	0	0	0	0	1	0	0	0	0	0	0	0	0	0	0	0	1	0	1	0	0	0	0	0	0	0	0	0	0	0	0	0	0	0	1
Q9SW18-2;Q9SW18	Q9SW18-2;Q9SW18	3;3	3;3	3;3	Magnesium protoporphyrin IX methyltransferase, chloroplastic	CHLM	;	2	3	3	3	0	0	0	0	1	0	1	0	1	0	0	0	0	0	0	0	0	0	0	0	0	0	0	0	1	0	2	0	1	0	0	0	0	0	1	0	1	0
Q9SW21	Q9SW21	1	1	1	Acyl carrier protein 4, chloroplastic	ACP4		1	1	1	1	0	0	0	0	0	0	0	0	0	0	0	0	0	0	0	0	0	0	0	0	0	0	0	0	1	0	1	0	0	0	0	0	0	0	0	0	0	0
Q9SW96	Q9SW96	2	2	2	Asparagine--tRNA ligase, cytoplasmic 1	SYNC1		1	2	2	2	0	0	0	0	0	0	0	0	0	0	0	0	0	0	0	0	0	0	0	1	0	1	0	0	0	0	0	0	0	0	0	0	0	0	0	0	0	0
Q9SX22	Q9SX22	1	1	1	30S ribosomal protein 3-1, chloroplastic			1	1	1	1	0	0	0	0	0	0	0	0	0	0	0	0	0	0	0	0	0	0	1	0	1	0	0	0	0	1	0	0	0	0	0	0	0	0	0	0	0	0
Q9SX85	Q9SX85	1	1	1	Exocyst complex component SEC3A	SEC3A		1	1	1	1	0	0	1	0	0	0	0	0	0	0	0	0	0	0	0	0	0	0	0	0	0	0	0	0	0	0	0	0	0	0	0	0	1	0	0	0	0	0
Q9SXJ6	Q9SXJ6	1	1	1	ATP-dependent Clp protease proteolytic subunit 3, chloroplastic	CLPP3		1	1	1	1	0	1	0	1	0	1	0	1	0	1	0	0	0	0	0	1	0	1	0	0	0	0	0	0	0	1	0	1	0	0	0	1	0	1	0	1	0	1
Q9SXJ7	Q9SXJ7	29	2	2	Chaperone protein ClpC2, chloroplastic	CLPC2		1	29	2	2	2	9	5	9	1	8	1	9	0	9	2	7	0	5	0	6	1	7	11	19	7	19	8	16	7	20	3	21	4	17	0	0	0	0	0	0	0	0
Q9SXS7	Q9SXS7	2	1	1	Bifunctional L-3-cyanoalanine synthase/cysteine synthase D2	CYSD2		1	2	1	1	1	0	1	0	2	0	0	0	2	1	2	0	2	0	0	1	0	1	1	0	1	0	1	0	1	2	2	1	2	0	0	0	0	0	1	0	0	0
Q9SYG7	Q9SYG7	2	2	2	Aldehyde dehydrogenase family 7 member B4	ALDH7B4		1	2	2	2	0	0	0	0	0	0	0	0	0	0	0	0	0	0	0	0	0	1	0	0	0	0	0	1	1	0	0	0	0	0	0	0	0	0	0	0	0	0
Q9SYI0	Q9SYI0	1	1	1	Protein translocase subunit SECA1, chloroplastic	SECA1		1	1	1	1	0	0	0	0	1	0	0	0	0	0	0	0	0	0	0	0	0	0	0	0	0	0	0	0	0	0	0	0	0	0	0	0	0	0	1	0	0	0
Q9SYP2;Q9C9K3	Q9SYP2;Q9C9K3	4;2	4;2	4;2	Pyrophosphate--fructose 6-phosphate 1-phosphotransferase subunit alpha 1;Pyrophosphate--fructose 6-phosphate 1-phosphotransferase subunit alpha 2	PFP-ALPHA1;PFP-ALPHA2	;	2	4	4	4	0	0	0	0	1	0	1	0	0	0	0	0	0	0	0	0	0	0	0	0	0	0	0	0	1	0	1	0	1	0	0	0	0	0	1	0	1	0
Q9SYT0	Q9SYT0	17	17	17	Annexin D1	ANN1		1	17	17	17	1	7	2	9	3	8	2	7	1	9	1	8	2	8	0	7	2	5	4	3	2	3	1	1	4	14	5	14	5	9	1	7	2	9	3	8	2	7
Q9SZ11	Q9SZ11	4	3	3	Glycerophosphodiester phosphodiesterase GDPDL3	GDPDL3		1	4	3	3	0	1	0	1	0	1	0	1	0	1	0	1	0	1	0	1	0	1	3	2	2	2	3	2	2	2	2	2	1	2	0	1	0	1	0	1	0	1
Q9SZ30	Q9SZ30	1	1	1	Imidazole glycerol phosphate synthase hisHF, chloroplastic;Glutamine amidotransferase;Cyclase	HISN4		1	1	1	1	0	0	0	1	1	0	1	0	0	0	0	0	0	1	0	0	0	0	0	0	0	1	0	0	0	1	0	1	0	1	0	0	0	1	1	0	1	0
Q9SZ83	Q9SZ83	1	1	1	Uncharacterized oxidoreductase At4g09670			1	1	1	1	0	0	0	0	0	0	0	0	0	0	0	0	0	0	0	0	0	0	0	0	0	0	0	0	0	1	0	1	1	0	0	0	0	0	0	0	0	0
Q9SZE1	Q9SZE1	1	1	1	Probable 3-hydroxyisobutyrate dehydrogenase-like 1, mitochondrial			1	1	1	1	0	0	0	0	0	0	0	0	0	0	0	1	0	0	0	0	0	0	0	1	0	1	0	1	0	1	0	0	0	0	0	0	0	0	0	0	0	0
Q9SZE4	Q9SZE4	1	1	1	Vacuolar protein sorting-associated protein 32 homolog 2	VPS32.2		1	1	1	1	0	0	0	0	0	0	0	0	0	1	0	0	0	0	0	0	0	1	0	0	0	0	0	0	0	0	0	0	0	0	0	0	0	0	0	0	0	0
Q9SZJ5;Q94C74;Q94C74-2	Q9SZJ5	17;7;7	17;7;7	17;7;7	Serine hydroxymethyltransferase 1, mitochondrial	SHM1		3	17	17	17	8	11	7	13	11	13	9	12	8	13	9	9	6	11	4	9	7	9	1	6	2	9	1	9	6	11	9	15	9	8	8	11	7	13	11	13	9	12
Q9SZN1	Q9SZN1	12	1	1	V-type proton ATPase subunit B2	VHA-B2		1	12	1	1	0	5	1	2	1	3	3	2	1	5	1	3	0	4	0	6	1	5	0	3	1	3	1	0	3	5	4	5	3	3	0	0	0	0	0	0	1	0
Q9SZW7	Q9SZW7	2	2	2	GDSL esterase/lipase At4g30140			1	2	2	2	0	0	0	0	0	0	0	1	0	0	1	0	0	1	0	0	0	0	0	0	0	0	0	0	0	0	0	0	0	0	0	0	0	0	0	0	0	1
Q9SZX3	Q9SZX3	8	8	8	Argininosuccinate synthase, chloroplastic			1	8	8	8	0	4	0	2	0	1	0	2	0	5	0	2	0	2	0	3	0	2	0	2	0	2	1	4	2	4	1	4	1	4	0	4	0	2	0	1	0	2
Q9T043	Q9T043	4	1	1	60S ribosomal protein L14-2	RPL14B		1	4	1	1	0	0	1	0	1	0	0	0	0	0	1	0	0	0	0	0	1	0	2	0	3	0	2	0	4	1	4	0	3	0	0	0	0	0	0	0	0	0
Q9T076	Q9T076	6	6	6	Early nodulin-like protein 2			1	6	6	6	4	0	1	1	4	1	1	2	1	1	1	1	2	1	3	1	3	1	2	1	3	1	3	1	3	4	2	2	2	2	4	0	1	1	4	1	1	2
Q9T0A0	Q9T0A0	3	3	3	Long chain acyl-CoA synthetase 4	LACS4		1	3	3	3	0	0	0	0	0	0	0	0	0	0	0	1	0	0	0	0	0	0	0	0	0	0	0	0	1	0	1	0	2	0	0	0	0	0	0	0	0	0
Q9T0G7	Q9T0G7	2	2	2	Histone-lysine N-methyltransferase family member SUVH9	SUVH9		1	2	2	2	0	0	0	0	0	0	0	0	0	0	0	0	0	0	0	0	0	0	0	1	0	0	0	0	0	0	0	1	0	0	0	0	0	0	0	0	0	0
Q9T0I8	Q9T0I8	1	1	1	5-methylthioadenosine/S-adenosylhomocysteine nucleosidase 1	MTN1		1	1	1	1	0	0	0	0	0	0	0	0	0	0	0	0	0	0	0	0	0	0	1	0	1	0	1	0	0	0	0	0	0	0	0	0	0	0	0	0	0	0
Q9T0P4	Q9T0P4	10	1	1	Ferredoxin-dependent glutamate synthase 2, chloroplastic	GLU2		1	10	1	1	2	4	2	5	5	5	0	4	0	4	0	2	0	4	0	4	0	3	3	5	0	3	1	6	0	4	1	5	0	5	0	0	0	0	0	0	0	0
Q9XEX2	Q9XEX2	2	2	2	Peroxiredoxin-2B	PRXIIB		1	2	2	2	0	0	0	0	1	0	2	0	1	0	1	0	0	0	0	0	0	0	1	0	1	0	1	0	1	0	1	0	1	0	0	0	0	0	1	0	2	0
Q9XF88;Q9XF88-2	Q9XF88;Q9XF88-2	10;6	10;6	9;5	Chlorophyll a-b binding protein CP29.2, chloroplastic	LHCB4.2	;	2	10	10	9	1	2	1	1	1	0	2	1	2	1	3	0	2	1	1	0	2	0	6	3	6	2	3	3	9	1	9	1	3	2	1	2	1	1	1	0	2	1
Q9XF89	Q9XF89	11	11	11	Chlorophyll a-b binding protein CP26, chloroplastic	LHCB5		1	11	11	11	3	5	2	3	6	1	5	3	5	4	4	3	4	2	2	4	3	5	9	8	10	7	7	7	8	7	10	7	8	6	3	5	2	3	6	1	5	3
Q9XF91	Q9XF91	7	7	7	Photosystem II 22 kDa protein, chloroplastic	PSBS		1	7	7	7	2	3	3	1	4	2	3	0	3	2	4	2	4	4	3	3	3	3	6	5	6	4	6	5	7	4	7	3	5	5	2	3	3	1	4	2	3	0
Q9XFH8	Q9XFH8	3	3	3	Thioredoxin F1, chloroplastic			1	3	3	3	0	0	0	0	0	0	2	0	0	0	0	0	0	0	1	0	0	0	0	0	0	0	0	0	2	1	1	0	2	0	0	0	0	0	0	0	2	0
Q9XFH9	Q9XFH9	1	1	1	Thioredoxin F2, chloroplastic			1	1	1	1	0	0	0	0	0	0	1	0	0	0	0	0	0	0	0	0	0	0	0	0	0	0	0	0	0	0	1	0	1	0	0	0	0	0	0	0	1	0
Q9XFS7	Q9XFS7	2	2	2	Non-specific lipid-transfer protein 5	LTP5		1	2	2	2	0	0	0	0	0	0	0	0	1	0	1	0	0	0	0	0	0	0	0	0	0	0	1	0	0	0	0	0	0	0	0	0	0	0	0	0	0	0
Q9XFS9	Q9XFS9	3	3	3	1-deoxy-D-xylulose 5-phosphate reductoisomerase, chloroplastic	DXR		1	3	3	3	0	0	0	0	0	0	0	0	0	1	2	0	0	0	0	0	0	0	0	0	0	0	0	0	0	1	0	1	0	0	0	0	0	0	0	0	0	0
Q9XFT3-2;Q9XFT3	Q9XFT3-2;Q9XFT3	10;9	10;9	8;7	Oxygen-evolving enhancer protein 3-1, chloroplastic	PSBQ1	;	2	10	10	8	4	0	3	1	5	0	7	1	8	4	6	2	6	3	8	5	6	5	5	4	6	5	7	4	6	6	6	5	6	4	4	0	3	1	5	0	7	1
Q9XH75	Q9XH75	1	1	1	Sec-independent protein translocase protein TATB, chloroplastic	TATB		1	1	1	1	0	0	0	0	0	0	0	0	0	0	0	0	0	0	0	0	0	0	0	1	1	0	0	0	1	0	1	0	1	0	0	0	0	0	0	0	0	0
Q9XI01	Q9XI01	13	13	10	Protein disulfide isomerase-like 1-1	PDIL1-1		1	13	13	10	0	0	0	0	0	0	1	0	0	0	2	0	0	0	0	0	0	0	10	0	9	0	13	0	2	3	1	1	1	3	0	0	0	0	0	0	1	0
Q9XI05-2;Q9XI05;O81153	Q9XI05-2;Q9XI05;O81153	3;3;2	3;3;2	3;3;2	Proteasome subunit beta type-3-A;Proteasome subunit beta type-3-B	PBC1;PBC2	;;	3	3	3	3	0	3	0	2	0	3	0	3	0	3	0	2	0	2	0	2	0	2	0	1	0	1	0	1	2	3	1	3	3	3	0	3	0	2	0	3	0	3
Q9XI36-2;Q9XI36	Q9XI36-2;Q9XI36	5;5	5;5	5;5	Methyl-CpG-binding domain-containing protein 10	MBD10	;	2	5	5	5	0	0	0	0	0	0	0	0	0	0	0	0	0	0	0	0	0	0	4	0	2	1	3	1	2	3	2	2	2	2	0	0	0	0	0	0	0	0
Q9XI84	Q9XI84	1	1	1	[Fructose-bisphosphate aldolase]-lysine N-methyltransferase, chloroplastic	LSMT-L		1	1	1	1	0	0	0	0	0	0	0	0	0	0	0	0	0	0	0	0	0	0	0	0	0	1	0	0	0	0	0	0	0	0	0	0	0	0	0	0	0	0
Q9XIE0	Q9XIE0	2	2	2	Formin-like protein 7	FH7		1	2	2	2	0	0	1	1	0	0	0	0	0	0	1	0	0	0	0	0	0	0	0	1	0	0	0	1	0	1	0	0	0	0	0	0	1	1	0	0	0	0
Q9XJ27	Q9XJ27	2	2	2	30S ribosomal protein S9, chloroplastic	RPS9		1	2	2	2	0	0	1	0	1	0	1	0	0	0	1	0	0	0	0	0	0	0	1	0	0	0	0	0	2	0	2	0	1	0	0	0	1	0	1	0	1	0
Q9XJ35	Q9XJ35	2	2	2	ATP-dependent Clp protease proteolytic subunit-related protein 1, chloroplastic	CLPR1		1	2	2	2	1	0	0	0	1	0	0	0	0	1	1	0	0	0	0	0	0	0	0	0	0	0	0	0	0	0	0	0	0	1	1	0	0	0	1	0	0	0
Q9XJ36	Q9XJ36	2	2	2	ATP-dependent Clp protease proteolytic subunit-related protein 2, chloroplastic	CLPR2		1	2	2	2	0	0	1	0	1	0	0	0	0	0	0	0	0	0	0	0	0	0	0	1	0	1	0	0	0	2	0	2	1	0	0	0	1	0	1	0	0	0
Q9ZNQ3	Q9ZNQ3	1	1	1	F-box/LRR-repeat/kelch-repeat protein At2g27520			1	1	1	1	0	0	0	0	1	0	0	0	0	0	0	0	0	0	0	0	0	0	0	0	0	0	0	0	0	0	0	0	0	0	0	0	0	0	1	0	0	0
Q9ZNT7-2;Q9ZNT7;Q9SIL6;O49460;Q9FFH5	Q9ZNT7-2;Q9ZNT7;Q9SIL6;O49460	3;3;2;2;1	3;3;2;2;1	3;3;2;2;1	Prohibitin-2, mitochondrial;Prohibitin-6, mitochondrial;Prohibitin-1, mitochondrial	PHB2;PHB6;PHB1	;;;	5	3	3	3	0	0	0	0	0	0	0	0	0	0	0	0	0	0	0	1	0	0	1	0	1	0	1	0	2	1	3	1	1	0	0	0	0	0	0	0	0	0
Q9ZNZ7;Q9ZNZ7-2	Q9ZNZ7;Q9ZNZ7-2	40;40	40;40	31;31	Ferredoxin-dependent glutamate synthase 1, chloroplastic/mitochondrial	GLU1	;	2	40	40	31	6	18	4	21	7	21	0	13	0	16	0	14	1	13	0	12	0	15	7	18	2	20	4	19	3	11	3	16	3	17	6	18	4	21	7	21	0	13
Q9ZP05	Q9ZP05	12	12	11	Malate dehydrogenase, glyoxysomal			1	12	12	11	2	6	5	4	7	6	6	5	6	5	5	5	4	5	2	6	4	7	10	6	9	7	7	7	8	8	7	8	8	8	2	6	5	4	7	6	6	5
Q9ZP06;Q9LKA3	Q9ZP06;Q9LKA3	11;7	11;7	9;5	Malate dehydrogenase 1, mitochondrial;Malate dehydrogenase 2, mitochondrial		;	2	11	11	9	3	0	2	2	6	2	5	5	7	6	7	4	3	3	4	3	5	4	7	5	6	6	10	6	10	9	10	8	8	7	3	0	2	2	6	2	5	5
Q9ZP55;Q9ZP56	Q9ZP55;Q9ZP56	2;1	2;1	2;1	Dynamin-related protein 4C;Putative dynamin-related protein 4A	DRP4C;DRP4A	;	2	2	2	2	0	0	0	0	0	0	0	0	0	1	0	0	0	0	0	0	0	1	0	0	0	0	0	0	0	0	0	0	0	0	0	0	0	0	0	0	0	0
Q9ZPF5	Q9ZPF5	15	15	11	Arginase 2, mitochondrial	ARGAH2		1	15	15	11	4	13	4	10	5	13	5	14	5	14	6	11	5	14	3	13	2	13	3	5	2	4	1	4	2	9	2	7	4	6	4	13	4	10	5	13	5	14
Q9ZPI5	Q9ZPI5	2	2	2	Peroxisomal fatty acid beta-oxidation multifunctional protein MFP2;Enoyl-CoA hydratase/3-2-trans-enoyl-CoA isomerase/3-hydroxybutyryl-CoA epimerase;3-hydroxyacyl-CoA dehydrogenase	MFP2		1	2	2	2	0	0	0	0	0	0	0	0	0	0	0	1	0	0	0	0	0	0	0	0	0	0	0	0	2	1	2	0	2	1	0	0	0	0	0	0	0	0
Q9ZPI6	Q9ZPI6	4	4	4	Peroxisomal fatty acid beta-oxidation multifunctional protein AIM1;Enoyl-CoA hydratase/3-2-trans-enoyl-CoA isomerase/3-hydroxybutyryl-CoA epimerase;3-hydroxyacyl-CoA dehydrogenase	AIM1		1	4	4	4	0	1	1	0	0	2	0	0	0	0	0	0	0	1	0	0	0	0	0	0	0	0	0	0	0	0	0	0	0	0	0	1	1	0	0	2	0	0
Q9ZQE5	Q9ZQE5	1	1	1	Pentatricopeptide repeat-containing protein At2g15690	PCMP-H66		1	1	1	1	0	0	0	0	0	0	0	0	0	0	0	0	0	0	1	0	0	0	0	0	0	0	0	0	0	0	0	0	0	0	0	0	0	0	0	0	0	0
Q9ZQI3	Q9ZQI3	1	1	1	GDSL esterase/lipase At2g27360			1	1	1	1	0	0	0	0	0	0	0	0	0	0	0	0	0	0	0	0	0	0	0	0	0	0	0	0	1	0	1	0	0	0	0	0	0	0	0	0	0	0
Q9ZQP6	Q9ZQP6	1	1	1	Probable inositol transporter 3	INT3		1	1	1	1	0	0	1	0	0	0	0	0	0	0	0	0	0	0	0	0	0	0	0	0	0	0	0	0	0	0	0	0	0	0	0	0	1	0	0	0	0	0
Q9ZQX4	Q9ZQX4	1	1	1	V-type proton ATPase subunit F	VHA-F		1	1	1	1	0	0	0	0	0	0	0	0	0	0	0	0	0	0	0	0	0	0	0	1	1	1	0	1	1	1	1	1	1	1	0	0	0	0	0	0	0	0
Q9ZR03-2;Q9ZR03	Q9ZR03-2;Q9ZR03	2;2	2;2	2;2	Cytochrome b6-f complex iron-sulfur subunit, chloroplastic	petC	;	2	2	2	2	1	0	0	0	1	0	1	0	1	0	1	0	0	0	0	0	1	1	1	0	1	0	1	1	1	1	1	1	1	0	1	0	0	0	1	0	1	0
Q9ZRW8;Q9SHH6	Q9ZRW8	6;2	6;2	6;2	Glutathione S-transferase U19	GSTU19		2	6	6	6	1	0	1	0	0	0	1	0	0	0	2	0	0	0	1	0	0	0	1	1	2	3	1	1	5	2	5	0	4	1	1	0	1	0	0	0	1	0
Q9ZSK4;Q39251;Q9ZSK3;Q39250	Q9ZSK4	4;1;1;1	4;1;1;1	4;1;1;1	Actin-depolymerizing factor 3	ADF3		4	4	4	4	1	1	0	1	2	1	3	1	2	1	2	1	0	1	0	1	1	1	1	0	2	1	2	0	3	1	3	1	1	1	1	1	0	1	2	1	3	1
Q9ZST4	Q9ZST4	4	4	4	Nitrogen regulatory protein P-II homolog	GLB1		1	4	4	4	0	0	0	0	0	0	1	1	2	2	1	2	0	3	0	2	1	2	1	0	1	0	3	0	2	2	1	1	1	2	0	0	0	0	0	0	1	1
Q9ZT91	Q9ZT91	5	4	4	Elongation factor Tu, mitochondrial	TUFA		1	5	4	4	0	0	0	0	1	0	0	0	0	0	1	1	0	1	0	0	0	0	0	1	0	2	0	0	0	0	0	0	0	1	0	0	0	0	1	0	0	0
Q9ZTP3	Q9ZTP3	1	1	1	Protein EIN4	EIN4		1	1	1	1	0	0	0	0	0	0	0	0	0	0	1	0	0	0	0	0	0	0	0	0	0	0	0	0	0	0	0	0	0	0	0	0	0	0	0	0	0	0
Q9ZTZ7;O65272	Q9ZTZ7;O65272	2;1	2;1	2;1	K(+) efflux antiporter 1, chloroplastic;K(+) efflux antiporter 2, chloroplastic	KEA1;KEA2	;	2	2	2	2	0	0	0	0	0	0	0	0	0	0	0	0	0	0	0	0	0	0	1	0	1	0	1	0	0	0	0	0	0	0	0	0	0	0	0	0	0	0
Q9ZU52	Q9ZU52	8	5	5	Probable fructose-bisphosphate aldolase 3, chloroplastic	FBA3		1	8	5	5	1	1	1	1	1	0	1	0	0	1	0	2	0	1	0	1	1	0	1	4	1	4	1	4	1	6	1	2	1	4	0	1	0	0	0	0	0	0
Q9ZUC1	Q9ZUC1	10	10	10	Quinone oxidoreductase-like protein At1g23740, chloroplastic			1	10	10	10	0	0	0	0	0	0	1	0	1	0	2	0	0	0	0	0	0	0	5	0	4	0	10	0	3	0	1	0	1	0	0	0	0	0	0	0	1	0
Q9ZUT8	Q9ZUT8	1	1	1	ABC transporter G family member 33	ABCG33		1	1	1	1	0	0	0	0	0	0	0	0	0	0	0	1	0	0	0	0	0	0	0	0	0	0	0	1	0	0	0	0	0	0	0	0	0	0	0	0	0	0
Q9ZUT9	Q9ZUT9	8	8	2	40S ribosomal protein S5-1	RPS5A		1	8	8	2	2	1	2	0	3	0	3	0	2	0	6	1	1	0	0	1	3	0	3	0	3	1	2	1	7	2	6	1	6	2	2	1	2	0	3	0	3	0
Q9ZUU4	Q9ZUU4	6	6	3	RNA-binding protein CP29B, chloroplastic	CP29B		1	6	6	3	1	1	1	2	3	2	3	1	1	3	1	3	1	2	2	2	2	2	3	3	3	3	3	1	4	4	4	5	3	3	1	1	1	2	3	2	3	1
Q9ZUX4	Q9ZUX4	3	3	2	Uncharacterized protein At2g27730, mitochondrial			1	3	3	2	0	0	0	0	0	0	1	1	1	0	2	0	0	0	0	0	0	0	2	2	2	2	2	2	2	2	2	2	2	2	0	0	0	0	0	0	1	1
Q9ZUX7	Q9ZUX7	1	1	1	tRNA dimethylallyltransferase 2	IPT2		1	1	1	1	0	0	0	0	1	0	1	1	1	1	1	0	1	0	0	0	1	0	1	0	0	0	0	1	0	1	1	0	1	0	0	0	0	0	1	0	1	1
Q9ZUY6	Q9ZUY6	4	1	1	UDP-D-apiose/UDP-D-xylose synthase 1	AXS1		1	4	1	1	2	3	1	3	1	2	2	3	0	3	3	1	0	2	0	3	0	3	0	1	1	2	0	2	3	2	4	4	3	3	0	0	0	0	0	0	0	0
Q9ZV24	Q9ZV24	1	1	1	Outer envelope pore protein 16-1, chloroplastic	OEP161		1	1	1	1	0	0	0	0	0	0	0	0	0	0	0	0	0	0	0	0	0	0	0	0	0	0	0	0	1	0	0	0	0	0	0	0	0	0	0	0	0	0
Q9ZV25	Q9ZV25	1	1	1	Probable protein phosphatase 2C 23	PLL4		1	1	1	1	0	0	0	0	0	0	0	0	0	1	0	0	0	0	0	0	0	0	0	0	0	0	0	0	0	0	0	0	0	0	0	0	0	0	0	0	0	0
Q9ZVD5	Q9ZVD5	2	2	2	Protein argonaute 4	AGO4		1	2	2	2	0	1	0	1	0	0	0	0	0	1	0	1	0	0	0	0	0	0	0	0	0	0	0	0	0	0	0	0	0	0	0	1	0	1	0	0	0	0
Q9ZVF3	Q9ZVF3	1	1	1	MLP-like protein 328	MLP328		1	1	1	1	0	0	0	0	0	0	0	0	0	0	0	0	0	0	0	0	0	0	0	0	0	0	1	0	0	0	0	0	0	0	0	0	0	0	0	0	0	0
Q9ZVJ6	Q9ZVJ6	1	1	1	Annexin D4	ANN4		1	1	1	1	0	0	0	0	0	0	0	0	0	0	0	0	0	0	0	0	0	0	0	0	0	0	0	0	0	0	0	0	1	0	0	0	0	0	0	0	0	0
Q9ZVL6	Q9ZVL6	3	3	3	UPF0603 protein At1g54780, chloroplastic			1	3	3	3	1	0	1	0	1	0	2	0	0	0	0	1	1	0	1	1	1	0	1	1	1	1	1	1	3	2	2	1	3	2	1	0	1	0	1	0	2	0
Q9ZW02;Q9ZW07;Q9ZW06	Q9ZW02;Q9ZW07;Q9ZW06	1;1;1	1;1;1	1;1;1	Pumilio homolog 3;Pumilio homolog 1;Pumilio homolog 2	APUM3;APUM1;APUM2	;;	3	1	1	1	0	0	0	0	0	0	0	0	0	0	0	0	0	0	0	0	0	0	0	1	0	0	0	0	0	0	0	0	0	0	0	0	0	0	0	0	0	0
Q9ZWA8	Q9ZWA8	2	1	1	Fasciclin-like arabinogalactan protein 9	FLA9		1	2	1	1	0	0	1	0	1	0	1	0	0	0	0	0	1	0	1	0	1	0	0	0	1	0	1	0	1	0	0	0	0	0	0	0	1	0	1	0	1	0
Q9ZWS9;Q9SB04;Q9ZWS6	Q9ZWS9;Q9SB04;Q9ZWS6	2;1;1	2;1;1	2;1;1	Two-component response regulator ARR3;Two-component response regulator ARR5;Two-component response regulator ARR6	ARR3;ARR5;ARR6	;;	3	2	2	2	1	0	0	0	0	0	0	0	0	0	0	0	0	0	0	0	0	0	0	0	0	0	0	0	0	0	1	0	0	0	1	0	0	0	0	0	0	0
REV__O04603	REV__O04603	1	1	1				1	1	1	1	0	0	0	0	0	0	0	0	0	0	0	0	0	0	0	0	0	0	1	1	1	1	1	0	1	0	1	1	1	0	0	0	0	0	0	0	0	0
REV__O81010	REV__O81010	1	1	1				1	1	1	1	0	0	0	0	0	0	0	0	0	0	0	0	0	0	0	0	1	0	0	0	0	0	0	0	0	0	0	0	0	0	0	0	0	0	0	0	0	0
REV__O81030;REV__O81032	REV__O81030;REV__O81032	1;1	1;1	1;1			;	2	1	1	1	0	0	0	0	0	1	0	1	0	1	0	0	0	1	0	1	0	0	0	0	0	0	0	0	0	0	0	0	0	0	0	0	0	0	0	1	0	1
REV__Q02968;REV__Q01089;REV__Q00966;REV__P03547;REV__P03546;REV__P03545	REV__Q02968;REV__Q01089;REV__Q00966;REV__P03547;REV__P03546;REV__P03545	2;2;2;2;2;2	2;2;2;2;2;2	2;2;2;2;2;2			;;;;;	6	2	2	2	0	1	0	0	0	0	0	0	0	1	0	0	0	0	0	0	0	0	0	0	0	0	0	0	0	0	0	0	0	0	0	1	0	0	0	0	0	0
REV__Q3EBQ3-2;REV__Q3EBQ3	REV__Q3EBQ3-2;REV__Q3EBQ3	1;1	1;1	1;1			;	2	1	1	1	0	0	0	0	0	1	0	1	0	0	0	0	0	0	0	0	0	1	0	0	0	0	0	0	0	0	0	0	0	0	0	0	0	0	0	1	0	1
REV__Q4KSH9	REV__Q4KSH9	2	2	2				1	2	2	2	0	0	0	0	0	0	0	0	0	0	0	0	0	0	1	0	1	0	0	0	0	0	0	0	0	0	0	0	1	0	0	0	0	0	0	0	0	0
REV__Q60EY8	REV__Q60EY8	1	1	1				1	1	1	1	1	0	0	0	0	0	0	0	0	0	0	0	0	0	0	0	0	0	0	0	0	0	0	0	0	0	0	0	0	0	1	0	0	0	0	0	0	0
REV__Q682V0	REV__Q682V0	1	1	1				1	1	1	1	0	0	0	0	0	0	0	0	0	0	0	0	0	0	0	1	0	0	0	0	0	0	0	0	0	0	0	0	0	0	0	0	0	0	0	0	0	0
REV__Q6ZEZ5;REV__Q9CAU7	REV__Q6ZEZ5;REV__Q9CAU7	2;1	2;1	2;1			;	2	2	2	2	1	0	1	1	1	1	1	1	1	1	1	1	0	0	0	1	1	1	1	1	1	1	1	1	1	1	1	1	1	2	1	0	1	1	1	1	1	1
REV__Q84VX0	REV__Q84VX0	1	1	1				1	1	1	1	0	0	0	0	0	0	0	0	0	0	0	0	0	0	0	0	0	0	0	0	0	0	1	0	0	0	0	0	0	0	0	0	0	0	0	0	0	0
REV__Q87WV5	REV__Q87WV5	1	1	1				1	1	1	1	0	0	0	0	0	0	0	0	0	0	0	0	1	0	0	0	0	0	0	0	0	0	0	0	0	0	0	0	0	0	0	0	0	0	0	0	0	0
REV__Q8RXE5	REV__Q8RXE5	1	1	1				1	1	1	1	0	0	0	0	0	0	0	0	0	0	0	0	0	0	0	0	0	0	0	0	0	0	0	0	0	1	0	0	0	0	0	0	0	0	0	0	0	0
REV__Q9C6R9	REV__Q9C6R9	1	1	1				1	1	1	1	0	0	0	0	0	0	0	0	0	0	0	0	0	0	0	0	0	0	0	0	0	0	0	0	0	0	0	1	0	0	0	0	0	0	0	0	0	0
REV__Q9FHR3	REV__Q9FHR3	1	1	1				1	1	1	1	0	0	0	0	0	0	0	0	1	0	0	0	0	0	0	0	0	0	0	0	0	0	0	0	0	0	0	0	0	0	0	0	0	0	0	0	0	0
REV__Q9LQE8	REV__Q9LQE8	1	1	1				1	1	1	1	0	0	0	0	0	0	0	0	0	0	0	0	1	0	0	0	0	0	0	0	0	0	0	0	0	0	0	0	0	0	0	0	0	0	0	0	0	0
REV__Q9LW09	REV__Q9LW09	2	2	2				1	2	2	2	0	0	0	0	0	0	0	0	0	0	0	0	0	0	0	0	0	0	0	0	0	0	1	0	0	0	1	0	0	0	0	0	0	0	0	0	0	0
REV__Q9M3G7	REV__Q9M3G7	2	2	2				1	2	2	2	0	0	0	0	0	0	0	0	0	0	0	1	0	0	0	0	0	0	0	0	0	0	0	1	0	0	0	0	0	0	0	0	0	0	0	0	0	0
REV__Q9STF9	REV__Q9STF9	1	1	1				1	1	1	1	0	0	0	1	0	1	0	0	0	0	0	0	0	0	0	0	0	0	0	0	0	0	0	0	0	0	0	0	0	0	0	0	0	1	0	1	0	0
REV__Q9ZV71	REV__Q9ZV71	1	1	1				1	1	1	1	0	0	0	0	0	0	0	0	0	0	0	0	0	0	0	0	0	0	0	0	0	0	0	0	0	0	1	0	0	0	0	0	0	0	0	0	0	0
[truncated: 202 more columns]

## Sheet: Table S2
Table S2. The raw mass spectrum data for the protein groups identified from the high light, heat and drought experiments in A. thaliana.
The table identifies all of the information collected from the mass spectrometry machine processed in MaxQuant, descriptions of all the column heading can be found on the MaxQuant mass spectrometry website. Briefly, this table shows protein idnetifiers, protein names, gene names, Razor peptide which is a peptide shared among multiple protein groups used to quantify the protein, unique peptides, s…
Protein IDs	Majority protein IDs	Peptide counts (all)	Peptide counts (razor+unique)	Peptide counts (unique)	Protein names	Gene names	Fasta headers	Number of proteins	Peptides	Razor + unique peptides	Unique peptides	Peptides 01_161027093729	Peptides 02	Peptides 03	Peptides 04	Peptides 05	Peptides 06	Peptides 07	Peptides 08	Peptides 09	Peptides 10	Peptides 11	Peptides 12	Peptides 13	Peptides 14	Peptides 15	Peptides 16	Peptides 17	Peptides 18	Peptides 19_161114161832	Peptides 20	Peptides 21	Peptides 22	Peptides 23	Peptides 24	Peptides 25	Peptides 26	Peptides 27	Peptides 28	Peptides 29	Peptides 30	Peptides 31	Peptides 32_161115153857	Peptides 33_161115163753	Peptides 34	Peptides 35	Peptides 36_161115173705	Peptides 37_161115183559	Peptides 38_161115193455
A4QKR1;A4QJR4;P83755	A4QKR1;A4QJR4;P83755	2;2;2	2;2;2	2;2;2	Photosystem II protein D1	psbA	;;	3	2	2	2	1	0	1	0	0	2	0	0	0	1	0	0	0	0	0	0	1	0	2	1	1	2	1	2	2	2	1	1	2	1	2	2	2	2	2	2	1	0
A4QKS0;A4QJS2;P56797	A4QKS0;A4QJS2;P56797	1;1;1	1;1;1	1;1;1	30S ribosomal protein S2, chloroplastic	rps2	;;	3	1	1	1	0	0	0	0	0	0	0	0	0	0	0	0	0	0	0	0	0	0	0	0	1	1	0	0	0	1	0	0	0	0	0	0	0	0	0	0	0	0
A4QKS6;A4QJS8;P56761	A4QKS6;A4QJS8;P56761	2;2;2	2;2;2	2;2;2	Photosystem II D2 protein	psbD	;;	3	2	2	2	0	1	0	0	0	0	0	0	0	0	0	0	0	0	0	0	0	0	0	0	0	1	0	0	0	0	0	0	0	0	1	1	0	2	1	2	0	0
A4QKS7;A4QJS9;P56778	A4QKS7;A4QJS9;P56778	6;6;6	6;6;6	6;6;6	Photosystem II CP43 reaction center protein	psbC	;;	3	6	6	6	0	1	0	0	0	1	0	0	0	0	0	0	0	0	0	0	0	0	0	0	0	1	0	1	0	0	0	0	2	1	3	2	2	4	3	3	0	0
A4QKT0;A4QJT2;P56767	A4QKT0;A4QJT2;P56767	3;3;3	3;3;3	3;3;3	Photosystem I P700 chlorophyll a apoprotein A2	psaB	;;	3	3	3	3	0	0	0	0	0	0	0	0	0	0	0	0	0	0	0	0	0	0	0	0	0	1	0	1	0	0	0	0	1	0	1	0	2	1	1	0	0	0
A4QKT5;A4QJT7;P56756	A4QKT5;A4QJT7;P56756	1;1;1	1;1;1	1;1;1	NAD(P)H-quinone oxidoreductase subunit K, chloroplastic	ndhK	;;	3	1	1	1	0	0	0	0	0	0	0	0	0	0	0	0	0	0	0	0	0	0	0	0	0	0	0	1	0	0	0	0	0	0	1	0	0	1	1	1	0	0
A4QKU6;A4QJU6;P60129	A4QKU6;A4QJU6;P60129	1;1;1	1;1;1	1;1;1	Photosystem II reaction center protein L	psbL	;;	3	1	1	1	0	0	0	0	0	0	0	0	0	0	0	0	0	0	0	0	0	0	0	0	0	0	0	0	0	0	0	0	0	0	0	0	0	0	0	0	0	0
A4QKV3;A4QJV3;P56807	A4QKV3;A4QJV3;P56807	2;2;2	2;2;2	2;2;2	30S ribosomal protein S18, chloroplastic	rps18	;;	3	2	2	2	0	0	0	0	0	0	0	0	0	0	0	0	0	0	0	0	0	0	0	0	0	0	0	0	0	0	0	0	1	0	0	0	0	1	0	0	0	0
A4QKV6;A4QJV6;P56772	A4QKV6;A4QJV6;P56772	1;1;1	1;1;1	1;1;1	ATP-dependent Clp protease proteolytic subunit 1	clpP1	;;	3	1	1	1	1	0	0	0	0	0	0	0	0	0	0	0	1	1	1	0	0	0	1	1	1	1	0	0	1	1	1	0	0	0	0	0	1	1	1	1	1	1
A4QKW7;A4QJW7;P56792	A4QKW7;A4QJW7;P56792	2;2;2	2;2;2	2;2;2	50S ribosomal protein L14, chloroplastic	rpl14	;;	3	2	2	2	0	0	0	0	0	0	0	0	0	0	0	0	0	0	0	0	0	0	0	0	1	0	0	1	0	0	0	2	2	2	2	1	1	2	1	1	0	0
A4QKW9;A4QJW9;P56798	A4QKW9;A4QJW9;P56798	6;6;6	6;6;6	6;6;6	30S ribosomal protein S3, chloroplastic	rps3	;;	3	6	6	6	1	0	0	0	0	1	0	1	1	0	0	0	0	0	0	1	0	0	0	2	0	3	0	1	1	1	1	0	0	1	2	0	0	2	2	1	2	1
A4QKX2;A4QJX2;P56791	A4QKX2;A4QJX2;P56791	1;1;1	1;1;1	1;1;1	50S ribosomal protein L2, chloroplastic	rpl2-A	;;	3	1	1	1	0	0	0	0	0	0	0	0	0	0	0	0	0	0	0	0	0	0	0	0	0	1	0	0	0	0	0	0	1	0	1	0	0	1	0	0	0	0
A4QKU4;A4QJZ7;P56771	A4QKU4;A4QJZ7;P56771	5;5;5	5;5;5	5;5;5	Cytochrome f	petA	;;	3	5	5	5	0	0	0	0	0	0	0	0	0	0	0	0	0	0	0	0	0	0	0	0	0	2	0	1	0	1	1	1	2	2	3	2	2	3	2	3	0	0
A8MS41-5;A8MS41-4;A8MS41-3;A8MS41-6;A8MS41-2;A8MS41	A8MS41-5;A8MS41-4;A8MS41-3;A8MS41-6;A8MS41-2;A8MS41	1;1;1;1;1;1	1;1;1;1;1;1	1;1;1;1;1;1	Carbon catabolite repressor protein 4 homolog 4	CCR4-4	;;;;;	6	1	1	1	1	0	0	0	0	0	0	0	0	0	0	0	0	0	0	0	0	0	0	0	0	0	0	0	0	0	0	0	0	0	0	0	0	0	0	0	0	0
Q0WV25;B9DGT7	Q0WV25;B9DGT7	16;16	1;1	1;1	Tubulin alpha-4 chain;Tubulin alpha-2 chain	TUBA4;TUBA2	;	2	16	1	1	6	0	1	1	3	2	2	2	3	2	1	1	2	1	3	3	1	0	9	5	11	3	0	2	8	10	10	8	3	2	4	4	8	2	0	1	13	9
Q56WH1;B9DHQ0	Q56WH1;B9DHQ0	16;16	6;6	4;4	Tubulin alpha-3 chain;Tubulin alpha-5 chain	TUBA3;TUBA5	;	2	16	6	4	3	0	1	1	2	3	1	1	3	1	1	1	2	1	3	1	1	0	9	5	11	3	0	1	7	9	9	6	2	2	4	4	9	2	1	2	13	9
CON__O43790;CON__Q6NT21;CON__P78385;CON__Q14533;CON__P78386	CON__O43790;CON__Q6NT21;CON__P78385;CON__Q14533;CON__P78386	13;10;10;10;8	12;9;9;9;7	8;5;5;5;4			;;;;	5	13	12	8	0	0	0	6	0	0	0	8	0	0	0	0	0	0	0	0	0	0	0	0	0	0	0	0	0	0	0	0	0	0	0	0	0	0	0	0	0	0
CON__O76011;CON__Q8IUT8	CON__O76011;CON__Q8IUT8	7;7	7;7	0;0			;	2	7	7	0	0	0	0	1	0	0	0	3	0	0	0	0	0	0	0	0	0	0	0	0	0	0	0	0	0	0	0	0	0	0	0	0	0	0	0	0	0	0
CON__O76013	CON__O76013	4	2	2				1	4	2	2	0	0	0	0	0	0	0	3	0	0	0	0	0	0	0	0	0	0	0	0	0	1	0	1	0	0	0	1	1	1	1	1	1	1	1	0	0	0
CON__P00711	CON__P00711	1	1	1				1	1	1	1	0	0	0	0	0	0	0	0	0	0	0	0	0	0	0	0	0	0	0	0	0	0	0	0	1	0	0	1	1	1	0	0	0	0	0	0	1	1
CON__P00761	CON__P00761	6	6	6				1	6	6	6	2	3	3	2	1	3	3	2	1	2	2	3	1	2	1	2	1	2	2	2	2	4	1	3	3	4	2	4	4	4	4	3	3	4	4	4	2	2
CON__P02533;CON__Q04695;CON__Q9QWL7;CON__Q6IFX2;CON__P19012;CON__A2A4G1;CON__P08727;CON__P19001;CON__Q61782;CON__P35900;CON__Q9D312;CON__Q8N1A0	CON__P02533;CON__Q04695;CON__Q9QWL7	13;7;7;6;6;6;4;4;3;2;2;1	10;5;5;5;4;3;2;2;3;2;2;1	3;2;2;1;0;0;0;0;1;0;0;0			;;	12	13	10	3	1	2	2	2	1	0	4	1	1	1	1	2	0	1	1	0	1	0	1	1	0	6	1	5	1	2	0	6	4	6	4	8	6	5	7	3	1	2
CON__P48668;CON__P02538;CON__P04259;CON__Q8VED5;CON__P05787;CON__O95678;CON__H-INV:HIT000292931;CON__Q9DCV7;CON__Q3KNV1;CON__P08729;CON__Q9H552;CON__P07744;CON__Q9NSB2;CON__Q6ISB0;CON__Q8N1N4-2;CON__Q7RTT2	CON__P48668;CON__P02538;CON__P04259;CON__Q8VED5;CON__P05787;CON__O95678	9;9;8;6;5;5;2;2;2;2;2;2;2;2;1;1	2;2;1;0;0;1;0;0;0;0;0;0;0;0;0;0	1;1;0;0;0;0;0;0;0;0;0;0;0;0;0;0			;;;;;	16	9	2	1	2	2	1	1	1	2	2	2	1	0	1	2	0	0	0	1	0	1	4	2	0	4	1	3	2	3	2	4	3	5	4	6	4	4	4	3	2	3
CON__P02662	CON__P02662	10	10	10				1	10	10	10	0	1	1	1	0	1	4	1	1	4	3	2	1	1	1	0	3	2	6	5	1	5	2	5	5	5	5	7	6	5	5	4	4	5	6	5	5	6
CON__P02663	CON__P02663	14	14	14				1	14	14	14	0	1	2	1	0	0	2	1	1	2	3	2	1	1	1	0	2	3	4	6	0	8	3	7	7	6	5	10	8	7	5	2	3	3	7	6	6	7
CON__P02666	CON__P02666	3	3	3				1	3	3	3	1	1	1	1	0	1	1	1	0	1	1	1	1	1	1	0	1	1	2	1	0	2	0	1	1	1	1	2	1	1	1	1	1	2	2	1	1	1
CON__P02668	CON__P02668	7	7	7				1	7	7	7	1	1	1	1	1	0	2	1	0	0	2	2	0	0	0	0	0	0	1	0	0	0	0	0	2	2	2	3	1	1	3	1	1	2	3	2	2	5
CON__P02754	CON__P02754	10	10	10				1	10	10	10	0	0	0	0	0	0	0	0	0	0	0	1	0	0	0	0	0	0	1	0	0	3	0	3	5	5	2	8	5	4	2	1	3	3	3	1	4	7
CON__P02768-1	CON__P02768-1	19	15	15				1	19	15	15	3	3	3	3	2	3	3	2	3	3	2	2	3	1	2	1	1	0	4	4	3	2	0	0	3	3	2	2	1	1	0	2	0	0	0	18	3	4
CON__P02769	CON__P02769	36	36	32				1	36	36	32	12	9	9	12	8	16	18	22	19	13	11	12	14	8	13	7	7	5	31	23	22	12	1	6	22	18	18	12	5	5	3	5	1	0	1	4	19	18
CON__P04264;CON__H-INV:HIT000016045	CON__P04264	36;3	36;3	25;0				2	36	36	25	5	10	14	7	8	3	12	3	3	7	12	16	6	3	3	6	2	3	21	17	11	18	2	18	17	18	17	24	19	24	25	25	20	20	26	22	13	21
CON__P08779;CON__Q9Z2K1;CON__Q3ZAW8	CON__P08779	13;6;6	3;1;1	3;1;1				3	13	3	3	1	1	1	1	1	0	3	1	1	1	1	1	0	1	1	0	1	0	1	1	0	5	1	3	1	1	0	4	3	4	3	8	5	3	8	2	1	1
CON__P12035;CON__Q01546	CON__P12035;CON__Q01546	6;5	1;0	1;0			;	2	6	1	1	0	0	0	0	0	0	0	1	0	0	0	0	0	0	0	0	0	0	2	0	0	1	0	1	0	0	1	2	1	3	2	2	1	2	1	0	0	0
CON__P13645;CON__P02535-1;CON__Q148H6;CON__P05784;CON__Q7Z3Z0;CON__Q7Z3Y8;CON__Q2M2I5;CON__A2AB72;CON__O76015;CON__Q7Z3Y9	CON__P13645	32;9;3;2;2;2;2;1;1;1	32;9;3;2;2;2;2;1;1;1	26;5;0;0;0;0;0;0;0;0				10	32	32	26	4	9	10	8	4	1	5	2	3	3	6	7	1	2	1	2	2	1	10	7	4	14	4	13	5	12	7	16	15	20	14	19	18	15	18	9	8	9
CON__P13647	CON__P13647	15	10	3				1	15	10	3	1	2	0	0	0	1	1	2	1	0	0	1	0	0	0	0	0	1	3	2	0	4	1	4	2	4	2	4	5	6	4	8	4	4	5	3	2	3
CON__P20930	CON__P20930	2	2	2				1	2	2	2	0	0	0	0	0	0	0	1	0	0	0	0	0	0	0	0	0	0	0	0	0	0	0	1	0	0	0	1	0	1	0	0	0	1	0	1	0	0
CON__P35527	CON__P35527	24	23	23				1	24	23	23	2	6	9	6	4	1	8	2	3	3	4	9	1	1	1	2	1	2	10	4	4	10	3	8	4	6	5	13	13	12	13	17	13	12	14	11	5	7
CON__P35908;CON__Q7Z794;CON__Q9R0H5;CON__Q6NXH9;CON__P19013;CON__Q14CN4-1;CON__Q6IME9;CON__Q3SY84;CON__Q7RTS7;CON__Q32MB2	CON__P35908	25;3;2;2;2;1;1;1;1;1	22;1;1;1;2;1;1;1;1;1	16;0;0;0;0;0;0;0;0;0				10	25	22	16	5	9	8	5	4	3	6	3	2	2	6	9	1	2	1	3	1	2	13	7	4	10	3	12	6	9	3	13	14	14	11	18	17	12	17	9	6	9
CON__Q1RMK2	CON__Q1RMK2	1	1	1				1	1	1	1	0	0	0	0	0	0	0	0	0	0	0	0	0	0	0	0	0	0	0	0	0	0	0	0	0	0	0	0	0	0	0	0	0	0	0	0	0	0
CON__Q7Z3Y7	CON__Q7Z3Y7	4	1	1				1	4	1	1	1	2	2	2	1	0	1	1	1	1	1	1	0	1	1	0	1	0	2	2	1	3	1	2	1	2	0	2	2	3	3	3	3	3	3	2	1	1
CON__Q86YZ3	CON__Q86YZ3	7	7	7				1	7	7	7	0	0	0	0	0	0	2	0	0	1	2	2	0	1	0	0	0	0	0	3	0	4	3	4	4	3	4	3	3	6	4	1	0	4	3	5	2	4
CON__Q9BYR4;CON__Q9BYQ5;CON__Q9BYQ8	CON__Q9BYR4;CON__Q9BYQ5;CON__Q9BYQ8	1;1;1	1;1;1	1;1;1			;;	3	1	1	1	0	0	0	1	0	0	0	0	0	0	0	0	0	0	0	0	0	0	0	0	0	0	0	0	0	0	0	0	0	0	0	0	0	0	0	0	0	0
F4HTT6	F4HTT6	1	1	1	Peptidyl-prolyl cis-trans isomerase CYP26-2, chloroplastic	CYP26-2		1	1	1	1	1	0	0	0	0	0	0	0	0	0	0	0	0	0	0	0	0	0	0	0	0	0	0	0	1	1	1	0	0	0	1	0	0	0	0	1	1	1
F4I7I0;Q9LDV4-2;Q9LDV4	F4I7I0;Q9LDV4-2;Q9LDV4	4;2;2	4;2;2	4;2;2	Alanine aminotransferase 1, mitochondrial;Alanine aminotransferase 2, mitochondrial	ALAAT1;ALAAT2	;;	3	4	4	4	1	0	0	0	0	0	0	0	0	0	0	0	1	1	1	0	0	0	1	4	0	0	0	0	3	4	4	1	0	0	1	1	1	0	0	0	2	4
F4I8S3	F4I8S3	2	2	2	SNF2 domain-containing protein CLASSY 3	CLSY3		1	2	2	2	0	0	0	0	0	0	0	0	0	0	0	0	1	0	0	0	0	0	0	0	0	0	0	0	0	0	0	0	0	0	0	0	0	0	0	0	0	0
F4I907	F4I907	2	2	2	Glyoxylate/succinic semialdehyde reductase 2, chloroplastic	GLYR2		1	2	2	2	0	0	0	0	0	0	0	0	0	0	0	0	0	0	0	0	0	0	0	0	0	0	0	0	0	0	0	0	0	0	0	0	0	0	0	0	0	0
F4ICX9-2;F4ICX9	F4ICX9-2;F4ICX9	2;2	2;2	2;2	TSK-associating protein 1	TSA1	;	2	2	2	2	0	0	0	0	0	0	0	0	0	0	0	0	0	0	0	0	0	0	0	0	0	0	0	0	0	0	0	0	0	0	0	0	0	0	0	0	0	0
F4IXW2	F4IXW2	2	2	2	Brefeldin A-inhibited guanine nucleotide-exchange protein 5	BIG5		1	2	2	2	0	0	0	0	0	0	0	0	0	0	0	0	0	0	0	0	0	0	0	0	0	0	0	0	0	0	2	0	0	0	0	0	0	0	0	0	1	1
Q96321;F4JL11	Q96321;F4JL11	1;1	1;1	1;1	Importin subunit alpha-1;Importin subunit alpha-2	IMPA1;IMPA2	;	2	1	1	1	0	0	0	0	0	0	0	0	0	0	0	0	0	0	0	0	0	0	0	0	0	0	0	0	0	1	1	0	0	0	0	0	0	0	0	0	0	0
F4JMJ1	F4JMJ1	1	1	1	Heat shock 70 kDa protein 17	HSP70-17		1	1	1	1	0	0	0	0	0	0	0	0	0	0	0	0	0	0	0	0	0	0	0	0	0	0	0	0	0	0	0	0	0	0	0	0	0	0	0	1	0	0
F4JTE7	F4JTE7	1	1	1	(DL)-glycerol-3-phosphatase 1	GPP1		1	1	1	1	0	0	0	0	0	0	0	0	0	0	0	0	0	0	0	0	0	0	0	0	1	0	0	0	0	0	0	0	0	0	0	0	0	0	0	0	0	0
F4JVN6	F4JVN6	2	2	2	Tripeptidyl-peptidase 2	TPP2		1	2	2	2	0	0	0	0	0	0	0	0	0	0	0	0	0	0	0	0	0	0	0	0	0	1	0	0	0	0	0	0	0	0	0	0	0	0	0	0	0	0
F4K0E8-2;F4K0E8	F4K0E8-2;F4K0E8	2;2	2;2	2;2	4-hydroxy-3-methylbut-2-en-1-yl diphosphate synthase (ferredoxin), chloroplastic	ISPG	;	2	2	2	2	0	0	0	0	0	0	0	0	0	0	0	0	0	0	0	0	0	0	0	0	0	0	0	0	0	1	1	0	0	0	1	0	0	0	0	0	0	0
O03042;A4QKT9;A4QJU1;P93292	O03042;A4QKT9;A4QJU1	42;39;34;4	42;39;34;4	42;39;34;4	Ribulose bisphosphate carboxylase large chain	rbcL	;;	4	42	42	42	21	16	18	15	17	25	9	4	9	27	24	20	6	4	4	12	24	27	14	19	20	29	24	29	24	23	22	28	31	27	30	22	23	36	34	36	21	20
P51818;O03986;P55737;P27323	P51818;O03986;P55737	5;5;4;2	5;5;4;2	5;5;4;2	Heat shock protein 90-3;Heat shock protein 90-4;Heat shock protein 90-2	HSP90-3;HSP90-4;HSP90-2	;;	4	5	5	5	0	0	0	3	2	1	0	0	0	0	0	0	0	0	0	0	0	0	0	0	0	0	0	0	0	0	1	1	0	0	1	0	0	0	1	0	0	0
O04204;Q42112;P57691	O04204;Q42112;P57691	1;1;1	1;1;1	1;1;1	60S acidic ribosomal protein P0-1;60S acidic ribosomal protein P0-2;60S acidic ribosomal protein P0-3	RPP0A;RPP0B;RPP0C	;;	3	1	1	1	0	0	0	0	0	0	0	0	0	0	0	0	0	0	0	0	0	0	0	0	0	0	0	0	0	0	0	0	1	1	0	0	0	0	0	0	0	0
O04309-2;O04309	O04309-2;O04309	1;1	1;1	1;1	Jacalin-related lectin 35	JAL35	;	2	1	1	1	0	0	0	0	0	0	0	0	0	0	0	0	0	0	0	0	0	0	0	0	0	0	0	0	0	0	0	0	1	0	1	0	0	1	0	0	0	0
Q9SDM9;O04316;O04318	Q9SDM9;O04316;O04318	2;2;1	2;2;1	2;2;1	Nitrile-specifier protein 1;Nitrile-specifier protein 4;Nitrile-specifier protein 3	NSP1;NSP4;NSP3	;;	3	2	2	2	0	0	0	0	0	0	0	1	0	0	0	0	0	0	0	1	0	0	0	0	0	0	0	0	1	0	0	0	0	0	0	0	0	0	0	0	0	0
O04331;Q9LY99;Q9LK25	O04331;Q9LY99;Q9LK25	2;1;1	2;1;1	2;1;1	Prohibitin-3, mitochondrial;Prohibitin-5, mitochondrial;Prohibitin-4, mitochondrial	PHB3;PHB5;PHB4	;;	3	2	2	2	0	1	2	0	0	0	0	0	0	0	0	0	0	0	0	0	0	0	0	0	0	0	0	0	0	0	0	0	0	0	0	0	0	0	1	0	0	0
O04487	O04487	3	2	2	Probable elongation factor 1-gamma 1			1	3	2	2	0	0	0	1	1	1	0	0	1	1	1	1	0	0	0	0	1	1	0	0	0	1	1	1	0	0	0	1	1	0	1	0	0	3	2	1	0	0
O04499	O04499	4	4	3	2,3-bisphosphoglycerate-independent phosphoglycerate mutase 1	PGM1		1	4	4	3	0	0	0	0	0	0	0	1	1	0	0	0	0	0	1	2	0	0	2	1	1	1	0	0	1	1	3	0	1	0	1	0	1	0	1	0	2	3
O04603	O04603	7	7	7	50S ribosomal protein L5, chloroplastic	RPL5		1	7	7	7	0	4	5	1	0	1	0	0	0	1	1	0	0	0	0	0	1	0	0	1	1	4	0	3	2	2	2	2	4	4	4	2	1	5	4	3	1	0
O04616	O04616	1	1	1	Protein CURVATURE THYLAKOID 1A, chloroplastic	CURT1A		1	1	1	1	0	0	0	0	0	0	0	0	0	0	0	0	0	0	0	0	0	0	0	0	0	0	0	0	0	0	0	0	0	0	0	0	0	0	0	0	0	0
O04904	O04904	1	1	1	Dihydroorotase, mitochondrial	PYR4		1	1	1	1	0	0	0	0	0	1	0	0	0	0	0	0	0	0	1	0	0	0	0	0	0	0	0	0	0	1	0	0	1	0	0	0	0	1	1	1	1	0
O22137	O22137	1	1	1	Pentatricopeptide repeat-containing protein At2g45350, chloroplastic	CRR4		1	1	1	1	0	0	0	0	0	0	0	0	0	0	0	0	0	0	0	0	0	0	0	0	0	0	0	0	0	0	0	0	0	0	0	0	0	0	0	0	0	0
O22229	O22229	1	1	1	NADPH-dependent thioredoxin reductase 3	NTRC		1	1	1	1	0	0	0	0	0	0	0	0	0	0	0	0	0	0	0	0	0	0	0	0	0	0	0	0	0	0	0	0	0	0	0	0	0	0	1	0	0	0
O22263	O22263	2	2	2	Protein disulfide-isomerase like 2-1	PDIL2-1		1	2	2	2	0	0	0	0	0	0	0	0	0	0	0	0	0	0	0	0	0	0	0	0	0	0	1	0	0	1	1	0	1	1	0	0	0	1	1	0	0	1
O22527	O22527	3	3	3	Chlorophyllase-1	CLH1		1	3	3	3	0	0	0	0	0	0	0	1	1	0	0	0	0	0	0	0	0	0	0	1	1	1	0	0	0	0	2	1	1	0	1	1	0	1	0	0	2	1
O22683	O22683	3	3	3	Cyanate hydratase	CYN		1	3	3	3	0	0	0	0	0	0	0	0	0	0	0	0	0	0	0	0	0	0	0	2	0	0	0	0	0	0	0	0	0	0	0	0	0	0	0	0	1	1
O22773	O22773	4	4	4	Thylakoid lumenal 16.5 kDa protein, chloroplastic			1	4	4	4	0	0	0	0	0	0	0	0	1	0	0	0	1	0	1	0	0	0	3	2	1	0	0	0	0	0	2	0	0	0	2	1	1	0	0	0	2	0
O22788-2;O22788	O22788-2;O22788	1;1	1;1	1;1	Probable peroxygenase 3	PXG3	;	2	1	1	1	0	0	0	0	0	0	0	0	0	0	0	0	0	0	0	0	0	0	0	0	0	0	0	0	0	0	0	0	0	0	0	0	0	0	0	0	0	0
O22793	O22793	1	1	1	Multiple organellar RNA editing factor 2, chloroplastic	MORF2		1	1	1	1	0	0	0	0	0	0	0	0	0	0	0	0	0	0	0	0	0	0	0	1	0	1	1	1	0	0	0	0	1	1	0	0	0	0	1	0	0	0
O22797	O22797	1	1	1	Glycolipid transfer protein 1	GLTP1		1	1	1	1	0	0	0	0	0	0	0	0	0	0	0	0	0	0	0	0	0	0	1	1	0	1	0	0	0	0	1	0	0	0	1	0	0	0	0	0	0	0
O22832;Q9LF04;Q9LF05	O22832	5;1;1	5;1;1	3;0;0	Acyl-[acyl-carrier-protein] desaturase 7, chloroplastic	FAB2		3	5	5	3	0	0	0	0	0	0	0	1	0	0	0	0	0	0	0	0	0	0	2	3	0	1	0	0	1	1	2	0	0	0	1	0	0	0	1	0	2	2
O22886	O22886	3	3	3	Uroporphyrinogen decarboxylase 2, chloroplastic	HEME2		1	3	3	3	2	0	0	1	2	1	0	0	0	0	0	0	0	0	0	1	1	0	0	0	0	1	0	0	0	0	0	0	0	0	1	0	0	1	1	0	0	0
O22941	O22941	1	1	1	Zinc-metallopeptidase, peroxisomal	PXM16		1	1	1	1	0	0	0	0	0	0	0	0	0	0	0	0	0	0	0	0	0	0	0	0	1	0	0	0	0	1	0	0	0	0	0	0	0	0	0	0	0	1
O23016	O23016	3	3	3	Probable voltage-gated potassium channel subunit beta	KAB1		1	3	3	3	0	0	0	0	0	0	0	0	0	0	0	0	0	0	0	0	0	0	0	0	0	2	0	2	0	0	0	0	1	1	0	0	0	2	2	2	0	0
O23049	O23049	4	4	4	50S ribosomal protein L6, chloroplastic	RPL6		1	4	4	4	0	1	1	0	0	0	0	0	0	0	0	0	0	0	0	0	0	0	0	0	0	1	0	0	0	0	0	0	1	0	2	0	0	0	0	0	0	0
O23254;Q9SVM4	O23254	14;1	14;1	14;1	Serine hydroxymethyltransferase 4	SHM4		2	14	14	14	1	0	0	0	1	0	0	0	0	0	0	0	0	1	0	1	0	0	5	4	4	0	0	0	7	5	8	0	0	0	2	2	4	0	0	0	9	9
O23255	O23255	25	25	9	Adenosylhomocysteinase 1	SAHH1		1	25	25	9	8	2	0	2	6	7	2	5	10	5	2	0	5	5	7	5	2	3	12	11	10	9	1	2	18	17	13	7	3	4	13	7	6	7	13	7	16	13
O23264	O23264	4	3	3	Selenium-binding protein 1	SBP1		1	4	3	3	2	1	0	0	0	2	0	0	2	0	0	0	2	0	1	0	0	0	1	1	0	0	0	0	1	1	0	0	0	0	2	1	2	0	1	0	1	2
O23553	O23553	4	4	4	Beta-amylase 3, chloroplastic	BAM3		1	4	4	4	1	0	0	0	0	0	0	0	0	0	0	0	0	0	1	0	0	0	0	0	0	0	0	0	0	1	1	0	0	0	0	0	0	0	0	0	2	0
O23627-2;O23627	O23627-2;O23627	3;3	3;3	3;3	Glycine--tRNA ligase 1, mitochondrial	GLYRS-1	;	2	3	3	3	0	0	0	0	0	0	0	0	0	1	0	0	0	0	0	0	0	1	0	0	0	0	0	0	0	0	0	0	0	0	0	0	0	0	0	1	1	0
O23629	O23629	4	1	1	Histone H2B.6	H2B		1	4	1	1	0	0	0	0	0	1	0	0	1	1	0	0	0	0	1	0	0	0	0	0	0	0	0	0	2	2	3	0	0	0	0	0	0	2	0	1	1	0
O23654	O23654	13	13	13	V-type proton ATPase catalytic subunit A	VHA-A		1	13	13	13	0	1	0	0	1	0	0	0	0	0	0	0	1	0	0	0	0	0	5	1	2	5	1	3	3	5	5	4	6	3	4	1	6	5	6	5	4	4
Q8L4A7;O23708;O23708-2	Q8L4A7;O23708;O23708-2	3;3;2	3;3;2	3;3;2	Proteasome subunit alpha type-2-B;Proteasome subunit alpha type-2-A	PAB2;PAB1	;;	3	3	3	3	0	0	0	0	0	0	0	0	0	0	0	0	0	0	0	0	0	0	0	0	0	0	0	1	0	0	0	0	0	0	0	0	0	0	2	0	0	0
O23712;P34066	O23712;P34066	1;1	1;1	1;1	Proteasome subunit alpha type-1-B;Proteasome subunit alpha type-1-A	PAF2;PAF1	;	2	1	1	1	0	0	0	0	0	0	0	0	0	0	0	0	0	0	0	0	0	0	0	0	0	0	0	0	0	0	0	0	1	0	0	0	0	0	0	0	0	0
O24633;O23714	O24633;O23714	1;1	1;1	1;1	Proteasome subunit beta type-2-B;Proteasome subunit beta type-2-A	PBD2;PBD1	;	2	1	1	1	0	0	0	0	0	0	0	0	0	0	0	0	0	0	0	0	0	0	0	0	0	0	0	1	1	0	0	1	1	1	1	0	0	1	1	0	0	0
O23717;Q9LIP2	O23717;Q9LIP2	2;1	2;1	2;1	Proteasome subunit beta type-5-A;Proteasome subunit beta type-5-B	PBE1;PBE2	;	2	2	2	2	0	0	0	0	0	0	0	0	0	0	0	0	0	0	0	0	0	0	0	0	0	1	0	0	0	0	0	0	0	0	0	0	0	0	1	0	0	0
O24412;Q9C774	O24412;Q9C774	2;1	2;1	2;1	26S proteasome non-ATPase regulatory subunit 7 homolog A;26S proteasome non-ATPase regulatory subunit 7 homolog B	RPN8A;RPN8B	;	2	2	2	2	0	0	0	0	0	0	0	0	0	0	0	0	0	0	0	0	0	0	0	1	2	0	0	0	0	1	0	0	0	0	0	0	0	0	0	0	0	1
O24456;O24456-2	O24456;O24456-2	5;4	5;4	5;4	Receptor for activated C kinase 1A	RACK1A	;	2	5	5	5	1	0	0	0	0	0	0	0	0	1	0	0	0	0	0	0	0	0	1	1	1	1	0	0	1	1	2	0	1	0	1	0	0	0	0	0	4	0
O24466;Q9SF91	O24466;Q9SF91	2;1	2;1	2;1	Ras-related protein RABE1a;Ras-related protein RABE1e	RABE1A;RABE1E	;	2	2	2	2	0	0	0	0	0	0	0	0	0	0	0	0	0	0	0	0	0	0	0	0	0	0	0	0	0	0	1	0	0	0	0	0	0	0	0	0	0	0
O24496	O24496	1	1	1	Hydroxyacylglutathione hydrolase cytoplasmic	GLX2-2		1	1	1	1	0	0	0	0	0	0	0	0	0	0	0	0	0	0	0	0	0	0	0	0	0	0	0	0	0	0	0	0	0	0	0	0	0	0	0	0	0	0
O24521	O24521	3	3	3	Non-symbiotic hemoglobin 2	AHB2		1	3	3	3	0	0	0	0	0	0	0	0	0	0	0	0	0	0	0	0	0	0	3	2	1	1	0	0	1	2	2	0	0	0	1	0	0	0	0	0	1	2
O24653	O24653	2	2	2	Guanosine nucleotide diphosphate dissociation inhibitor 2	GDI2		1	2	2	2	1	0	0	0	0	0	0	1	1	0	0	0	0	1	1	0	0	0	0	0	0	0	0	0	2	1	2	0	0	0	0	0	0	0	0	0	2	1
O48529	O48529	1	1	1	Rhodanese-like domain-containing protein 9, chloroplastic	STR9		1	1	1	1	0	0	0	0	0	0	0	0	0	0	0	0	0	0	0	0	0	0	0	0	0	0	0	0	0	0	0	0	0	0	0	0	0	0	0	0	0	0
O48646	O48646	1	1	1	Probable phospholipid hydroperoxide glutathione peroxidase 6, mitochondrial	GPX6		1	1	1	1	0	0	0	0	0	0	0	0	0	0	0	0	0	0	0	0	0	0	0	0	0	0	0	0	0	0	1	0	0	0	0	0	0	0	0	0	0	1
O48676	O48676	1	1	1	UDP-glycosyltransferase 74B1	UGT74B1		1	1	1	1	0	0	0	0	0	0	0	0	0	0	0	0	0	0	0	0	0	0	0	1	0	0	0	0	0	0	1	0	0	0	0	0	0	0	0	0	1	0
O48737	O48737	2	2	2	Thioredoxin M1, chloroplastic			1	2	2	2	0	0	0	0	0	0	0	0	1	0	0	0	1	1	1	0	0	0	1	1	1	1	0	0	1	1	1	1	0	0	1	1	1	0	0	0	2	2
O48741	O48741	7	4	4	Protochlorophyllide reductase C, chloroplastic	PORC		1	7	4	4	3	0	0	0	1	1	2	5	4	0	0	0	1	2	1	2	0	0	1	2	2	1	0	0	3	2	3	0	0	0	3	0	0	1	1	0	4	2
O48782-2;O48782;Q9LQC0	O48782-2;O48782;Q9LQC0	1;1;1	1;1;1	1;1;1	Heme oxygenase 1, chloroplastic;Heme oxygenase 4, chloroplastic	HO1;HO4	;;	3	1	1	1	0	0	0	0	0	0	0	0	0	0	0	0	0	0	0	0	0	0	1	0	0	0	0	0	0	0	0	0	0	0	0	0	0	0	0	0	0	1
O49006;Q42534	O49006	8;3	8;3	8;3	Pectinesterase/pectinesterase inhibitor 3;Pectinesterase inhibitor 3;Pectinesterase 3	PME3		2	8	8	8	2	1	0	0	1	2	0	0	0	1	1	0	1	0	0	1	0	0	2	1	2	3	1	2	1	2	1	1	5	2	5	1	3	3	3	4	3	1
O49195	O49195	5	5	3	Vegetative storage protein 1	VSP1		1	5	5	3	0	0	0	0	0	0	0	0	0	0	0	0	0	0	0	0	0	0	0	0	0	0	0	0	1	0	1	0	1	1	1	0	1	0	0	0	0	0
O49203	O49203	2	2	1	Nucleoside diphosphate kinase III, chloroplastic/mitochondrial	NDPK3		1	2	2	1	0	0	0	0	0	0	0	0	0	0	0	0	0	0	0	0	0	1	0	0	0	1	0	2	0	1	0	0	1	1	0	0	0	1	1	0	0	0
O49299	O49299	7	4	4	Probable phosphoglucomutase, cytoplasmic 1			1	7	4	4	1	0	0	0	0	0	1	1	2	0	0	0	1	0	0	1	0	0	2	2	1	0	0	0	3	3	4	0	0	0	1	1	3	0	0	0	4	3
O49485;Q9LT69;O04130;O04130-2	O49485	5;1;1;1	5;1;1;1	5;1;1;1	D-3-phosphoglycerate dehydrogenase 1, chloroplastic	PGDH1		4	5	5	5	1	0	0	0	0	0	0	0	0	0	0	0	0	0	0	0	0	0	0	0	0	0	1	2	1	1	2	0	1	1	1	1	0	0	0	0	1	0
O49499	O49499	2	2	2	Caffeoyl-CoA O-methyltransferase 1	CCOAOMT1		1	2	2	2	0	0	0	0	0	0	0	0	0	0	0	0	0	0	0	0	0	0	1	1	0	0	0	0	0	0	0	0	0	0	0	0	0	0	0	0	0	0
O49562;O49562-2	O49562	3;1	3;1	3;1	Pyruvate, phosphate dikinase regulatory protein 1, chloroplastic	RP1		2	3	3	3	0	0	0	0	0	0	0	0	0	0	0	0	0	0	0	0	0	0	0	1	0	0	0	0	0	0	2	0	0	0	0	0	0	0	0	0	1	0
O50008;Q0WNZ5;Q87XJ9	O50008	37;6;1	37;6;1	20;1;0	5-methyltetrahydropteroyltriglutamate--homocysteine methyltransferase 1	MS1		3	37	37	20	20	5	4	7	10	17	6	14	17	8	7	8	14	17	21	9	5	4	14	16	14	14	2	8	17	20	21	14	11	10	17	15	16	9	12	12	21	17
O50039	O50039	1	1	1	Ornithine carbamoyltransferase, chloroplastic	OTC		1	1	1	1	0	0	0	0	0	0	0	0	0	0	0	0	0	0	0	0	0	0	0	0	0	0	0	0	0	0	0	0	0	0	0	0	0	0	0	0	0	0
O50061	O50061	5	5	5	50S ribosomal protein L4, chloroplastic	RPL4		1	5	5	5	0	0	0	0	0	0	0	0	0	0	0	0	0	0	0	0	0	0	0	0	0	3	0	1	1	2	0	1	4	1	2	1	1	3	3	1	0	0
O64517;O64518	O64517;O64518	2;1	2;1	2;1	Metacaspase-4;Metacaspase-4 subunit p20;Metacaspase-4 subunit p10;Metacaspase-5	AMC4;AMC5	;	2	2	2	2	0	0	0	0	0	0	0	0	0	0	0	0	0	0	0	0	0	0	1	1	0	0	0	1	1	1	1	0	0	1	1	0	0	2	1	1	1	1
O64530-2;O64530	O64530-2;O64530	4;4	4;4	4;4	Thiosulfate/3-mercaptopyruvate sulfurtransferase 1, mitochondrial	STR1	;	2	4	4	4	0	0	0	0	0	0	0	0	0	0	0	0	0	0	0	0	0	0	0	1	0	0	0	0	1	1	2	0	0	0	0	0	0	0	0	1	3	2
O64788	O64788	1	1	1	FBD-associated F-box protein At1g61320			1	1	1	1	1	0	0	0	0	0	0	0	1	1	0	0	0	1	1	0	1	1	0	0	0	0	0	0	0	0	1	0	0	0	0	0	0	0	0	0	1	0
O64903	O64903	2	2	2	Nucleoside diphosphate kinase II, chloroplastic	NDPK2		1	2	2	2	1	0	1	0	1	0	0	0	0	1	0	0	0	0	0	0	1	1	0	0	0	2	0	2	2	1	0	2	2	2	2	1	1	2	2	2	0	0
O65220;O65220-2	O65220;O65220-2	2;1	2;1	2;1	Peptidyl-prolyl cis-trans isomerase CYP28, chloroplastic	CYP28	;	2	2	2	2	0	0	0	0	0	0	0	0	0	0	0	0	0	0	0	0	0	0	0	0	1	0	0	0	0	0	0	0	0	0	0	0	0	0	0	0	0	1
O65355	O65355	1	1	1	Gamma-glutamyl hydrolase 2	GGH2		1	1	1	1	1	0	0	0	0	0	0	0	0	0	0	0	0	1	0	0	0	0	1	1	0	1	0	0	1	1	1	0	1	1	1	0	0	1	0	0	1	1
O65390;Q8VYL3	O65390	3;1	3;1	3;1	Aspartic proteinase A1	APA1		2	3	3	3	0	0	0	0	0	0	0	1	1	0	0	0	0	0	0	0	0	0	0	1	1	0	0	0	2	0	2	0	0	0	0	0	0	1	0	0	1	1
O65396	O65396	17	17	17	Aminomethyltransferase, mitochondrial	GDCST		1	17	17	17	8	4	3	2	5	7	5	5	7	6	3	3	5	4	6	3	2	2	6	7	6	7	1	3	7	6	10	5	3	3	9	6	4	7	5	6	10	8
O65469;O65468;Q8L7G3	O65469;O65468	3;2;1	3;2;1	3;2;1	Putative cysteine-rich receptor-like protein kinase 9;Cysteine-rich receptor-like protein kinase 8	CRK9;CRK8	;	3	3	3	3	0	0	0	0	0	0	0	0	0	0	0	0	0	0	0	0	0	0	0	1	2	0	0	0	0	1	0	0	0	0	1	0	0	0	0	0	1	0
O81645;O65570;O81644;O65570-2	O81645;O65570;O81644;O65570-2	1;1;1;1	1;1;1;1	1;1;1;1	Villin-3;Villin-4;Villin-2	VLN3;VLN4;VLN2	;;;	4	1	1	1	0	0	0	0	0	0	0	0	0	0	0	0	0	0	0	0	0	0	0	0	0	1	0	1	0	0	0	0	0	1	1	0	0	1	1	1	0	0
O65719;Q9S9N1	O65719	13;4	2;0	2;0	Heat shock 70 kDa protein 3	HSP70-3		2	13	2	2	3	2	1	1	1	2	0	3	3	1	1	1	3	2	2	0	2	3	3	2	3	3	0	1	4	6	8	4	5	6	5	3	2	4	5	7	6	6
O80448;O80446	O80448;O80446	4;2	4;2	2;0	Pyridoxal 5-phosphate synthase subunit PDX1.1;Pyridoxal 5-phosphate synthase PDX1-like 4	PDX11;PDX1L4	;	2	4	4	2	0	0	0	0	0	0	0	0	0	1	0	1	0	0	0	0	1	1	0	0	1	1	1	2	1	0	0	1	3	3	2	0	0	2	3	3	0	0
O80476	O80476	4	4	4	Methylesterase 2	MES2		1	4	4	4	1	0	0	0	0	0	0	0	0	0	0	0	0	0	1	0	0	0	1	2	0	0	0	0	1	1	1	1	0	0	0	0	0	0	0	0	0	2
Q9LV79;Q9SID8;Q9LFT9;O80501;Q9SMR4	Q9LV79;Q9SID8;Q9LFT9;O80501;Q9SMR4	1;1;1;1;1	1;1;1;1;1	1;1;1;1;1	Ras-related protein RABH1a;Ras-related protein RABH1d;Ras-related protein RABH1e;Ras-related protein RABH1b;Ras-related protein RABH1c	RABH1A;RABH1D;RABH1E;RABH1B;RABH1C	;;;;	5	1	1	1	0	0	0	0	0	0	0	0	0	0	0	0	0	0	0	0	0	0	1	0	0	0	0	0	1	1	0	0	0	0	0	0	0	0	0	0	1	1
O80796	O80796	2	2	2	Membrane-associated protein VIPP1, chloroplastic	VIPP1		1	2	2	2	0	0	0	0	0	0	0	0	0	0	0	0	0	0	0	0	0	0	0	0	0	0	0	0	0	1	1	0	0	0	0	1	0	1	1	2	0	1
O80840	O80840	4	4	4	Phosphomannomutase	PMM		1	4	4	4	0	0	0	0	0	0	0	0	0	0	0	0	0	0	0	0	0	0	1	1	0	0	0	0	0	0	0	0	0	0	0	0	1	0	0	0	0	0
O80852;O80852-2	O80852;O80852-2	11;8	11;8	9;6	Glutathione S-transferase F9	GSTF9	;	2	11	11	9	5	1	1	1	2	2	1	3	6	2	1	1	3	1	7	1	1	0	8	8	7	4	0	0	7	7	8	4	0	0	6	5	5	4	4	1	8	7
O80860;Q8W585	O80860;Q8W585	10;8	10;8	10;8	ATP-dependent zinc metalloprotease FTSH 2, chloroplastic;ATP-dependent zinc metalloprotease FTSH 8, chloroplastic	FTSH2;FTSH8	;	2	10	10	10	1	1	0	0	0	2	0	2	2	1	0	0	1	0	1	0	1	1	2	2	1	3	0	2	2	3	3	1	1	2	4	0	2	2	1	2	3	2
O80934	O80934	8	8	7	Uncharacterized protein At2g37660, chloroplastic			1	8	8	7	0	0	0	0	0	0	1	3	3	0	0	0	2	1	1	1	0	0	4	4	4	0	0	0	2	3	4	0	0	0	3	0	1	0	0	0	4	3
O80988	O80988	7	1	1	Glycine dehydrogenase (decarboxylating) 2, mitochondrial	GLDP2		1	7	1	1	1	1	0	1	1	1	0	0	1	1	1	2	0	1	1	0	1	0	3	2	3	1	1	1	3	2	3	3	3	3	3	1	3	2	2	7	3	3
O81147;O81146	O81147;O81146	2;2	2;2	2;2	Proteasome subunit alpha type-6-B;Proteasome subunit alpha type-6-A	PAA2;PAA1	;	2	2	2	2	0	0	0	0	0	0	0	0	0	0	0	0	0	0	0	0	0	0	0	0	0	0	0	0	0	0	0	0	0	0	0	0	0	0	0	0	0	0
Q9XI05-2;Q9XI05;O81153	Q9XI05-2;Q9XI05;O81153	1;1;1	1;1;1	1;1;1	Proteasome subunit beta type-3-A;Proteasome subunit beta type-3-B	PBC1;PBC2	;;	3	1	1	1	0	0	0	0	0	0	0	0	0	0	0	0	0	0	0	0	0	0	0	0	0	0	0	0	0	0	0	0	1	0	1	0	0	1	1	0	0	0
O81235	O81235	6	6	6	Superoxide dismutase [Mn] 1, mitochondrial	MSD1		1	6	6	6	1	1	0	0	1	0	0	1	1	1	0	0	1	1	0	0	0	0	2	3	2	1	0	1	3	2	2	2	1	1	2	2	2	2	2	2	2	2
O81439;O49629	O81439	7;1	7;1	7;1	Probable plastid-lipid-associated protein 1, chloroplastic	PAP1		2	7	7	7	1	0	0	0	0	0	0	1	2	0	0	0	0	1	1	1	0	0	3	2	0	0	0	0	1	1	2	0	0	0	1	0	0	0	0	0	2	2
O81884	O81884	1	1	1	L-galactose dehydrogenase	LGALDH		1	1	1	1	0	0	0	0	0	0	0	0	0	0	0	0	0	0	0	0	0	0	0	0	0	0	0	0	0	0	1	0	0	0	0	0	0	0	0	0	1	1
O82122	O82122	4	2	2	Vegetative storage protein 2	VSP2		1	4	2	2	0	0	0	0	0	0	0	0	0	0	0	0	0	0	0	0	0	0	0	0	0	0	0	0	1	0	1	0	1	1	1	0	0	0	0	0	0	0
O82261	O82261	2	2	2	Protease Do-like 2, chloroplastic	DEGP2		1	2	2	2	0	0	0	0	1	0	0	0	0	0	0	0	0	0	0	0	0	0	0	0	0	0	1	0	0	0	0	1	0	0	0	0	0	0	0	0	0	0
Q9FZ51;Q9S7R3;Q9FGH2;Q6NNI3;Q9SN52;Q9ZVA0;Q9LW68;Q9LMK2;Q9M836;O82268	Q9FZ51;Q9S7R3;Q9FGH2;Q6NNI3;Q9SN52;Q9ZVA0;Q9LW68;Q9LMK2;Q9M836;O82268	1;1;1;1;1;1;1;1;1;1	1;1;1;1;1;1;1;1;1;1	1;1;1;1;1;1;1;1;1;1	Protein LIGHT-DEPENDENT SHORT HYPOCOTYLS 8;Protein LIGHT-DEPENDENT SHORT HYPOCOTYLS 10;Protein LIGHT-DEPENDENT SHORT HYPOCOTYLS 5;Protein LIGHT-DEPENDENT SHORT HYPOCOTYLS 1;Protein LIGHT-DEPENDENT SHORT HYPOCOTYLS 9;Protein LIGHT-DEPENDENT SHORT HYPOCOTYLS 7;Protein LIGHT-DEPENDENT SHORT HYPOCOTYLS 4;Protein LIGHT-DEPENDENT SHORT HYPOCOTYLS 6;Protein LIGHT-DEPENDENT SHORT HYPOCOTYLS 2;Protein LIG…	LSH8;LSH10;LSH5;LSH1;LSH9;LSH7;LSH4;LSH6;LSH2;LSH3	;;;;;;;;;	10	1	1	1	0	0	0	1	0	0	0	0	0	0	0	0	0	0	0	0	0	0	0	0	0	0	0	0	0	1	1	0	0	0	0	0	0	0	0	0	1	1
O82291	O82291	2	2	2	Probable plastid-lipid-associated protein 3, chloroplastic	PAP3		1	2	2	2	0	0	1	0	0	0	0	0	0	0	0	0	0	0	1	0	0	0	0	0	0	0	0	0	0	0	0	0	0	0	1	0	1	0	0	0	0	0
O82514	O82514	3	3	3	Adenylate kinase 4	ADK1		1	3	3	3	0	0	0	0	0	0	0	0	0	1	0	0	0	0	0	0	0	0	0	0	0	0	0	0	0	0	0	0	1	1	0	0	0	0	1	0	0	0
Q9LXJ0;O82533	Q9LXJ0;O82533	1;1	1;1	1;1	Cell division protein FtsZ homolog 2-2, chloroplastic;Cell division protein FtsZ homolog 2-1, chloroplastic	FTSZ2-2;FTSZ2-1	;	2	1	1	1	0	0	0	0	0	0	0	0	0	0	0	0	0	0	1	0	0	0	0	1	0	0	0	0	0	0	1	0	0	0	0	0	0	0	0	0	1	1
O82628	O82628	2	2	2	V-type proton ATPase subunit G1	VHA-G1		1	2	2	2	0	0	0	0	0	0	0	0	0	1	0	0	0	0	0	0	0	0	0	0	0	0	0	0	0	0	0	0	2	0	0	0	0	1	0	1	0	0
O82660	O82660	7	7	7	Photosystem II stability/assembly factor HCF136, chloroplastic	HCF136		1	7	7	7	0	0	0	0	0	1	0	1	0	1	0	0	0	0	1	0	0	0	3	2	3	2	0	1	1	1	2	1	2	0	2	0	1	2	2	2	1	1
O82662	O82662	5	5	5	Succinyl-CoA ligase [ADP-forming] subunit beta, mitochondrial			1	5	5	5	0	0	0	0	0	0	0	0	1	0	0	0	0	0	0	0	0	0	1	1	0	0	0	0	1	2	2	0	0	0	1	0	0	0	0	0	2	3
Q6ZDY8;Q9ZPX5;O82663	Q6ZDY8;Q9ZPX5;O82663	1;1;1	1;1;1	1;1;1	Succinate dehydrogenase [ubiquinone] flavoprotein subunit 2, mitochondrial;Succinate dehydrogenase [ubiquinone] flavoprotein subunit 1, mitochondrial	SDH1-2;SDH1-1	;;	3	1	1	1	0	0	0	0	0	0	0	0	0	0	0	0	0	0	0	0	0	0	0	0	0	0	0	1	0	1	0	1	1	0	1	0	0	1	1	0	0	0
Q8VZ87;P0CJ48;P04778	Q8VZ87;P0CJ48;P04778	6;6;6	6;6;6	6;6;6	Chlorophyll a-b binding protein 3, chloroplastic;Chlorophyll a-b binding protein 2, chloroplastic;Chlorophyll a-b binding protein 1, chloroplastic	LHCB1.2;LHCB1.1;LHCB1.3	;;	3	6	6	6	3	2	2	2	2	4	1	1	2	4	2	2	1	0	0	1	3	4	4	3	3	5	3	6	6	6	4	5	6	6	6	5	5	6	6	5	4	3
P09468	P09468	6	6	6	ATP synthase epsilon chain, chloroplastic	atpE		1	6	6	6	1	0	0	0	0	1	0	0	0	1	0	0	0	0	0	0	0	1	0	4	4	0	0	0	3	4	2	1	1	1	2	1	2	2	2	0	3	2
P0CJ47;P0CJ46	P0CJ47;P0CJ46	12;12	3;3	3;3	Actin-3;Actin-1	ACT3;ACT1	;	2	12	3	3	5	2	0	0	4	3	0	4	5	1	2	0	2	4	3	3	0	0	3	3	6	0	0	0	5	4	4	1	0	0	3	4	3	1	2	1	6	3
Q9LQC8;P36397;P0DH91	Q9LQC8;P36397;P0DH91	8;8;8	8;8;8	8;8;8	ADP-ribosylation factor 2-A;ADP-ribosylation factor 1;ADP-ribosylation factor 2-B	ARF2-A;ARF1;ARF2-B	;;	3	8	8	8	2	0	0	0	0	0	0	0	0	0	0	0	0	0	0	1	0	0	5	4	5	2	0	0	3	2	3	0	0	0	2	2	3	1	0	0	3	4
Q8W4H7;Q8GTY0;Q0WL56;P0DH99	Q8W4H7;Q8GTY0;Q0WL56;P0DH99	15;15;15;15	15;15;15;15	15;15;15;15	Elongation factor 1-alpha 2;Elongation factor 1-alpha 4;Elongation factor 1-alpha 3;Elongation factor 1-alpha 1	A2;A4;A3;A1	;;;	4	15	15	15	7	3	4	4	7	8	7	9	10	6	7	4	5	5	6	5	5	5	7	6	5	7	2	5	8	9	8	9	8	7	9	7	7	7	8	8	8	7
P0DI79;P0DI78	P0DI79;P0DI78	5;5	5;5	5;5	UPF0496 protein At3g28300;UPF0496 protein At3g28290		;	2	5	5	5	0	0	0	0	0	0	0	0	0	0	0	0	0	0	0	0	0	0	1	0	1	0	0	0	1	0	0	0	0	0	1	0	0	0	0	0	1	0
P0DKC4;P0DKC3;P0DKC3-2;Q8GWU0	P0DKC4;P0DKC3;P0DKC3-2	9;9;8;1	9;9;8;1	9;9;8;1	Phosphoglycolate phosphatase 1B, chloroplastic;Phosphoglycolate phosphatase 1A, chloroplastic	PGLP1B;PGLP1A	;;	4	9	9	9	0	0	0	0	0	0	0	2	2	1	0	0	3	2	0	1	0	0	6	4	4	0	0	0	1	2	2	0	0	0	0	0	1	1	0	0	3	4
P10795	P10795	9	6	6	Ribulose bisphosphate carboxylase small chain 1A, chloroplastic	RBCS-1A		1	9	6	6	4	3	3	3	3	4	0	2	1	6	4	5	0	1	1	1	5	5	4	8	7	7	5	7	7	7	7	8	8	7	7	7	7	9	9	7	6	7
P10796	P10796	12	4	4	Ribulose bisphosphate carboxylase small chain 1B, chloroplastic	RBCS-1B		1	12	4	4	2	6	4	3	3	5	0	2	1	6	3	4	1	1	1	3	4	5	5	5	6	5	4	7	6	8	8	7	7	7	8	8	7	10	12	10	6	6
P10798;P10797	P10798;P10797	12;12	12;12	4;4	Ribulose bisphosphate carboxylase small chain 3B, chloroplastic;Ribulose bisphosphate carboxylase small chain 2B, chloroplastic	RBCS-3B;RBCS-2B	;	2	12	12	4	5	6	5	4	4	6	0	2	1	7	4	5	1	2	1	3	6	6	6	5	8	6	4	8	6	7	6	8	9	9	9	8	9	11	12	10	6	8
P10896;P10871-2;P10871	P10896	32;3;3	2;0;0	2;0;0	Ribulose bisphosphate carboxylase/oxygenase activase, chloroplastic	RCA		3	32	2	2	20	13	8	8	12	18	14	21	27	17	15	11	19	16	23	16	12	9	21	20	23	18	7	15	22	22	24	19	17	17	23	19	18	20	21	16	22	24
P10896-2	P10896-2	32	32	2	Ribulose bisphosphate carboxylase/oxygenase activase, chloroplastic	RCA		1	32	32	2	20	13	8	9	12	19	14	22	28	17	15	11	19	16	24	16	12	9	20	19	22	18	7	15	21	21	23	18	17	17	23	19	18	20	21	16	21	23
P11574;Q8W4E2;Q9SZN1	P11574;Q8W4E2;Q9SZN1	7;7;6	7;7;6	7;7;6	V-type proton ATPase subunit B1;V-type proton ATPase subunit B3;V-type proton ATPase subunit B2	VHA-B1;VHA-B3;VHA-B2	;;	3	7	7	7	1	0	0	0	0	0	0	0	0	0	0	0	0	0	0	0	0	0	0	1	2	0	1	2	1	2	0	0	0	1	1	0	1	4	4	3	2	1
P13853;P19037	P13853;P19037	2;2	2;2	2;2	17.6 kDa class I heat shock protein 3;18.1 kDa class I heat shock protein	HSP17.6C;HSP18.1	;	2	2	2	2	0	0	0	0	0	0	0	0	0	0	0	0	0	0	0	0	1	1	0	0	0	0	0	0	0	0	0	0	0	0	0	0	0	0	0	0	0	0
P14671;P25269;Q59992	P14671;P25269;Q59992	3;3;2	3;3;2	3;3;2	Tryptophan synthase beta chain 1, chloroplastic;Tryptophan synthase beta chain 2, chloroplastic	TSB1;TSB2	;;	3	3	3	3	0	0	0	0	0	0	0	0	0	0	0	0	1	0	0	1	0	0	0	0	0	0	0	0	0	0	1	0	0	0	0	0	0	0	0	0	0	0
P16127;Q5XF33	P16127;Q5XF33	4;2	4;2	4;2	Magnesium-chelatase subunit ChlI-1, chloroplastic;Magnesium-chelatase subunit ChlI-2, chloroplastic	CHLI1;CHLI2	;	2	4	4	4	0	0	0	0	0	1	0	0	0	0	0	0	0	0	0	0	1	0	0	0	0	2	0	0	0	0	0	0	1	2	1	0	0	1	3	1	0	0
P16180	P16180	1	1	1	30S ribosomal protein S17, chloroplastic	RPS17		1	1	1	1	0	1	1	0	0	1	0	0	0	0	0	0	0	0	0	0	0	0	0	0	0	0	0	0	0	0	0	0	1	0	1	0	0	0	0	1	0	0
P17745;Q9ZT91	P17745	18;1	18;1	17;0	Elongation factor Tu, chloroplastic	TUFA		2	18	18	17	9	4	2	2	4	6	4	4	5	6	4	4	1	1	2	3	4	5	3	4	5	7	4	9	6	6	6	7	8	7	8	2	5	10	11	9	7	6
P19366;A4QKT8;A4QJU0	P19366;A4QKT8;A4QJU0	36;33;31	36;33;31	35;32;30	ATP synthase subunit beta, chloroplastic	atpB	;;	3	36	36	35	21	17	17	11	17	21	15	17	15	21	14	15	13	14	14	12	17	17	24	24	26	23	10	24	23	26	25	23	20	22	28	23	28	29	25	26	24	24
P20115-2;P20115;Q9M1D3	P20115-2;P20115	7;7;2	7;7;2	7;7;2	Citrate synthase 4, mitochondrial	CSY4	;	3	7	7	7	1	0	0	0	0	0	0	0	1	0	0	0	0	0	0	1	0	0	1	3	2	0	0	0	2	2	3	0	0	0	1	0	2	0	0	0	4	3
P21218;Q42536;Q42536-2	P21218	15;7;5	15;7;5	12;6;4	Protochlorophyllide reductase B, chloroplastic	PORB		3	15	15	12	5	0	0	0	0	1	3	5	5	1	0	0	1	3	2	4	0	0	4	5	5	1	1	0	4	4	7	3	0	0	3	1	2	1	1	0	9	6
P21238	P21238	18	18	18	Chaperonin 60 subunit alpha 1, chloroplastic	CPN60A1		1	18	18	18	0	2	1	1	2	3	1	4	6	1	1	2	3	1	2	3	1	1	6	10	6	8	0	1	10	6	10	6	4	4	8	6	7	3	6	5	8	9
P21240;Q9LJE4;C0Z361	P21240;Q9LJE4;C0Z361	17;15;9	17;15;9	16;14;8	Chaperonin 60 subunit beta 1, chloroplastic;Chaperonin 60 subunit beta 2, chloroplastic;Chaperonin 60 subunit beta 3, chloroplastic	CPN60B1;CPN60B2;CPN60B3	;;	3	17	17	16	3	4	3	4	2	4	3	2	2	3	3	2	3	3	2	3	5	4	6	8	10	5	1	3	7	10	11	3	3	4	5	3	4	5	6	4	7	7
P21276	P21276	3	3	3	Superoxide dismutase [Fe] 1, chloroplastic	FSD1		1	3	3	3	2	0	0	0	0	0	0	0	1	0	0	0	0	0	1	1	0	0	0	1	1	1	0	0	0	0	1	0	0	0	1	0	1	1	1	0	1	1
P22953;Q9C7X7	P22953	17;8	17;8	2;0	Probable mediator of RNA polymerase II transcription subunit 37e	MED37E		2	17	17	2	3	3	1	1	1	2	0	3	3	1	1	1	3	2	2	0	2	3	3	3	5	5	0	2	5	7	9	4	6	9	6	3	2	5	8	9	8	8
P22954	P22954	10	1	1	Probable mediator of RNA polymerase II transcription subunit 37c	MED37D		1	10	1	1	3	2	1	1	1	2	0	2	1	1	1	1	3	2	2	0	2	3	3	2	3	3	0	1	4	6	6	4	4	7	5	3	2	5	6	8	5	5
P23321	P23321	17	17	5	Oxygen-evolving enhancer protein 1-1, chloroplastic	PSBO1		1	17	17	5	4	1	1	2	1	2	8	8	9	1	1	1	3	6	6	3	1	1	6	6	6	3	0	1	7	5	9	4	1	1	11	7	2	2	1	1	6	9
P23322	P23322	6	2	2				1	6	2	2	1	0	0	0	0	0	2	2	2	0	0	0	0	1	1	2	0	0	2	3	3	1	0	0	3	3	3	2	0	0	2	2	0	1	0	0	2	3
P23686;P17562	P23686;P17562	5;4	1;1	1;1	S-adenosylmethionine synthase 1;S-adenosylmethionine synthase 2	SAM1;SAM2	;	2	5	1	1	1	0	0	0	0	1	1	1	1	1	1	0	1	1	1	1	1	0	1	3	2	1	0	1	3	2	3	1	1	1	1	1	1	1	1	1	3	2
P24636	P24636	13	2	1	Tubulin beta-4 chain	TUBB4		1	13	2	1	2	0	0	0	1	2	0	1	2	1	1	1	1	1	1	3	0	0	6	7	9	5	2	3	8	7	10	5	2	2	5	4	5	3	5	4	10	11
P24704;Q9FK60-2;Q9FK60	P24704;Q9FK60-2;Q9FK60	2;1;1	2;1;1	2;1;1	Superoxide dismutase [Cu-Zn] 1;Superoxide dismutase [Cu-Zn] 3	CSD1;CSD3	;;	3	2	2	2	0	0	0	0	0	0	0	0	0	0	0	0	0	0	0	0	0	0	0	0	0	0	0	0	0	1	0	0	0	0	0	0	0	0	0	0	1	0
P25696	P25696	17	17	17	Bifunctional enolase 2/transcriptional activator	ENO2		1	17	17	17	7	2	1	3	5	3	4	8	8	2	2	0	7	7	8	5	0	0	7	4	3	0	0	0	5	4	10	2	1	0	2	3	4	2	1	1	11	8
P25697	P25697	12	12	12	Phosphoribulokinase, chloroplastic			1	12	12	12	5	2	0	0	1	4	1	3	3	3	1	2	2	1	2	0	3	0	5	7	4	5	1	4	4	3	4	6	4	4	8	4	7	9	8	9	7	4
P25818	P25818	1	1	1	Aquaporin TIP1-1;Aquaporin TIP1-1, N-terminally processed	TIP1-1		1	1	1	1	0	0	0	0	0	0	0	0	0	0	0	0	0	0	0	0	0	0	0	0	0	0	0	0	0	0	0	0	0	0	0	0	0	0	0	0	0	0
P25819	P25819	8	6	6	Catalase-2	CAT2		1	8	6	6	1	2	1	3	3	3	0	0	0	4	4	3	0	0	0	0	5	4	2	2	1	4	2	3	4	4	3	4	4	3	6	1	2	6	6	8	2	2
P25851	P25851	11	11	11	Fructose-1,6-bisphosphatase, chloroplastic	FBP		1	11	11	11	3	0	0	0	0	0	3	6	7	0	0	0	6	5	5	4	0	0	7	9	6	3	0	0	7	8	6	4	1	1	6	4	6	6	2	4	6	7
P25853;P25853-2	P25853;P25853-2	6;3	6;3	6;3	Beta-amylase 5	BAM5	;	2	6	6	6	0	0	0	0	0	0	0	0	0	0	0	0	0	0	0	0	0	0	3	1	0	0	0	0	1	2	3	0	0	0	2	0	1	0	0	0	6	3
P25855;Q9LQL0	P25855;Q9LQL0	1;1	1;1	1;1	Glycine cleavage system H protein 1, mitochondrial;Glycine cleavage system H protein 3, mitochondrial	GDH1;GDH3	;	2	1	1	1	0	0	0	0	0	0	0	0	0	0	0	0	0	0	0	0	0	0	1	0	0	0	0	0	0	0	0	0	0	0	0	0	0	0	0	0	1	1
P25856	P25856	20	16	8	Glyceraldehyde-3-phosphate dehydrogenase GAPA1, chloroplastic	GAPA1		1	20	16	8	15	11	5	8	12	11	8	14	13	11	8	6	10	9	11	10	10	6	11	12	13	8	2	8	10	10	13	11	8	6	13	9	12	11	12	13	13	14
P25857	P25857	25	25	21	Glyceraldehyde-3-phosphate dehydrogenase GAPB, chloroplastic	GAPB		1	25	25	21	13	8	4	5	10	13	10	16	17	9	10	7	13	10	12	9	8	5	18	18	15	13	1	5	16	16	17	11	7	6	15	10	13	13	12	13	17	17
P25858	P25858	21	21	2	Glyceraldehyde-3-phosphate dehydrogenase GAPC1, cytosolic	GAPC1		1	21	21	2	10	3	3	4	5	11	2	9	10	6	3	4	5	6	5	7	6	3	7	8	9	7	0	5	10	9	10	8	6	3	9	8	7	6	11	10	12	13
P25864	P25864	3	3	3	50S ribosomal protein L9, chloroplastic	RPL9		1	3	3	3	0	0	0	0	0	1	0	0	0	0	0	0	0	0	0	0	0	0	0	0	0	2	0	1	1	0	0	0	2	1	3	0	0	2	1	3	0	0
P25873	P25873	2	2	2	50S ribosomal protein L15, chloroplastic	RPL15		1	2	2	2	0	0	0	0	0	0	0	0	0	0	0	0	0	0	0	0	0	0	0	0	0	1	0	1	0	0	0	0	2	1	0	0	0	1	0	0	0	0
P27140-3;P27140;P27140-2	P27140-3;P27140;P27140-2	16;15;13	16;15;13	9;8;6	Beta carbonic anhydrase 1, chloroplastic	BCA1	;;	3	16	16	9	8	5	4	2	6	7	2	7	6	6	6	2	3	5	6	4	4	6	5	7	9	9	2	9	8	8	10	8	8	8	9	6	8	11	11	9	11	11
P27202	P27202	2	2	2	Photosystem II 10 kDa polypeptide, chloroplastic	PSBR		1	2	2	2	0	0	0	0	0	0	0	0	0	0	0	0	0	0	0	1	0	0	1	0	1	0	0	0	1	1	1	0	0	0	1	0	0	0	0	0	1	1
P27521	P27521	4	4	4	Chlorophyll a-b binding protein 4, chloroplastic	LHCA4		1	4	4	4	0	1	1	0	0	0	0	0	0	0	0	0	0	0	0	0	0	0	1	0	0	2	0	1	2	0	0	1	3	1	3	1	3	4	3	3	0	0
P28186;Q9LZD4-2;Q9LZD4	P28186;Q9LZD4-2;Q9LZD4	2;1;1	2;1;1	2;1;1	Ras-related protein RABE1c;Ras-related protein RABE1d	RABE1C;RABE1D	;;	3	2	2	2	0	0	0	0	0	0	0	0	1	0	0	0	0	0	0	1	0	0	0	1	0	0	0	0	1	1	0	0	0	0	0	0	0	0	0	0	1	1
P28493	P28493	6	6	6	Pathogenesis-related protein 5			1	6	6	6	0	0	0	0	1	0	1	1	0	0	0	0	0	0	0	0	0	0	2	2	2	1	0	0	1	2	1	1	0	0	1	1	1	1	0	0	4	4
P29185;P29197;Q8L7B5	P29185;P29197;Q8L7B5	2;2;2	2;2;2	2;2;2	Chaperonin CPN60, mitochondrial;Chaperonin CPN60-like 1, mitochondrial	CPN60	;;	3	2	2	2	0	0	0	0	0	0	1	1	1	0	1	1	0	1	0	0	0	0	0	0	0	0	1	1	0	0	0	0	1	1	0	0	0	0	0	0	0	0
P29402	P29402	1	1	1	Calnexin homolog 1	CNX1		1	1	1	1	1	0	0	0	0	1	0	1	1	1	0	0	0	0	0	0	0	0	0	0	0	0	0	0	0	0	1	0	0	0	1	0	0	1	0	1	0	0
P29511	P29511	16	16	1	Tubulin alpha-6 chain	TUBA6		1	16	16	1	6	0	1	1	3	2	2	2	3	2	1	1	2	1	3	3	1	0	9	5	10	3	0	2	8	10	11	8	3	2	4	4	8	2	0	1	13	10
P29513	P29513	11	3	1	Tubulin beta-5 chain	TUBB5		1	11	3	1	2	0	0	0	1	2	0	1	1	1	1	1	1	1	1	2	0	0	5	5	6	4	1	2	8	6	7	3	2	1	5	3	4	2	5	3	7	9
P29514	P29514	11	1	1	Tubulin beta-6 chain	TUBB6		1	11	1	1	2	0	0	0	1	2	0	1	1	1	1	1	1	1	1	2	0	0	4	4	5	4	1	2	6	6	6	3	2	1	4	3	3	2	4	3	6	7
P29515	P29515	12	1	1	Tubulin beta-7 chain	TUBB7		1	12	1	1	2	0	0	0	1	2	0	1	1	1	1	1	1	1	1	2	0	0	4	5	7	4	1	2	6	6	9	4	2	1	4	3	3	2	4	3	9	9
P29517	P29517	13	1	1	Tubulin beta-9 chain	TUBB9		1	13	1	1	2	0	0	0	1	2	0	1	2	1	1	1	1	1	1	3	0	0	5	7	8	4	1	2	8	6	10	4	2	1	5	3	4	2	4	3	10	10
P29976	P29976	4	4	2	Phospho-2-dehydro-3-deoxyheptonate aldolase 1, chloroplastic	DHS1		1	4	4	2	0	0	0	1	0	0	0	0	0	0	0	0	0	0	0	1	0	0	1	1	1	1	0	0	2	3	1	0	0	0	0	0	0	0	0	0	3	2
P30183	P30183	1	1	1	Cyclin-B1-1	CYCB1-1		1	1	1	1	0	0	0	0	0	0	0	0	0	0	0	0	0	0	0	0	0	0	1	1	0	0	0	0	0	1	0	0	0	0	0	0	0	0	0	0	0	1
P30184;Q944P7;Q8RX72	P30184;Q944P7	6;4;1	6;4;1	6;4;1	Leucine aminopeptidase 1;Leucine aminopeptidase 3, chloroplastic	PM25	;	3	6	6	6	0	0	0	0	0	1	0	0	0	1	1	1	0	0	0	0	0	0	0	0	0	1	0	2	0	0	0	0	1	2	2	0	0	2	2	2	0	0
P30186;O24616	P30186;O24616	3;2	3;2	3;2	Proteasome subunit alpha type-7-A;Proteasome subunit alpha type-7-B	PAD1;PAD2	;	2	3	3	3	0	0	0	0	0	0	0	0	0	0	0	0	0	0	0	0	0	1	0	0	0	0	0	0	0	0	0	0	0	0	1	0	0	1	3	1	0	0
P30366	P30366	1	1	1	Serine/threonine-protein phosphatase PP1 isozyme 1	TOPP1		1	1	1	1	0	0	0	0	0	0	0	0	0	0	0	0	0	0	0	0	0	0	0	0	0	0	0	0	0	0	0	0	0	0	0	0	0	0	0	0	0	1
P31166	P31166	4	4	1	Adenine phosphoribosyltransferase 1, chloroplastic	APT1		1	4	4	1	0	0	0	0	0	0	0	0	0	1	1	1	0	1	0	2	1	1	2	2	1	1	0	1	1	1	3	1	1	1	1	1	1	1	1	0	2	1
P31167;P40941;O49447	P31167;P40941	6;3;2	6;3;2	6;3;2	ADP,ATP carrier protein 1, mitochondrial;ADP,ATP carrier protein 2, mitochondrial	AAC1;AAC2	;	3	6	6	6	0	0	0	1	0	0	0	0	0	0	0	0	0	0	0	0	0	0	0	0	0	2	1	1	0	0	0	0	1	0	2	0	3	1	1	1	0	0
P31169	P31169	1	1	1	Stress-induced protein KIN2	KIN2		1	1	1	1	0	0	0	0	0	0	0	0	0	0	0	0	0	0	0	0	0	0	0	0	0	0	0	0	0	0	0	0	0	0	0	0	0	0	0	0	0	0
P31265	P31265	5	5	5	Translationally-controlled tumor protein homolog	TCTP		1	5	5	5	1	0	0	0	0	1	1	2	2	1	0	0	1	1	1	0	0	0	5	3	3	1	1	0	2	2	4	1	1	0	2	2	2	2	1	1	3	3
P32961	P32961	7	7	3	Nitrilase 1	NIT1		1	7	7	3	0	0	0	0	0	0	0	0	0	0	0	0	0	0	0	0	0	0	3	1	1	1	0	1	4	3	3	1	2	1	1	1	2	4	5	3	6	3
P32962	P32962	4	1	1	Nitrilase 2	NIT2		1	4	1	1	0	0	0	0	0	0	0	0	0	0	0	0	0	0	0	0	0	0	3	1	0	1	0	1	2	3	2	1	1	1	1	1	2	2	2	1	3	2
P33157	P33157	3	3	3	Glucan endo-1,3-beta-glucosidase, acidic isoform	BG2		1	3	3	3	0	0	0	0	0	0	0	2	2	0	0	0	0	0	1	0	0	0	3	2	1	0	0	0	1	2	0	0	0	0	0	0	0	0	0	0	3	2
P33207	P33207	6	6	6	3-oxoacyl-[acyl-carrier-protein] reductase, chloroplastic			1	6	6	6	0	0	0	1	0	0	0	0	0	0	0	0	0	0	0	2	0	0	1	0	2	0	0	0	0	0	0	0	0	0	1	0	0	1	1	0	1	0
P34788	P34788	6	6	6	40S ribosomal protein S18	RPS18A		1	6	6	6	1	1	1	0	1	1	0	0	1	1	0	0	0	1	1	0	1	1	1	1	2	5	0	3	3	3	2	3	3	3	5	1	1	2	1	1	2	2
P34790;Q9SKQ0	P34790;Q9SKQ0	5;3	5;3	4;3	Peptidyl-prolyl cis-trans isomerase CYP18-3;Peptidyl-prolyl cis-trans isomerase CYP19-2	CYP18-3;CYP19-2	;	2	5	5	4	0	0	0	0	0	0	0	0	1	0	0	0	0	0	0	1	0	0	3	3	3	0	0	0	2	4	3	0	0	0	3	4	1	0	0	0	4	3
P34791	P34791	8	8	8	Peptidyl-prolyl cis-trans isomerase CYP20-3, chloroplastic	CYP20-3		1	8	8	8	3	1	1	1	2	2	3	4	4	3	1	0	4	4	4	4	2	0	6	7	7	3	0	1	4	6	6	3	3	1	4	6	5	4	4	2	6	6
P36212;P36210	P36212;P36210	4;4	4;4	4;4	50S ribosomal protein L12-3, chloroplastic;50S ribosomal protein L12-1, chloroplastic	RPL12C;RPL12A	;	2	4	4	4	0	0	0	0	0	0	0	1	0	0	0	0	0	0	0	0	0	0	1	2	0	1	0	0	1	1	1	1	2	1	3	2	3	2	1	0	0	0
P36428-2;P36428	P36428-2;P36428	1;1	1;1	1;1	Alanine--tRNA ligase	ALATS	;	2	1	1	1	0	0	0	0	0	0	0	0	0	0	0	0	0	0	0	0	0	0	0	0	0	0	0	0	0	0	0	0	0	0	0	0	0	0	0	1	0	0
P37107	P37107	2	2	2	Signal recognition particle 54 kDa protein, chloroplastic	FFC		1	2	2	2	0	0	0	0	0	1	0	0	0	1	0	0	0	0	0	0	0	0	0	0	0	0	0	0	0	0	0	0	0	0	0	0	0	0	0	0	0	0
P37702-2;P37702	P37702-2;P37702	23;23	23;23	22;22	Myrosinase 1	TGG1	;	2	23	23	22	10	4	3	3	6	10	10	12	14	5	6	6	7	6	11	7	4	4	14	14	16	12	2	8	13	15	15	13	9	9	12	11	12	14	12	11	14	14
P38418	P38418	31	31	31	Lipoxygenase 2, chloroplastic	LOX2		1	31	31	31	11	3	2	2	3	7	1	2	6	3	3	2	2	3	6	1	3	2	4	11	7	11	3	9	15	15	22	12	11	12	20	9	19	17	19	18	22	17
P39207	P39207	8	8	8	Nucleoside diphosphate kinase 1	NDK1		1	8	8	8	4	2	2	2	2	5	1	1	4	3	1	1	2	2	3	2	2	2	5	6	3	7	1	7	7	7	6	6	7	5	7	6	7	7	7	7	5	4
P40283;Q9LZ45;Q9ZUS0;Q9LFF6;Q9LZT0;Q9LQQ4;Q9SI96;Q9SF55	P40283;Q9LZ45;Q9ZUS0;Q9LFF6;Q9LZT0;Q9LQQ4;Q9SI96;Q9SF55	4;3;3;3;3;3;3;2	1;0;0;0;0;0;0;0	1;0;0;0;0;0;0;0	Histone H2B.11;Histone H2B.9;Histone H2B.4;Histone H2B.8;Histone H2B.7;Histone H2B.1;Histone H2B.3;Histone H2B.5		;;;;;;;	8	4	1	1	1	0	0	0	0	0	0	0	1	1	0	0	0	0	1	0	0	0	0	0	0	0	0	0	1	2	2	0	0	0	1	0	0	2	0	0	1	0
P41088;Q9LKC3	P41088;Q9LKC3	2;1	2;1	2;1	Chalcone--flavonone isomerase 1	CHI1	;	2	2	2	2	0	0	0	0	0	0	0	0	1	0	0	0	0	0	0	0	0	0	0	1	0	0	0	0	1	0	1	0	0	0	0	0	0	0	0	0	1	1
P41127	P41127	1	1	1	60S ribosomal protein L13-1	RPL13B		1	1	1	1	0	0	1	0	0	0	0	0	0	0	0	0	0	0	0	0	0	0	0	0	0	0	0	0	0	0	0	0	0	1	1	0	0	0	0	0	0	0
P41377;P41376;Q9CAI7;Q94A52	P41377;P41376;Q9CAI7	10;9;8;1	10;9;8;1	10;9;8;1	Eukaryotic initiation factor 4A-2;Eukaryotic initiation factor 4A-1;Eukaryotic initiation factor 4A-3	TIF4A-2;TIF4A-1;TIF4A-3	;;	4	10	10	10	3	0	0	0	0	2	0	2	3	1	0	0	0	1	3	1	1	0	5	5	5	5	1	2	6	6	6	5	3	2	5	2	3	4	4	3	8	6
Q8H156;P41917;P41916	Q8H156;P41917;P41916	7;7;7	7;7;7	7;7;7	GTP-binding nuclear protein Ran-3;GTP-binding nuclear protein Ran-2;GTP-binding nuclear protein Ran-1	RAN3;RAN2;RAN1	;;	3	7	7	7	3	0	0	0	0	0	0	2	4	0	0	0	0	1	1	0	0	0	6	3	2	1	0	0	3	5	4	0	0	0	2	0	3	0	1	0	5	5
P42643	P42643	12	12	5	14-3-3-like protein GF14 chi	GRF1		1	12	12	5	0	0	0	0	1	0	2	4	6	0	0	0	0	1	0	0	0	0	7	8	6	0	0	0	4	5	8	2	0	0	5	1	4	1	1	0	7	8
P42644-2;P42644	P42644-2;P42644	9;9	4;4	4;4	14-3-3-like protein GF14 psi	GRF3	;	2	9	4	4	0	0	0	0	1	0	0	0	1	0	0	0	0	0	0	0	0	0	3	5	4	0	0	0	1	1	1	1	0	0	3	1	3	1	0	0	1	3
P42645	P42645	10	4	4	14-3-3-like protein GF14 upsilon	GRF5		1	10	4	4	0	0	0	0	1	0	0	2	2	0	0	0	0	0	0	1	0	0	3	5	4	0	0	0	1	1	1	1	0	0	3	1	3	1	0	0	1	3
P42732	P42732	2	2	2	30S ribosomal protein S13, chloroplastic	RPS13		1	2	2	2	0	0	0	0	0	0	0	0	0	0	0	0	0	0	0	0	0	0	0	0	0	0	0	0	0	0	0	0	1	0	1	0	0	2	0	1	0	0
P42734;P42734-2	P42734;P42734-2	4;3	4;3	4;3	Probable cinnamyl alcohol dehydrogenase 9	CAD9	;	2	4	4	4	0	0	0	0	0	0	0	0	1	0	0	0	0	0	0	1	0	0	2	2	2	0	0	0	0	1	1	1	0	0	1	0	0	1	1	0	2	2
P42737-2;P42737	P42737-2;P42737	15;14	8;7	8;7	Beta carbonic anhydrase 2, chloroplastic	BCA2	;	2	15	8	8	5	5	4	2	6	7	1	3	4	6	5	4	2	3	3	3	5	4	3	4	6	6	1	6	6	6	7	5	7	7	9	5	5	10	11	8	7	7
P42759	P42759	1	1	1	Dehydrin ERD10	ERD10		1	1	1	1	0	0	0	0	0	0	0	0	0	0	0	0	0	0	0	0	0	0	0	0	0	0	0	0	0	0	0	0	1	0	1	0	0	0	0	0	0	0
P42760	P42760	5	4	1	Glutathione S-transferase F6	GSTF6		1	5	4	1	2	0	0	0	1	0	1	1	3	0	0	0	3	1	2	0	0	0	2	4	2	2	0	0	4	2	3	0	0	0	2	1	1	1	1	1	4	4
P42761	P42761	8	6	6	Glutathione S-transferase F10	GSTF10		1	8	6	6	3	2	0	0	1	3	0	1	1	0	0	0	1	0	2	0	0	0	4	3	1	0	0	0	3	4	4	0	0	0	1	2	1	0	0	0	3	3
P42794-2;P42795;P42794	P42794-2;P42795;P42794	1;1;1	1;1;1	1;1;1	60S ribosomal protein L11-2;60S ribosomal protein L11-1	RPL11B;RPL11A	;;	3	1	1	1	0	0	0	0	0	0	0	0	0	0	0	0	0	0	0	0	0	0	0	0	0	0	0	0	0	0	0	0	1	0	0	1	0	0	0	0	0	0
P42799	P42799	8	3	3	Glutamate-1-semialdehyde 2,1-aminomutase 1, chloroplastic	GSA1		1	8	3	3	5	3	1	2	3	2	2	4	4	2	2	2	4	4	4	2	0	0	5	5	4	1	0	1	5	4	5	3	0	2	4	2	4	2	2	2	6	5
P43082	P43082	3	3	3	Hevein-like preproprotein;CB-HEL;CD-HEL	HEL		1	3	3	3	0	0	0	0	0	0	0	0	0	0	0	0	0	0	0	0	0	0	0	0	0	0	0	0	2	2	3	0	0	0	0	0	0	0	0	0	2	1
P46010	P46010	3	1	1	Nitrilase 3	NIT3		1	3	1	1	0	0	0	0	0	0	0	0	0	0	0	0	0	0	0	0	0	0	1	1	2	1	0	1	2	1	1	1	1	1	1	1	1	2	3	1	2	1
P46077	P46077	9	2	2	14-3-3-like protein GF14 phi	GRF4		1	9	2	2	0	0	0	0	1	0	0	1	3	0	0	0	0	0	0	1	0	0	4	5	4	0	0	0	2	2	4	2	0	0	3	1	3	1	0	0	3	5
P46248	P46248	15	15	14	Aspartate aminotransferase, chloroplastic	ASP5		1	15	15	14	2	2	1	1	2	1	2	4	4	0	0	0	4	4	4	1	0	0	6	6	5	0	0	0	5	7	6	0	0	0	5	1	5	1	2	2	6	5
P46283	P46283	17	17	17	Sedoheptulose-1,7-bisphosphatase, chloroplastic			1	17	17	17	10	5	2	0	5	3	3	8	10	1	0	0	1	2	5	6	0	0	12	10	10	7	0	3	13	11	11	7	3	3	10	8	13	7	6	4	11	11
Q42064;P46286;Q4PSL7	Q42064;P46286;Q4PSL7	1;1;1	1;1;1	1;1;1	60S ribosomal protein L8-3;60S ribosomal protein L8-1;60S ribosomal protein L8-2	RPL8C;RPL8A;RPL8B	;;	3	1	1	1	0	0	0	0	0	0	0	0	0	0	0	0	0	0	0	0	0	0	0	0	0	1	1	1	0	0	0	0	1	1	1	1	0	1	1	1	0	0
P46309;O23736	P46309	5;2	5;2	5;2	Glutamate--cysteine ligase, chloroplastic	GSH1		2	5	5	5	1	0	0	0	0	0	0	0	0	0	0	0	0	0	0	0	0	0	0	1	0	0	0	0	2	1	3	0	0	0	0	0	0	0	0	0	3	4
P46416	P46416	1	1	1	Glutathione synthetase, chloroplastic	GSH2		1	1	1	1	0	0	0	0	0	0	0	0	0	0	0	0	0	0	0	0	0	0	0	0	0	0	0	0	0	1	0	0	0	0	0	0	0	0	0	0	1	0
P46421;Q9ZW26	P46421	7;1	7;1	7;1	Glutathione S-transferase U5	GSTU5		2	7	7	7	1	0	0	0	0	1	1	1	3	0	0	0	1	0	2	0	0	0	4	3	0	1	0	0	2	1	1	0	0	0	0	0	1	0	0	0	4	2
P46422;Q9SLM6	P46422;Q9SLM6	11;8	11;8	9;6	Glutathione S-transferase F2;Glutathione S-transferase F3	GSTF2;GSTF3	;	2	11	11	9	6	2	1	0	3	3	5	8	10	1	1	0	6	6	8	3	0	0	6	8	9	5	0	2	7	7	8	5	2	1	7	5	6	3	4	3	7	7
P46643	P46643	5	5	5	Aspartate aminotransferase, mitochondrial	ASP1		1	5	5	5	0	0	0	0	0	0	0	0	0	0	0	0	0	0	0	0	0	0	1	1	1	0	0	0	1	1	2	0	0	0	0	0	1	0	0	0	4	2
P46645;P46646	P46645	6;1	6;1	6;1	Aspartate aminotransferase, cytoplasmic isozyme 1	ASP2		2	6	6	6	3	0	0	0	0	0	0	1	0	0	0	0	0	0	0	0	0	0	3	2	2	0	0	0	2	2	3	0	0	0	0	0	0	0	0	0	3	2
P46689	P46689	1	1	1	Gibberellin-regulated protein 1	GASA1		1	1	1	1	0	0	0	0	0	0	0	0	0	0	0	0	0	0	0	0	0	0	0	0	0	0	0	0	0	0	0	0	0	0	0	0	0	0	0	0	0	1
P47996	P47996	2	2	1	Inosine-5-monophosphate dehydrogenase 1	IMPDH		1	2	2	1	0	0	0	0	0	0	0	0	0	0	0	0	0	0	0	0	0	0	0	0	0	0	0	0	0	0	0	0	0	0	0	0	0	1	1	0	0	0
P47998;Q9LJA0	P47998	14;2	14;2	13;1	Cysteine synthase 1	OASA1		2	14	14	13	2	2	0	0	1	1	2	8	6	2	0	0	2	2	4	2	0	0	4	3	4	2	0	0	7	5	7	2	0	0	4	3	1	1	0	0	6	5
P47999;Q43725	P47999	13;1	13;1	13;1	Cysteine synthase, chloroplastic/chromoplastic	OASB		2	13	13	13	3	0	1	0	0	1	1	4	6	0	0	0	2	2	2	2	0	0	3	6	4	3	0	1	5	3	3	1	0	0	5	1	3	2	1	0	7	4
P48347;P48347-2;Q9S9Z8-2;Q9S9Z8;Q9S9Z8-3	P48347;P48347-2	7;6;3;3;3	6;5;2;2;2	6;5;2;2;2	14-3-3-like protein GF14 epsilon	GRF10	;	5	7	6	6	0	0	0	0	0	0	0	0	1	0	0	0	0	0	0	0	0	0	3	6	3	0	0	0	2	3	2	1	0	0	1	0	1	0	0	0	4	4
P48349;P48349-2;P48348-2;P48348	P48349;P48349-2;P48348-2;P48348	9;9;5;5	7;7;3;3	7;7;3;3	14-3-3-like protein GF14 lambda;14-3-3-like protein GF14 kappa	GRF6;GRF8	;;;	4	9	7	7	0	0	0	0	1	0	0	1	2	0	0	0	0	0	1	0	0	0	3	4	2	0	0	0	1	2	2	2	0	0	3	0	2	1	0	0	1	4
P48491	P48491	11	10	10	Triosephosphate isomerase, cytosolic	CTIMC		1	11	10	10	2	0	0	0	0	0	2	6	7	0	0	0	3	1	4	7	0	0	7	10	7	3	0	1	8	7	8	3	1	0	6	3	6	2	3	1	8	7
P48523	P48523	2	2	2	Cinnamyl alcohol dehydrogenase 4	CAD4		1	2	2	2	0	0	0	0	0	0	0	0	0	0	0	0	0	0	0	0	0	0	0	0	0	0	0	0	0	0	2	0	0	0	0	0	0	0	0	0	0	0
P49107-2;P49107	P49107-2;P49107	2;2	2;2	2;2	Photosystem I reaction center subunit N, chloroplastic	PSAN	;	2	2	2	2	1	0	0	0	0	1	0	1	1	0	0	0	0	1	0	0	0	0	1	1	1	0	0	0	1	1	2	0	1	1	1	0	1	1	1	1	2	1
P49200	P49200	2	2	1	40S ribosomal protein S20-1	RPS20A		1	2	2	1	0	2	2	0	1	1	0	1	0	1	0	0	1	1	1	0	1	1	0	0	0	0	0	0	1	1	2	1	2	1	1	0	1	1	1	1	1	2
Q9SF35;P49201	Q9SF35;P49201	1;1	1;1	1;1	40S ribosomal protein S23-1;40S ribosomal protein S23-2	RPS23A;RPS23B	;	2	1	1	1	0	0	0	0	0	0	0	0	0	0	0	0	0	0	0	0	0	0	0	0	0	1	0	1	0	0	0	0	0	0	0	0	0	0	0	0	0	0
Q93VH9;Q8VYK6;P49204	Q93VH9;Q8VYK6;P49204	4;4;4	4;4;4	4;4;4	40S ribosomal protein S4-1;40S ribosomal protein S4-3;40S ribosomal protein S4-2	RPS4A;RPS4D;RPS4B	;;	3	4	4	4	0	0	0	0	0	0	0	0	0	0	0	0	0	0	0	0	0	0	0	0	0	4	0	2	0	0	0	0	1	0	3	0	0	1	0	1	0	0
P49209	P49209	3	3	2	60S ribosomal protein L9-1	RPL9B		1	3	3	2	0	0	0	0	0	0	0	0	0	0	0	0	0	0	0	0	0	0	1	1	0	2	0	0	0	0	1	0	2	1	1	0	0	0	0	0	1	1
Q8LBI1;P49227	Q8LBI1;P49227	1;1	1;1	1;1	60S ribosomal protein L5-1;60S ribosomal protein L5-2	ATL5;RPL5B	;	2	1	1	1	0	0	0	0	0	0	0	0	0	0	0	0	0	0	0	0	0	0	0	0	0	1	0	1	1	1	0	0	1	1	1	0	1	1	0	1	0	0
P49243	P49243	1	1	1	3-oxoacyl-[acyl-carrier-protein] synthase III, chloroplastic			1	1	1	1	0	0	0	0	0	0	0	0	0	0	0	0	0	0	0	0	0	0	0	0	0	0	0	0	0	0	1	0	0	0	0	0	0	0	0	0	0	0
Q9SCM3;Q93VB8;Q8L8Y0;P49688	Q9SCM3;Q93VB8;Q8L8Y0;P49688	1;1;1;1	1;1;1;1	1;1;1;1	40S ribosomal protein S2-4;40S ribosomal protein S2-2;40S ribosomal protein S2-1;40S ribosomal protein S2-3	RPS2D;RPS2B;RPS2A;RPS2C	;;;	4	1	1	1	0	0	0	0	0	0	0	0	0	0	0	0	0	0	0	0	0	0	0	0	0	1	0	0	0	0	0	0	0	1	1	0	0	0	0	1	0	0
P50318	P50318	21	7	7	Phosphoglycerate kinase 2, chloroplastic			1	21	7	7	9	6	4	3	7	5	7	11	15	5	1	2	9	8	10	8	3	3	10	13	10	7	2	2	11	10	13	8	4	3	12	7	9	7	7	7	14	11
Q9LFH5;Q9FF52;P50883	Q9LFH5;Q9FF52;P50883	4;4;4	4;4;4	4;4;4	60S ribosomal protein L12-2;60S ribosomal protein L12-3;60S ribosomal protein L12-1	RPL12B;RPL12C;RPL12A	;;	3	4	4	4	1	1	2	1	1	2	0	0	0	2	1	0	0	0	0	0	0	0	0	0	0	2	0	2	2	2	0	2	3	3	3	1	2	4	3	4	0	0
P51413;Q93VI3	P51413;Q93VI3	1;1	1;1	1;1	60S ribosomal protein L17-2;60S ribosomal protein L17-1	RPL17B;RPL17A	;	2	1	1	1	0	0	0	0	0	0	0	0	0	0	0	0	0	0	0	0	0	0	0	0	0	1	0	0	1	0	1	1	1	0	1	0	0	0	0	0	0	0
Q9FZH0;P51422;Q9LMK0;Q9C912	Q9FZH0;P51422;Q9LMK0;Q9C912	1;1;1;1	1;1;1;1	1;1;1;1	60S ribosomal protein L35a-2;60S ribosomal protein L35a-4;60S ribosomal protein L35a-1;60S ribosomal protein L35a-3	RPL35AB;RPL35AD;RPL35AA;RPL35AC	;;;	4	1	1	1	0	0	0	0	0	0	0	0	0	0	0	0	0	0	0	0	0	0	0	0	0	1	1	1	1	1	1	1	1	1	0	0	0	0	0	0	0	0
P51427;Q9ZUT9	P51427;Q9ZUT9	3;2	3;2	3;2	40S ribosomal protein S5-2;40S ribosomal protein S5-1	RPS5B;RPS5A	;	2	3	3	3	0	1	1	1	0	0	0	0	0	1	0	0	0	0	0	0	0	0	0	0	0	2	0	0	2	1	1	0	1	0	2	1	2	0	0	0	2	2
P52032	P52032	4	4	4	Phospholipid hydroperoxide glutathione peroxidase 1, chloroplastic	GPX1		1	4	4	4	1	0	0	0	0	0	0	1	1	0	0	0	0	0	0	0	0	0	1	2	1	0	0	0	0	1	1	0	0	0	0	0	0	0	0	0	1	1
P52410-2;P52410	P52410-2;P52410	4;4	4;4	4;4	3-oxoacyl-[acyl-carrier-protein] synthase I, chloroplastic	KAS1	;	2	4	4	4	1	0	0	0	0	0	0	0	0	0	0	0	0	0	0	1	0	0	1	2	2	1	0	0	2	2	2	0	0	0	1	1	1	0	1	0	1	2
P52420	P52420	1	1	1	Phosphoribosylamine--glycine ligase, chloroplastic	PUR2		1	1	1	1	0	0	0	0	0	0	0	0	0	0	0	0	0	0	0	1	0	0	0	0	0	0	0	0	0	0	0	0	0	0	0	0	0	0	0	0	0	0
P52577	P52577	2	2	2	Isoflavone reductase homolog P3			1	2	2	2	0	0	0	0	0	0	0	0	0	0	0	0	0	0	0	1	0	0	1	1	0	0	0	0	0	1	0	0	0	0	0	0	0	0	0	0	1	0
P52901	P52901	2	1	1	Pyruvate dehydrogenase E1 component subunit alpha-1, mitochondrial	E1 ALPHA		1	2	1	1	0	0	0	0	0	0	0	0	0	0	0	0	0	0	0	0	0	0	0	1	0	0	0	0	2	2	2	1	0	1	0	0	0	0	1	0	2	2
P53492;P53497;P53494	P53492;P53497;P53494	17;10;10	17;10;10	4;0;0	Actin-7;Actin-12;Actin-4	ACT7;ACT12;ACT4	;;	3	17	17	4	9	4	1	1	7	6	1	6	9	2	2	1	5	5	5	6	1	1	6	6	9	3	0	2	9	10	10	4	3	2	7	6	8	4	4	3	11	9
P54150	P54150	6	6	5	Peptide methionine sulfoxide reductase A4, chloroplastic	MSR4		1	6	6	5	1	0	0	0	0	0	0	2	1	0	0	0	2	1	2	0	0	0	3	3	2	1	0	0	2	3	4	0	1	0	4	1	0	0	1	1	4	5
P54609;Q9LZF6;Q9SCN8	P54609;Q9LZF6;Q9SCN8	3;3;2	3;3;2	3;3;2	Cell division control protein 48 homolog A;Cell division control protein 48 homolog E;Cell division control protein 48 homolog D	CDC48A;CDC48E;CDC48D	;;	3	3	3	3	0	0	0	0	0	0	0	0	0	0	0	0	0	0	0	0	0	0	0	0	0	0	0	0	0	0	0	0	1	0	0	0	0	1	2	1	0	0
P54887;P54888	P54887;P54888	2;2	2;2	2;2	Delta-1-pyrroline-5-carboxylate synthase A;Glutamate 5-kinase;Gamma-glutamyl phosphate reductase;Delta-1-pyrroline-5-carboxylate synthase B;Glutamate 5-kinase;Gamma-glutamyl phosphate reductase	P5CSA;P5CSB	;	2	2	2	2	0	0	0	0	0	0	0	0	0	0	0	0	0	0	0	0	0	0	0	0	0	0	0	0	0	1	0	0	0	0	0	0	0	0	0	0	0	0
P55217	P55217	2	2	2	Cystathionine gamma-synthase 1, chloroplastic	CGS1		1	2	2	2	0	0	0	0	0	1	0	0	0	0	0	0	0	0	0	0	0	0	2	1	0	0	0	0	0	0	0	0	0	0	0	0	0	0	0	1	1	2
P55228	P55228	3	3	3	Glucose-1-phosphate adenylyltransferase small subunit, chloroplastic	APS1		1	3	3	3	0	0	0	0	0	0	0	0	0	0	0	0	0	0	0	0	0	0	1	2	1	0	0	0	0	2	0	0	0	0	1	0	0	1	3	0	2	1
P55229	P55229	3	3	3	Glucose-1-phosphate adenylyltransferase large subunit 1, chloroplastic	ADG2		1	3	3	3	0	0	0	0	0	0	0	0	0	0	0	0	0	0	0	1	0	0	0	0	0	1	0	0	0	0	0	1	0	0	1	0	0	1	1	2	0	0
P55826-2;P55826	P55826-2;P55826	2;2	2;2	2;2	Protoporphyrinogen oxidase 1, chloroplastic	PPOX1	;	2	2	2	2	1	0	0	0	0	0	0	0	1	0	0	0	0	0	1	0	0	0	0	0	0	0	0	0	0	0	0	0	0	0	0	0	1	0	0	0	0	0
P56757;A4QKR6;A4QJR8	P56757;A4QKR6;A4QJR8	24;21;20	24;21;20	21;18;17	ATP synthase subunit alpha, chloroplastic	atpA	;;	3	24	24	21	9	11	11	7	9	11	4	6	9	9	6	5	6	5	6	5	7	7	11	14	14	12	3	10	11	13	12	13	11	8	14	14	16	13	12	13	14	13
P56759	P56759	2	2	2	ATP synthase subunit b, chloroplastic	atpF		1	2	2	2	0	0	0	0	0	0	0	0	0	0	0	0	0	0	0	0	0	0	0	1	0	2	0	2	1	1	1	1	2	1	1	0	0	1	0	0	1	1
P56773	P56773	2	2	2	Cytochrome b6	petB		1	2	2	2	0	0	0	0	0	0	0	0	0	0	0	0	0	0	0	0	0	0	0	0	0	1	0	0	1	0	0	0	1	1	1	0	0	1	1	1	0	1
P56777;A4QKV7;A4QJV7	P56777;A4QKV7;A4QJV7	8;7;7	8;7;7	8;7;7	Photosystem II CP47 reaction center protein	psbB	;;	3	8	8	8	0	1	1	0	0	0	0	0	0	0	0	0	0	0	0	0	0	0	0	0	0	3	0	0	0	0	0	0	3	2	2	0	2	7	5	8	0	0
P56779	P56779	4	4	4	Cytochrome b559 subunit alpha	psbE		1	4	4	4	0	2	0	0	0	0	0	0	0	0	0	0	0	0	0	0	0	0	0	1	1	3	0	2	2	1	1	3	2	3	3	0	2	3	2	2	1	1
P57106	P57106	6	1	1	Malate dehydrogenase, cytoplasmic 2	MDH2		1	6	1	1	2	1	1	1	1	2	1	3	4	2	1	1	1	1	2	3	1	0	2	0	2	1	0	0	1	0	3	1	0	0	3	2	2	2	2	2	3	2
P57720	P57720	3	3	3	Chorismate synthase, chloroplastic	EMB1144		1	3	3	3	0	0	0	0	0	0	0	0	0	0	0	0	0	0	0	0	0	0	0	0	0	0	0	0	0	0	0	0	1	0	0	0	0	2	2	3	0	0
P57751	P57751	11	2	2	UTP--glucose-1-phosphate uridylyltransferase 1			1	11	2	2	1	0	0	0	1	0	1	3	3	0	0	0	1	1	2	2	0	0	3	1	3	1	0	0	4	3	2	2	1	0	1	0	2	1	0	0	3	4
P59224;P59223	P59224;P59223	2;2	2;2	2;2	40S ribosomal protein S13-2;40S ribosomal protein S13-1	RPS13B;RPS13A	;	2	2	2	2	0	0	0	0	0	0	0	0	0	0	0	0	0	0	0	0	0	0	0	0	0	1	0	0	1	1	0	1	1	1	0	0	0	0	0	0	0	0
Q8VZB9;P59230;P59231	Q8VZB9;P59230;P59231	2;2;2	2;2;2	2;2;2	60S ribosomal protein L10a-1;60S ribosomal protein L10a-2;60S ribosomal protein L10a-3	RPL10AA;RPL10AB;RPL10AC	;;	3	2	2	2	0	1	0	0	1	1	0	0	0	1	0	0	0	0	0	0	0	0	0	0	0	2	0	1	0	0	0	0	1	1	0	0	0	0	1	0	0	0
P59583	P59583	1	1	1	Probable WRKY transcription factor 32	WRKY32		1	1	1	1	0	0	0	0	0	0	0	0	0	0	0	0	0	0	0	0	0	0	0	0	0	0	0	0	0	0	0	0	1	0	0	0	0	0	0	0	0	0
P60040;P60039;Q9LHP1	P60040;P60039;Q9LHP1	1;1;1	1;1;1	1;1;1	60S ribosomal protein L7-2;60S ribosomal protein L7-3;60S ribosomal protein L7-4	RPL7B;RPL7C;RPL7D	;;	3	1	1	1	0	0	0	0	0	0	0	0	0	0	0	0	0	0	0	0	0	0	0	0	0	1	1	1	0	0	0	0	0	0	0	0	0	0	0	0	0	0
Q08733;Q06611;P61837;Q39196	Q08733;Q06611;P61837;Q39196	1;1;1;1	1;1;1;1	1;1;1;1	Aquaporin PIP1-3;Aquaporin PIP1-2;Aquaporin PIP1-1;Probable aquaporin PIP1-4	PIP1-3;PIP1-2;PIP1-1;PIP1.4	;;;	4	1	1	1	0	0	0	0	0	0	0	0	0	0	0	0	0	0	0	0	0	0	0	0	0	0	0	0	0	0	0	0	1	0	1	0	0	0	1	1	0	0
P61845	P61845	1	1	1	50S ribosomal protein L23, chloroplastic	rpl23-A		1	1	1	1	0	0	0	0	0	0	0	0	0	0	0	0	0	0	0	0	0	0	0	0	0	0	0	0	0	0	0	0	0	1	0	0	0	0	0	0	0	0
Q8LAD2;P68209	Q8LAD2;P68209	1;1	1;1	1;1	Succinyl-CoA ligase [ADP-forming] subunit alpha-2, mitochondrial;Succinyl-CoA ligase [ADP-forming] subunit alpha-1, mitochondrial		;	2	1	1	1	0	0	0	0	0	0	0	0	0	0	0	0	0	0	0	0	0	0	0	0	0	0	0	0	0	0	0	0	0	0	0	0	0	0	0	0	0	1
P81760-2;P81760	P81760-2;P81760	4;4	4;4	4;4	Thylakoid lumenal 17.4 kDa protein, chloroplastic		;	2	4	4	4	0	0	0	0	0	0	0	0	0	0	0	0	0	0	0	0	0	0	1	1	2	0	0	0	1	2	1	0	0	0	0	0	0	0	0	0	3	2
P82281	P82281	12	12	12	Thylakoid lumenal 29 kDa protein, chloroplastic	TL29		1	12	12	12	2	0	0	0	1	1	2	3	7	0	0	0	4	3	3	0	0	0	4	4	7	2	0	1	5	5	7	2	1	2	7	2	7	3	3	1	6	7
P82538	P82538	2	2	2	PsbP-like protein 1, chloroplastic	PPL1		1	2	2	2	1	0	0	0	0	0	0	0	0	0	0	0	0	0	0	0	0	0	1	0	0	0	0	0	0	0	1	0	0	0	0	0	0	0	0	0	0	1
P82658	P82658	1	1	1	Thylakoid lumenal 19 kDa protein, chloroplastic			1	1	1	1	0	0	0	0	0	0	0	0	0	0	0	0	0	0	0	0	0	0	0	0	0	0	0	0	0	0	0	0	0	0	0	0	0	0	0	0	1	1
P82715	P82715	2	2	2	PsbP domain-containing protein 5, chloroplastic	PPD5		1	2	2	2	0	0	0	0	0	0	0	0	0	0	0	0	0	0	0	0	0	0	1	0	0	0	0	0	1	1	1	0	0	0	1	0	0	2	2	1	1	1
P82869	P82869	2	2	2	Peptidyl-prolyl cis-trans isomerase CYP37, chloroplastic	CYP37		1	2	2	2	0	0	0	0	0	0	1	1	1	0	0	0	0	0	1	0	0	0	1	1	1	0	0	0	1	1	0	1	0	0	1	0	0	0	0	0	1	0
P83484;P83483;Q9C5A9	P83484;P83483;Q9C5A9	21;21;21	20;20;20	20;20;20	ATP synthase subunit beta-2, mitochondrial;ATP synthase subunit beta-1, mitochondrial;ATP synthase subunit beta-3, mitochondrial		;;	3	21	20	20	9	5	8	5	8	8	6	11	11	7	4	4	9	10	10	7	2	3	9	13	14	6	2	5	12	16	14	10	8	7	11	5	6	11	10	9	14	13
P92549	P92549	12	11	11	ATP synthase subunit alpha, mitochondrial	ATPA		1	12	11	11	3	1	1	0	1	4	1	0	2	2	0	0	1	1	1	1	0	1	2	4	7	3	0	1	5	5	3	1	1	1	5	1	2	1	1	1	5	3
P92947-2;P92947;Q93WJ8	P92947-2;P92947	11;11;1	11;11;1	11;11;1	Monodehydroascorbate reductase, chloroplastic		;	3	11	11	11	3	1	0	0	0	2	0	0	1	1	1	0	2	2	0	0	0	0	4	5	3	1	0	0	5	5	5	0	0	0	1	1	1	0	1	3	6	4
P93004	P93004	1	1	1	Aquaporin PIP2-7;Aquaporin PIP2-7, N-terminally processed	PIP2-7		1	1	1	1	0	0	0	0	0	0	0	0	0	0	0	0	0	0	0	0	0	0	0	0	0	0	0	0	0	0	0	0	0	0	0	0	0	0	0	0	0	0
P93014	P93014	3	3	3	30S ribosomal protein S5, chloroplastic	rps5		1	3	3	3	1	1	1	1	0	0	0	0	0	0	0	0	0	0	0	0	0	0	0	0	0	1	0	2	0	0	0	0	1	1	0	0	0	1	1	1	0	0
P93033	P93033	2	2	1	Fumarate hydratase 1, mitochondrial	FUM1		1	2	2	1	0	0	0	0	0	0	0	0	0	0	0	0	0	0	0	0	0	0	1	0	0	0	0	0	1	0	1	0	0	0	0	0	0	0	0	0	0	0
P93732	P93732	1	1	1	Proline iminopeptidase	PIP		1	1	1	1	0	0	0	0	0	0	0	0	0	0	0	0	0	0	0	0	0	0	0	1	0	0	0	0	0	0	0	0	0	0	0	0	0	0	0	0	0	0
P93819	P93819	12	12	7	Malate dehydrogenase, cytoplasmic 1	MDH1		1	12	12	7	5	3	2	2	2	3	3	6	7	4	3	3	3	4	4	4	2	0	6	4	4	3	0	3	5	2	8	4	2	1	7	5	5	5	5	5	6	6
P94072	P94072	1	1	1	Germin-like protein subfamily 3 member 3	GER3		1	1	1	1	0	0	0	0	0	0	0	0	0	0	0	0	0	0	0	0	0	0	0	0	0	0	0	0	0	1	1	0	0	0	0	0	0	0	0	0	1	0
Q00218	Q00218	3	1	1	Phospho-2-dehydro-3-deoxyheptonate aldolase 2, chloroplastic	DHS2		1	3	1	1	0	0	0	0	0	0	0	0	0	0	0	0	0	0	0	0	0	0	0	2	1	1	0	0	1	3	1	0	0	0	0	0	0	0	0	0	3	2
Q01474;P52884;O04834	Q01474;P52884;O04834	3;2;2	3;2;2	3;2;2	GTP-binding protein SAR1B;GTP-binding protein SAR1A	SAR1B;SAR1A	;;	3	3	3	3	0	0	0	0	0	0	0	0	0	0	0	0	0	0	0	0	0	0	0	1	0	0	0	0	1	0	1	0	0	0	0	0	1	0	0	0	2	1
Q01525;Q9C5W6	Q01525	8;1	3;0	3;0	14-3-3-like protein GF14 omega	GRF2		2	8	3	3	1	0	0	0	1	0	1	2	4	0	0	0	1	1	1	0	0	0	5	6	3	0	0	0	4	3	3	2	0	0	4	1	4	2	1	0	4	5
Q01667	Q01667	4	4	4	Chlorophyll a-b binding protein 6, chloroplastic	LHCA1		1	4	4	4	0	0	0	0	0	0	0	0	0	0	0	0	0	0	0	0	0	0	0	0	0	2	1	1	1	0	1	2	1	1	2	0	1	2	1	1	1	1
Q01908	Q01908	10	10	10	ATP synthase gamma chain 1, chloroplastic	ATPC1		1	10	10	10	1	2	2	1	2	2	0	0	0	2	0	0	0	0	0	1	0	1	2	5	4	5	3	4	6	4	7	3	4	4	6	1	5	6	5	6	4	4
Q02971;Q02971-2;Q02972	Q02971;Q02971-2;Q02972	2;1;1	2;1;1	2;1;1	Cinnamyl alcohol dehydrogenase 7;Cinnamyl alcohol dehydrogenase 8	CAD7;CAD8	;;	3	2	2	2	0	0	0	0	0	0	0	0	1	0	0	0	0	0	0	0	0	0	0	0	0	0	0	0	0	0	1	0	0	0	0	0	1	1	0	1	1	1
Q03250;Q03250-2	Q03250	5;2	5;2	4;2	Glycine-rich RNA-binding protein 7	RBG7		2	5	5	4	0	0	0	0	0	0	0	0	0	0	0	0	0	0	0	0	0	0	2	2	3	2	1	2	3	2	2	3	3	2	4	1	1	4	4	3	3	4
Q03251;Q03251-2	Q03251	4;1	3;1	3;1	Glycine-rich RNA-binding protein 8	RBG8		2	4	3	3	0	0	0	0	0	0	0	0	0	0	0	0	0	0	0	1	0	0	1	2	2	1	0	1	1	0	1	1	1	1	2	1	0	2	2	0	2	2
Q05212	Q05212	3	3	3	DNA-damage-repair/toleration protein DRT102	DRT102		1	3	3	3	0	0	0	0	0	0	0	0	0	0	0	0	0	0	0	0	0	0	0	1	0	0	0	0	0	0	2	0	0	0	0	0	0	0	0	0	1	1
Q05431	Q05431	12	12	12	L-ascorbate peroxidase 1, cytosolic	APX1		1	12	12	12	5	0	0	0	0	2	0	3	6	0	0	0	5	1	5	3	0	0	5	6	8	2	0	0	6	7	8	5	0	0	6	4	3	1	0	0	8	8
Q05758	Q05758	11	11	11	Ketol-acid reductoisomerase, chloroplastic			1	11	11	11	3	1	1	0	2	2	1	1	3	0	1	1	2	1	2	2	1	1	5	2	3	1	0	0	2	4	3	1	0	1	3	4	3	1	2	1	5	4
Q07473	Q07473	4	4	3	Chlorophyll a-b binding protein CP29.1, chloroplastic	LHCB4.1		1	4	4	3	2	1	1	1	1	0	0	0	0	0	1	0	0	0	1	0	0	0	1	1	0	3	1	1	1	1	0	1	2	1	3	2	3	3	1	1	1	2
Q08112;Q9FY64;Q9FY65	Q08112;Q9FY64	5;3;1	5;3;1	5;3;1	40S ribosomal protein S15-1;40S ribosomal protein S15-4	RPS15A;RPS15D	;	3	5	5	5	0	1	0	1	1	0	0	1	1	1	0	0	0	0	1	0	1	0	0	1	0	1	1	1	1	1	1	1	2	1	1	0	0	1	2	2	1	1
Q08682;Q8H173-2;Q8H173	Q08682	5;2;2	5;2;2	5;2;2	40S ribosomal protein Sa-1	RPSaA		3	5	5	5	2	0	0	0	0	1	0	1	0	2	0	0	0	0	2	0	0	0	3	3	2	3	0	1	3	3	3	3	2	2	3	3	2	2	2	2	3	3
Q0WP12-3;Q0WP12-2;Q0WP12;O80562-3;O80562-2;O80562	Q0WP12-3;Q0WP12-2;Q0WP12;O80562-3;O80562-2;O80562	2;2;2;1;1;1	2;2;2;1;1;1	2;2;2;1;1;1	Thiocyanate methyltransferase 1;Probable thiol methyltransferase 1	HOL1;HOL2	;;;;;	6	2	2	2	0	0	0	0	0	0	0	0	1	0	0	0	0	0	0	0	0	0	0	0	1	0	0	0	0	0	0	0	0	0	0	0	0	0	0	0	0	0
Q1H537	Q1H537	2	2	2	Divinyl chlorophyllide a 8-vinyl-reductase, chloroplastic	DVR		1	2	2	2	0	0	0	0	0	0	0	0	0	0	0	0	0	0	0	0	0	0	0	0	0	0	0	0	0	0	0	0	1	0	0	0	0	0	0	0	0	1
Q1WIQ6	Q1WIQ6	5	5	5	NADP-dependent glyceraldehyde-3-phosphate dehydrogenase	ALDH11A3		1	5	5	5	2	2	1	2	2	2	0	0	0	1	0	1	0	0	0	0	3	2	0	0	0	2	0	2	2	1	0	1	1	2	2	0	0	3	3	4	0	0
Q24JL3-2;Q24JL3	Q24JL3-2;Q24JL3	1;1	1;1	1;1	Thiosulfate/3-mercaptopyruvate sulfurtransferase 2	STR2	;	2	1	1	1	0	0	0	0	0	0	0	0	0	0	0	0	0	0	0	0	0	0	0	0	1	0	0	0	0	0	0	0	0	0	0	0	0	0	0	0	0	0
Q38799	Q38799	7	7	7	Pyruvate dehydrogenase E1 component subunit beta-1, mitochondrial	PDH2		1	7	7	7	1	0	0	0	0	0	0	1	1	0	0	0	0	0	0	1	0	0	0	3	1	0	0	0	1	3	3	1	0	0	1	1	1	0	0	0	4	5
Q38814-2;Q38814	Q38814-2;Q38814	4;4	4;4	4;4	Thiamine thiazole synthase, chloroplastic	THI1	;	2	4	4	4	1	2	1	0	1	0	0	0	0	0	0	0	0	0	0	1	0	1	0	1	1	3	0	1	0	0	0	0	1	0	1	0	1	2	3	3	1	1
Q38951;Q38950;Q38845	Q38951;Q38950;Q38845	1;1;1	1;1;1	1;1;1	Serine/threonine-protein phosphatase 2A 65 kDa regulatory subunit A gamma isoform;Serine/threonine-protein phosphatase 2A 65 kDa regulatory subunit A beta isoform;Serine/threonine-protein phosphatase 2A 65 kDa regulatory subunit A alpha isoform	PP2AA3;PP2AA2;PP2AA1	;;	3	1	1	1	0	0	0	0	0	0	0	0	0	0	0	0	0	0	0	0	0	0	0	0	0	0	0	0	0	1	1	0	0	0	0	0	0	0	0	0	1	0
Q38867	Q38867	4	3	3	Peptidyl-prolyl cis-trans isomerase CYP19-3	CYP19-3		1	4	3	3	0	0	0	0	0	0	0	0	0	0	0	0	0	0	0	0	0	0	1	1	2	1	0	0	2	1	1	0	0	0	1	1	1	1	1	0	0	1
Q38882	Q38882	2	2	2	Phospholipase D alpha 1	PLDALPHA1		1	2	2	2	0	0	0	0	0	0	0	0	0	0	0	0	0	0	0	0	0	0	0	0	0	1	0	0	0	0	0	1	2	0	1	0	0	1	1	1	0	0
Q38884	Q38884	1	1	1	Eukaryotic translation initiation factor 3 subunit I	TIF3I1		1	1	1	1	0	0	0	0	0	0	0	0	0	1	0	0	0	0	0	0	0	0	0	0	0	0	0	0	0	0	0	0	0	0	1	0	0	1	0	1	0	0
Q38896	Q38896	2	2	2	Cold shock domain-containing protein 4	CSP4		1	2	2	2	0	0	0	0	0	0	0	0	0	0	0	0	0	0	0	0	0	0	0	1	0	0	0	0	0	0	0	0	0	1	0	0	0	0	0	0	1	0
Q38900-2;Q38900	Q38900-2;Q38900	6;6	3;3	3;3	Peptidyl-prolyl cis-trans isomerase CYP19-1	CYP19-1	;	2	6	3	3	0	0	0	0	0	0	0	0	1	0	0	0	0	0	0	2	0	0	1	2	3	1	0	0	5	4	6	2	1	1	3	2	1	1	1	0	5	5
Q38942	Q38942	1	1	1	Protein RAE1	RAE1		1	1	1	1	0	0	0	0	0	0	0	0	0	0	0	0	0	0	0	0	0	0	0	0	0	0	0	0	0	0	1	0	0	0	0	0	0	0	0	0	1	1
Q38946	Q38946	2	2	2	Glutamate dehydrogenase 2	GDH2		1	2	2	2	0	0	0	0	0	0	0	0	0	0	0	0	0	0	0	0	0	0	0	0	0	0	0	0	0	0	0	0	0	1	0	0	0	0	1	0	0	0
Q9LMM5-2;Q9LMM5;Q39024	Q9LMM5-2;Q9LMM5;Q39024	1;1;1	1;1;1	1;1;1	Mitogen-activated protein kinase 11;Mitogen-activated protein kinase 4	MPK11;MPK4	;;	3	1	1	1	0	0	0	0	0	0	0	0	0	0	0	0	0	0	0	0	0	0	1	1	0	0	0	0	0	0	1	0	0	0	0	0	0	0	0	0	1	1
Q39041	Q39041	4	4	4	Acid beta-fructofuranosidase 4, vacuolar	BFRUCT4		1	4	4	4	1	0	0	0	0	0	0	0	1	0	0	0	1	0	0	0	0	0	1	0	1	0	0	0	2	3	2	0	0	0	2	0	2	0	0	0	2	1
Q39043	Q39043	6	1	1	Mediator of RNA polymerase II transcription subunit 37f	MED37F		1	6	1	1	3	2	2	2	1	1	0	1	0	1	2	1	2	1	1	0	2	2	1	0	0	1	0	0	1	1	1	0	1	1	1	2	1	2	1	2	0	0
Q39061	Q39061	2	2	2	RNA-binding protein CP33, chloroplastic	CP33		1	2	2	2	0	0	0	0	0	0	0	0	0	0	0	0	0	0	0	0	0	0	2	0	0	0	0	0	0	0	0	0	0	0	0	0	0	0	0	0	0	0
Q39161	Q39161	6	6	6	Ferredoxin--nitrite reductase, chloroplastic	NIR1		1	6	6	6	3	0	0	0	1	0	0	0	2	1	0	0	0	0	0	0	1	1	1	1	3	1	0	0	1	1	2	0	0	0	1	0	1	1	1	1	2	2
Q39241	Q39241	3	3	3	Thioredoxin H5	TRX5		1	3	3	3	1	0	0	0	0	0	0	1	1	0	0	0	1	0	1	0	0	0	0	2	0	0	0	0	2	2	2	1	0	0	0	0	1	0	0	0	2	2
Q39258;P0CAN7	Q39258;P0CAN7	4;3	4;3	4;3	V-type proton ATPase subunit E1;V-type proton ATPase subunit E3	VHA-E1;VHA-E3	;	2	4	4	4	0	0	0	0	0	0	0	0	0	1	1	1	0	0	0	0	1	1	0	0	0	0	0	0	0	0	0	0	1	0	0	0	0	1	4	2	0	0
Q3E7K8;Q42202;B9DHA6;Q8RUC6;Q9SHE7;P59271;P59233;P59232;Q3E7T8-2;P0CH33;Q8H159-2;Q3E7T8;Q1EC66;Q9FHQ6;P0CH32;Q8H159;Q39256	Q3E7K8;Q42202;B9DHA6;Q8RUC6;Q9SHE7;P59271;P59233;P59232;Q3E7T8-2;P0CH33;Q8H159-2;Q3E7T8;Q1EC66;Q9FHQ6;P0CH32;Q8H159;Q39256	6;5;5;5;5;5;5;5;5;5;5;5;5;5;5;5;3	6;5;5;5;5;5;5;5;5;5;5;5;5;5;5;5;3	6;5;5;5;5;5;5;5;5;5;5;5;5;5;5;5;3	Polyubiquitin 12;Ubiquitin-related 1;Ubiquitin-related 2;Ubiquitin-related 3;Ubiquitin-60S ribosomal protein L40-2;Ubiquitin;60S ribosomal protein L40-2;Ubiquitin-60S ribosomal protein L40-1;Ubiquitin;60S ribosomal protein L40-1;Ubiquitin-NEDD8-like protein RUB2;Ubiquitin;NEDD8-like protein RUB2;Ubiquitin-NEDD8-like protein RUB1;Ubiquitin;NEDD8-like protein RUB1;Ubiquitin-40S ribosomal protein S2…	UBQ12;RPL40B;RPL40A;RUB2;RUB1;RPS27AA;RPS27AC;RPS27AB;UBQ14;UBQ11;UBQ10;UBQ3;UBQ9;UBQ4;UBQ8	;;;;;;;;;;;;;;;;	17	6	6	6	1	0	0	1	0	0	0	2	2	0	0	0	1	0	0	1	0	0	1	3	1	3	0	1	3	4	3	3	1	2	2	2	1	1	3	2	4	4
Q3E8E5	Q3E8E5	3	1	1	Putative myrosinase 3	TGG3		1	3	1	1	1	1	1	0	1	1	1	1	1	2	1	1	1	1	1	1	1	1	1	1	1	3	1	3	3	1	1	2	3	3	3	1	2	3	3	3	3	3
Q9M337;Q3E902	Q9M337;Q3E902	1;1	1;1	1;1	40S ribosomal protein S21-1;40S ribosomal protein S21-2	RPS21B;RPS21C	;	2	1	1	1	0	0	0	0	0	0	0	0	0	0	0	0	0	0	0	0	0	0	0	0	0	0	0	0	0	0	0	0	0	0	0	0	0	0	0	0	0	1
Q41931	Q41931	2	2	2	1-aminocyclopropane-1-carboxylate oxidase 2	ACO2		1	2	2	2	0	0	0	0	0	0	0	0	0	0	0	0	0	0	0	0	0	0	0	1	1	0	0	0	0	0	0	0	0	0	0	0	0	0	0	0	0	0
Q41932	Q41932	8	6	6	Oxygen-evolving enhancer protein 3-2, chloroplastic	PSBQ2		1	8	6	6	3	3	2	4	1	0	3	2	2	2	1	1	4	2	3	2	0	0	6	6	6	4	0	2	6	6	7	5	3	3	7	5	6	4	3	4	5	6
Q41969	Q41969	1	1	1	Eukaryotic translation initiation factor 2 subunit beta	EMB1401		1	1	1	1	0	0	0	0	0	0	0	0	0	0	0	0	0	0	0	0	0	0	0	1	1	1	0	1	1	1	0	1	1	0	1	0	0	0	1	0	1	1
Q42029-2;Q42029;O49344	Q42029-2;Q42029	8;8;1	8;8;1	8;8;1	Oxygen-evolving enhancer protein 2-1, chloroplastic	PSBP1	;	3	8	8	8	2	1	1	2	1	2	2	3	3	2	2	1	2	3	3	1	2	1	2	3	7	2	0	1	2	3	3	2	2	2	6	6	3	4	3	2	4	4
Q9CAV0;Q42262;P33444	Q9CAV0;Q42262	3;3;1	3;3;1	3;3;1	40S ribosomal protein S3a-1;40S ribosomal protein S3a-2	RPS3AA;RPS3AB	;	3	3	3	3	1	1	1	1	0	2	0	0	0	1	0	0	0	0	0	0	0	1	3	2	1	2	0	0	2	3	3	2	1	2	2	0	1	1	1	1	3	3
Q42290;Q42290-2	Q42290;Q42290-2	2;2	2;2	2;2	Probable mitochondrial-processing peptidase subunit beta		;	2	2	2	2	0	0	0	0	0	0	0	0	0	0	0	0	0	0	0	0	0	0	0	0	0	1	0	1	0	0	0	1	1	1	0	0	0	0	0	0	0	0
Q9M8X9;Q42340	Q9M8X9;Q42340	3;3	3;3	1;1	40S ribosomal protein S16-2;40S ribosomal protein S16-3	RPS16B;RPS16C	;	2	3	3	1	1	0	0	0	0	0	0	0	0	0	0	0	0	0	0	0	0	0	0	0	0	2	0	2	1	2	1	1	2	2	2	0	1	2	0	2	0	2
Q42403	Q42403	6	6	6	Thioredoxin H3	TRX3		1	6	6	6	1	0	0	0	0	0	0	1	1	0	0	0	0	0	0	0	0	0	4	3	3	2	0	0	3	3	2	2	0	0	2	2	2	0	0	1	3	2
Q42406	Q42406	7	7	4	Peptidyl-prolyl cis-trans isomerase CYP18-4	CYP18-4		1	7	7	4	0	0	0	0	0	0	0	2	3	0	0	0	1	0	2	1	0	0	3	4	3	2	0	0	5	5	6	2	1	1	2	2	2	2	2	1	6	5
Q42418	Q42418	2	2	2	Profilin-2	PRO2		1	2	2	2	0	0	0	0	0	0	0	0	0	0	0	0	0	0	0	0	0	0	0	0	1	0	0	0	0	0	0	0	0	0	0	0	0	0	0	0	0	0
Q42449	Q42449	1	1	1	Profilin-1	PRO1		1	1	1	1	0	0	0	0	0	0	0	0	0	0	0	0	0	0	0	0	0	0	0	1	0	0	0	0	1	0	0	0	0	0	0	0	0	0	0	0	1	0
Q42472;Q9ZPS3;Q9LSH2;Q42521;Q9ZPS4	Q42472;Q9ZPS3;Q9LSH2;Q42521	4;2;2;2;1	4;2;2;2;1	4;2;2;2;1	Glutamate decarboxylase 2;Glutamate decarboxylase 4;Glutamate decarboxylase 5;Glutamate decarboxylase 1	GAD2;GAD4;GAD5;GAD1	;;;	5	4	4	4	0	0	0	0	0	0	0	0	0	0	0	0	0	0	0	0	0	0	0	0	0	0	0	0	0	0	0	0	0	0	0	0	0	0	3	1	0	0
Q42479	Q42479	2	2	2	Calcium-dependent protein kinase 3	CPK3		1	2	2	2	0	0	0	0	0	0	0	0	0	0	0	0	0	0	0	0	0	0	0	1	0	0	1	1	1	1	1	0	0	2	1	0	0	0	0	1	2	0
Q42522	Q42522	9	9	4	Glutamate-1-semialdehyde 2,1-aminomutase 2, chloroplastic	GSA2		1	9	9	4	5	2	1	2	3	3	2	5	4	2	2	2	4	5	4	2	0	0	5	5	4	1	0	1	6	5	6	3	0	2	5	2	4	2	2	2	7	6
Q42529	Q42529	1	1	1	Tryptophan synthase alpha chain, chloroplastic	TSA1		1	1	1	1	0	0	0	0	0	0	0	0	0	0	0	0	0	0	0	0	0	0	1	1	0	0	0	0	0	1	1	0	0	0	0	0	0	0	0	0	1	1
Q42545	Q42545	1	1	1	Cell division protein FtsZ homolog 1, chloroplastic	FTSZ1		1	1	1	1	0	0	0	0	0	0	0	0	0	0	0	0	0	0	0	0	0	0	0	1	0	0	0	0	0	0	1	0	0	0	0	0	0	0	0	0	1	1
Q42547;Q96528	Q42547	15;2	15;2	13;1	Catalase-3	CAT3		2	15	15	13	2	3	1	2	3	5	0	0	0	4	2	3	0	0	0	0	4	4	1	1	2	10	3	8	3	7	3	8	11	9	11	5	6	11	13	12	1	1
Q42560	Q42560	7	2	2	Aconitate hydratase 1	ACO1		1	7	2	2	0	0	0	0	0	0	0	0	0	0	0	0	0	0	0	0	0	0	1	1	2	0	0	0	1	2	1	0	0	0	0	0	0	0	0	1	2	1
Q42564;Q7XZP5	Q42564;Q7XZP5	2;1	2;1	2;1	L-ascorbate peroxidase 3, peroxisomal;L-ascorbate peroxidase 5, peroxisomal	APX3;APX5	;	2	2	2	2	0	0	0	0	0	0	0	0	0	0	0	0	0	0	0	0	0	0	0	1	0	0	0	0	1	1	1	0	0	0	0	0	0	0	0	0	1	1
Q42586	Q42586	2	2	2	Uridine 5-monophosphate synthase;Orotate phosphoribosyltransferase;Orotidine 5-phosphate decarboxylase	PYRE-F		1	2	2	2	0	0	0	0	0	0	0	0	1	0	0	0	0	0	1	0	0	0	0	0	0	0	0	0	0	1	0	0	0	0	0	0	0	0	0	0	1	1
Q42589	Q42589	3	3	3	Non-specific lipid-transfer protein 1	LTP1		1	3	3	3	2	1	0	0	0	0	1	2	2	0	1	0	1	1	2	0	0	0	2	3	2	1	0	0	2	3	3	1	1	1	1	0	1	1	0	1	3	3
Q42592;Q42593;Q9SI17;Q9SI16	Q42592	6;2;1;1	6;2;1;1	6;2;1;1	L-ascorbate peroxidase S, chloroplastic/mitochondrial	APXS		4	6	6	6	0	0	0	0	0	0	0	1	2	0	0	0	0	0	0	1	0	0	1	0	1	0	0	0	0	0	3	0	0	0	1	1	1	0	0	0	2	4
Q43127	Q43127	15	15	14	Glutamine synthetase, chloroplastic/mitochondrial	GLN2		1	15	15	14	3	1	3	1	0	3	1	2	3	3	3	2	2	1	2	1	3	3	2	2	5	5	1	5	7	5	8	6	8	4	9	3	9	10	10	11	5	8
Q43307	Q43307	1	1	1	Glycerol-3-phosphate acyltransferase, chloroplastic	ATS1		1	1	1	1	0	0	0	0	0	0	0	0	0	0	0	0	0	0	0	0	0	0	0	0	0	0	0	0	0	0	0	0	0	0	0	0	0	0	0	0	0	1
Q43316	Q43316	10	10	10	Porphobilinogen deaminase, chloroplastic	HEMC		1	10	10	10	4	1	0	0	2	1	3	4	5	1	1	0	3	4	4	3	0	0	6	6	4	2	0	0	3	2	3	0	0	0	4	5	5	2	2	0	5	4
Q43349-2;Q43349	Q43349-2;Q43349	5;5	3;3	3;3	29 kDa ribonucleoprotein, chloroplastic	CP29A	;	2	5	3	3	0	0	0	0	0	1	0	0	0	0	0	0	0	0	0	0	0	0	2	2	2	2	2	3	2	1	2	2	2	2	2	1	1	2	4	1	2	2
Q56WD9	Q56WD9	3	3	3	3-ketoacyl-CoA thiolase 2, peroxisomal	PED1		1	3	3	3	0	0	0	0	0	0	0	0	1	0	0	0	1	0	0	0	0	0	1	2	1	1	0	1	1	1	2	0	1	1	1	0	0	0	1	0	2	1
Q56WK6	Q56WK6	3	3	3	Patellin-1	PATL1		1	3	3	3	0	0	0	0	0	1	0	0	2	0	0	0	0	0	0	1	0	1	0	1	0	0	0	0	1	1	1	0	0	0	0	0	0	0	0	0	1	1
Q9LFN6;Q56XG6;Q56XG6-2	Q9LFN6;Q56XG6;Q56XG6-2	2;2;1	2;2;1	2;2;1	DEAD-box ATP-dependent RNA helicase 56;DEAD-box ATP-dependent RNA helicase 15	RH56;RH15	;;	3	2	2	2	0	0	0	0	0	0	0	0	0	1	0	0	0	0	0	0	0	0	0	0	0	1	0	0	0	1	0	0	1	0	1	0	1	0	1	0	0	1
Q56YA5	Q56YA5	8	8	8	Serine--glyoxylate aminotransferase	AGT1		1	8	8	8	4	0	0	0	1	3	0	1	0	1	0	0	1	0	1	1	1	2	4	4	1	3	2	2	4	1	4	1	3	1	3	2	4	4	4	6	5	3
Q9ASR0;Q56YW9;P29516;CON__ENSEMBL:ENSBTAP00000025008	Q9ASR0;Q56YW9;P29516	14;14;11;1	14;14;11;1	2;2;0;0	Tubulin beta-3 chain;Tubulin beta-2 chain;Tubulin beta-8 chain	TUBB3;TUBB2;TUBB8	;;	4	14	14	2	3	0	0	0	2	2	0	1	2	1	1	1	1	1	1	2	0	0	6	7	8	5	1	2	8	9	11	5	3	2	5	4	4	2	5	3	11	12
Q570C8-2;Q570C8;Q8LF48	Q570C8-2;Q570C8	3;3;1	3;3;1	3;3;1	3-ketoacyl-CoA thiolase 5, peroxisomal	KAT5	;	3	3	3	3	0	0	0	0	0	0	1	1	0	0	0	0	0	0	0	0	0	0	0	0	0	0	0	0	0	0	0	0	0	0	0	0	0	0	0	0	0	1
Q5E924;Q9SAJ6	Q5E924;Q9SAJ6	1;1	1;1	1;1	Glyceraldehyde-3-phosphate dehydrogenase GAPCP2, chloroplastic;Glyceraldehyde-3-phosphate dehydrogenase GAPCP1, chloroplastic	GAPCP2;GAPCP1	;	2	1	1	1	0	0	0	0	0	0	0	0	0	0	0	0	0	0	0	0	0	0	0	0	0	0	0	0	0	0	0	0	0	0	0	0	1	0	0	0	0	0
Q5GM68;Q84VW9;Q886R9	Q5GM68	8;3;1	8;3;1	5;0;0	Phosphoenolpyruvate carboxylase 2	PPC2		3	8	8	5	1	0	0	0	0	1	0	0	0	2	0	0	0	0	0	0	0	0	1	1	0	4	1	1	1	1	0	2	3	2	1	0	1	1	1	3	1	0
Q66GR6-2;Q66GR6	Q66GR6-2;Q66GR6	1;1	1;1	1;1	Single-stranded DNA-binding protein WHY3, chloroplastic	WHY3	;	2	1	1	1	0	0	0	0	0	0	0	0	0	0	0	0	0	0	0	0	0	0	0	0	0	0	0	0	0	0	0	0	0	0	0	0	0	1	0	1	0	0
Q6DYE4	Q6DYE4	2	2	2	Uncharacterized protein At1g26090, chloroplastic			1	2	2	2	0	0	0	0	0	0	0	0	0	0	0	0	0	0	0	0	0	0	0	0	0	0	0	0	0	0	0	0	0	0	0	0	0	0	0	0	1	0
Q6F388	Q6F388	1	1	1				1	1	1	1	0	0	0	0	0	0	0	0	0	0	0	0	0	0	0	0	0	0	0	0	0	0	0	0	0	0	0	0	0	0	0	0	0	0	0	0	0	0
Q6NQA8;Q8H1D8;Q9XI62;O80612	Q6NQA8;Q8H1D8	4;2;1;1	4;2;1;1	4;2;1;1	Probable apyrase 5;Probable apyrase 4	APY5;APY4	;	4	4	4	4	1	2	0	0	2	0	0	1	0	0	0	0	0	0	0	0	0	0	1	1	0	1	0	0	1	1	2	0	0	1	1	1	2	1	0	0	2	2
Q6WWW4	Q6WWW4	1	1	1	E3 ubiquitin-protein ligase UPL3	UPL3		1	1	1	1	0	0	0	0	0	0	0	0	0	0	0	0	0	0	0	0	0	0	0	0	0	0	0	0	0	0	0	0	0	0	0	0	0	0	0	0	0	0
Q9SIV2;Q6XJG8	Q9SIV2;Q6XJG8	1;1	1;1	1;1	26S proteasome non-ATPase regulatory subunit 2 homolog A;26S proteasome non-ATPase regulatory subunit 2 homolog B	RPN1A;RPN1B	;	2	1	1	1	0	0	0	0	0	0	0	0	0	0	0	0	0	0	0	0	1	0	0	0	0	0	0	0	0	0	0	0	0	0	0	0	0	0	0	0	0	0
Q7Y208;D7SFH9	Q7Y208	3;1	3;1	2;0	Glycerophosphodiester phosphodiesterase GDPDL1	GDPDL1		2	3	3	2	0	0	0	0	0	0	1	2	1	0	0	0	0	0	0	0	0	0	0	0	0	1	0	0	1	2	2	1	2	1	1	1	1	2	1	3	1	1
Q84MC2	Q84MC2	1	1	1	Cytokinin riboside 5-monophosphate phosphoribohydrolase LOG8	LOG8		1	1	1	1	0	0	0	0	0	0	0	0	0	0	0	0	0	0	0	0	0	0	0	0	0	0	0	0	0	0	0	0	0	0	0	0	0	0	0	0	0	0
Q84WT8	Q84WT8	1	1	1	Cysteine proteinase inhibitor 4	CYS4		1	1	1	1	0	0	0	0	0	0	0	0	0	0	0	0	0	0	0	0	0	0	1	0	0	0	0	0	0	0	0	0	0	0	1	1	0	0	0	0	0	0
Q84WV1	Q84WV1	8	8	8	T-complex protein 1 subunit gamma	CCT3		1	8	8	8	0	0	0	0	0	0	0	0	1	0	0	0	0	1	1	0	1	0	3	1	1	0	0	0	2	1	2	0	0	0	0	1	0	0	0	0	1	1
Q84Y95	Q84Y95	1	1	1	Monothiol glutaredoxin-S14, chloroplastic	GRXS14		1	1	1	1	0	0	0	0	0	0	0	0	0	0	0	0	0	0	0	0	0	0	0	0	0	0	0	0	0	0	0	0	0	0	0	0	0	0	0	0	1	1
Q87TT0	Q87TT0	2	2	2				1	2	2	2	0	0	0	0	0	0	1	0	0	0	0	1	0	0	0	0	0	0	0	0	0	0	0	0	0	0	0	0	0	0	0	0	0	0	0	0	0	0
Q87TT2	Q87TT2	7	5	5				1	7	5	5	0	0	0	0	0	0	3	1	1	0	3	3	1	0	0	0	0	1	1	1	1	2	0	1	1	1	1	2	2	1	1	0	1	1	1	1	2	1
Q87TT4	Q87TT4	3	3	3				1	3	3	3	0	0	1	0	0	1	1	1	1	0	0	0	1	0	0	0	0	0	0	0	0	0	0	0	0	0	0	0	0	0	0	0	0	0	0	0	0	0
Q87UG1	Q87UG1	2	2	2				1	2	2	2	0	0	0	0	0	0	0	0	0	0	0	0	0	0	1	0	0	0	0	0	0	0	0	0	0	0	0	0	0	0	0	0	0	1	0	0	0	0
Q87WC1	Q87WC1	3	3	3				1	3	3	3	0	0	0	0	0	0	2	1	1	3	2	2	2	1	0	1	2	2	0	0	0	0	0	0	0	0	0	0	0	0	0	0	0	0	0	0	0	0
Q87WV5	Q87WV5	1	1	1				1	1	1	1	0	0	0	0	0	0	0	0	0	0	0	0	0	0	0	0	0	0	0	0	0	1	0	1	0	0	0	1	1	0	0	0	0	0	0	0	0	0
Q87WW8	Q87WW8	1	1	1				1	1	1	1	0	0	0	0	0	0	0	0	0	0	1	1	0	0	0	0	0	0	0	0	0	0	0	0	0	0	0	0	0	0	0	0	0	0	0	0	0	0
Q87X00	Q87X00	1	1	1				1	1	1	1	0	0	0	0	0	0	0	0	0	0	0	0	0	0	0	0	0	0	0	0	0	1	0	1	0	0	0	0	0	0	0	0	0	0	0	0	0	0
Q87X14	Q87X14	2	2	2				1	2	2	2	0	0	0	0	0	0	1	0	0	0	0	1	0	0	0	0	1	1	0	0	0	0	0	0	0	0	0	0	0	0	0	0	0	0	0	0	0	0
Q87XL0	Q87XL0	2	2	2				1	2	2	2	0	0	0	0	0	0	1	0	0	0	0	2	0	0	0	0	0	0	0	0	0	0	0	0	0	0	0	0	0	0	0	0	0	0	0	0	0	0
Q883Z4	Q883Z4	11	11	11				1	11	11	11	0	0	0	0	0	0	9	6	5	6	6	8	6	5	4	5	5	5	0	0	0	0	0	0	0	0	0	0	0	0	0	0	1	0	0	0	0	0
Q885R6	Q885R6	2	2	2				1	2	2	2	0	0	0	0	0	0	0	0	0	0	0	2	0	0	0	0	0	0	0	0	0	0	0	0	0	0	0	0	0	0	0	0	0	0	0	0	0	0
Q886M3	Q886M3	1	1	1				1	1	1	1	0	0	0	0	0	0	0	0	0	0	0	1	0	0	0	0	0	0	0	0	0	0	0	0	0	0	0	0	0	0	0	0	0	0	0	0	0	0
Q886P0	Q886P0	1	1	1				1	1	1	1	0	0	0	0	0	0	0	1	0	1	0	0	0	0	0	0	1	1	0	0	0	0	0	0	0	0	0	0	0	0	0	0	0	0	0	0	0	0
Q886P2	Q886P2	1	1	1				1	1	1	1	0	0	0	0	0	0	1	1	0	1	1	0	0	0	0	0	1	1	0	0	0	0	0	0	0	0	0	0	0	0	0	0	0	0	0	0	0	0
Q886P3	Q886P3	2	2	2				1	2	2	2	0	0	0	1	0	0	0	0	0	1	1	0	0	0	0	0	0	1	0	0	0	0	0	0	0	0	0	0	0	0	0	0	0	0	0	0	0	0
Q886U9	Q886U9	1	1	1				1	1	1	1	0	0	0	0	0	0	0	0	0	0	0	1	0	0	0	0	0	0	0	0	0	0	0	0	0	0	0	0	0	0	0	0	0	0	0	0	0	0
Q889V5	Q889V5	2	2	2				1	2	2	2	0	0	0	0	0	0	1	0	0	0	0	2	0	0	0	0	0	0	0	0	0	0	0	0	0	0	0	0	0	0	0	0	0	0	0	0	0	0
Q889V9	Q889V9	3	3	3				1	3	3	3	0	0	0	0	0	0	1	1	0	0	1	3	0	0	0	0	0	0	0	0	0	0	0	0	0	0	0	0	0	0	0	0	0	0	0	0	0	0
Q889W2	Q889W2	1	1	1				1	1	1	1	0	0	0	0	0	0	0	0	1	0	0	0	0	0	0	0	0	0	0	0	0	0	0	0	0	0	0	0	0	0	0	0	0	0	0	0	0	0
Q889W4	Q889W4	2	2	2				1	2	2	2	0	0	0	0	0	0	1	0	0	0	1	0	0	0	0	0	0	0	0	0	0	0	0	0	0	0	0	0	0	0	0	0	0	0	0	0	0	0
Q889W5	Q889W5	1	1	1				1	1	1	1	0	0	0	0	0	0	1	0	0	0	0	0	0	0	0	0	0	0	0	0	0	0	0	0	0	0	0	0	0	0	0	0	0	0	0	0	0	0
Q889W6	Q889W6	1	1	1				1	1	1	1	0	0	0	0	0	0	0	0	0	0	1	1	0	0	0	0	1	1	0	0	0	0	0	0	0	0	0	0	0	0	0	0	0	0	0	0	0	0
Q889W8	Q889W8	2	2	2				1	2	2	2	0	0	0	0	0	0	0	0	0	1	0	2	0	0	0	0	1	0	0	0	0	0	0	0	0	0	0	0	0	0	0	0	0	0	0	0	0	0
Q889X0	Q889X0	1	1	1				1	1	1	1	0	0	0	0	0	0	0	0	0	0	1	1	0	0	0	0	0	0	0	0	0	0	0	0	0	0	0	0	0	0	0	0	0	0	0	0	0	0
Q889X1	Q889X1	3	3	3				1	3	3	3	0	0	0	0	0	0	1	0	1	0	1	2	0	0	0	0	0	0	0	0	0	0	0	0	0	0	0	0	0	0	0	0	0	0	0	0	0	0
Q889X3	Q889X3	10	9	9				1	10	9	9	0	0	0	0	0	0	4	5	4	4	4	6	3	2	2	2	3	3	0	0	0	0	0	0	0	0	0	0	0	0	0	0	1	0	0	0	1	0
Q889X4	Q889X4	4	4	4				1	4	4	4	0	0	0	0	0	0	3	2	1	2	1	4	2	2	2	1	2	3	0	0	0	0	0	0	0	0	0	0	0	0	0	0	0	0	0	0	0	0
Q889X5	Q889X5	2	2	2				1	2	2	2	0	0	0	0	0	0	1	0	0	0	0	1	0	0	0	0	0	0	0	0	0	0	0	0	0	0	0	0	0	0	0	0	0	0	0	0	0	0
Q889X6	Q889X6	2	2	2				1	2	2	2	0	0	0	0	0	0	2	0	0	0	0	0	0	0	0	0	0	0	0	0	0	0	0	0	0	0	0	0	0	0	0	0	0	0	0	0	0	0
Q889Y0	Q889Y0	2	2	2				1	2	2	2	0	0	0	0	0	0	1	0	0	0	1	1	0	0	0	0	0	0	0	0	0	0	0	0	0	0	0	0	0	0	0	0	0	0	0	0	0	0
Q889Y1	Q889Y1	5	5	5				1	5	5	5	0	0	0	0	0	0	2	1	0	1	1	2	0	0	0	0	1	2	1	1	0	0	0	0	0	0	0	0	0	0	0	0	0	0	0	0	0	0
Q889Y2	Q889Y2	3	3	3				1	3	3	3	0	0	0	0	0	0	1	2	0	2	1	1	0	0	0	0	0	0	0	0	0	0	0	0	0	0	0	0	0	0	0	0	0	0	0	0	0	0
Q889Z3	Q889Z3	1	1	1				1	1	1	1	0	0	0	0	0	0	0	0	0	0	0	1	0	0	0	0	0	0	0	0	0	0	0	0	0	0	0	0	0	0	0	0	0	0	0	0	0	0
Q88BC8	Q88BC8	1	1	1				1	1	1	1	0	0	0	0	0	0	1	0	0	1	1	1	1	1	0	0	0	1	0	0	0	0	0	0	0	0	0	0	0	0	0	0	0	0	0	0	0	0
Q8GSJ1	Q8GSJ1	1	1	1	ATP phosphoribosyltransferase 2, chloroplastic	HISN1B		1	1	1	1	0	0	0	0	0	0	0	0	0	0	0	0	0	0	0	0	0	0	1	1	0	0	0	0	0	1	1	0	0	0	0	0	0	0	0	0	0	1
Q8GW78	Q8GW78	3	3	3	Clp protease-related protein At4g12060, chloroplastic			1	3	3	3	0	0	0	0	0	0	0	1	0	0	0	0	0	0	0	0	0	0	0	0	1	0	0	0	0	1	0	0	0	0	0	0	1	0	0	0	0	1
Q8GY91	Q8GY91	1	1	1	Putative L-ascorbate peroxidase 6	APX6		1	1	1	1	0	0	0	0	0	0	0	0	0	0	0	0	0	0	0	0	0	0	0	0	0	0	0	0	0	0	0	0	0	0	0	0	0	0	0	0	0	0
Q9SIK2;Q8GYL5;Q9T029;Q9SIW5	Q9SIK2;Q8GYL5;Q9T029;Q9SIW5	2;2;1;1	2;2;1;1	2;2;1;1	40S ribosomal protein S25-2;40S ribosomal protein S25-3;40S ribosomal protein S25-4;40S ribosomal protein S25-1	RPS25B;RPS25D;RPS25E;RPS25A	;;;	4	2	2	2	0	0	0	0	0	0	0	0	0	0	0	0	0	0	0	0	0	0	0	0	0	0	0	0	0	0	0	0	1	0	1	0	0	0	0	0	0	0
Q8H0S9	Q8H0S9	4	4	4	Puromycin-sensitive aminopeptidase	MPA1		1	4	4	4	0	0	0	0	0	0	0	0	0	0	0	0	0	0	0	0	0	0	0	0	0	0	0	0	1	0	0	0	0	0	1	0	1	0	0	0	1	0
Q8H0U5	Q8H0U5	1	1	1	Protein TIC 62, chloroplastic	TIC62		1	1	1	1	0	0	0	0	0	1	0	0	0	1	1	0	0	0	0	0	0	0	0	0	0	0	0	1	0	0	0	0	1	0	1	1	0	1	1	1	0	0
Q8H0V3	Q8H0V3	4	4	4	Lactoylglutathione lyase			1	4	4	4	0	0	0	0	0	0	0	0	0	0	0	0	0	0	0	0	0	0	1	1	0	0	0	0	0	0	1	0	0	0	0	0	0	1	0	0	2	0
Q8H0W0	Q8H0W0	1	1	1	Protein LOW PSII ACCUMULATION 3, chloroplastic	LPA3		1	1	1	1	0	0	0	0	0	0	0	0	0	0	0	0	0	0	0	0	0	0	0	1	0	0	0	0	0	0	0	0	0	0	0	0	0	0	0	0	0	1
Q8H0X6-2;Q8H0X6	Q8H0X6-2;Q8H0X6	2;2	2;2	2;2	Cysteine proteinase inhibitor 6	CYS6	;	2	2	2	2	0	0	0	0	0	0	0	0	0	0	0	0	0	0	0	0	0	0	0	0	0	0	0	0	0	0	0	0	0	0	0	0	0	0	0	0	0	0
Q8H0Z6	Q8H0Z6	2	2	1		At1g71710		1	2	2	1	0	0	0	0	0	0	0	0	0	0	0	0	0	0	0	0	0	0	0	0	0	0	0	0	0	0	1	0	0	0	0	0	0	0	0	0	0	0
Q8H112-3;Q8H112-2;Q8H112	Q8H112-3;Q8H112-2;Q8H112	2;2;2	2;2;2	2;2;2	PGR5-like protein 1A, chloroplastic	PGRL1A	;;	3	2	2	2	0	0	0	0	0	0	0	0	0	0	0	0	0	0	0	0	0	0	0	0	0	0	0	0	0	0	0	0	0	0	0	0	1	0	0	0	1	0
Q8H124	Q8H124	3	3	3	Uncharacterized protein At2g34460, chloroplastic			1	3	3	3	0	0	0	0	0	0	0	0	1	0	0	0	0	0	1	0	0	0	0	0	0	0	0	0	0	0	0	0	0	0	0	1	0	0	0	0	0	0
Q8H1Q1	Q8H1Q1	1	1	1	Thylakoid lumenal protein At1g12250, chloroplastic			1	1	1	1	0	0	0	0	0	0	0	0	0	0	0	0	0	0	0	0	0	0	0	0	0	0	0	0	0	0	0	0	0	0	0	0	0	0	0	0	0	0
Q8H1Y0	Q8H1Y0	3	3	2	Pyruvate dehydrogenase E1 component subunit alpha-2, mitochondrial	IAR4		1	3	3	2	0	0	0	0	0	0	0	0	0	0	0	0	0	0	0	0	0	0	0	0	0	0	0	0	1	2	1	1	0	1	0	0	0	0	1	0	3	3
Q8H7F6	Q8H7F6	1	1	1	Bifunctional monothiol glutaredoxin-S16, chloroplastic	GRXS16		1	1	1	1	0	0	0	0	0	0	0	0	0	0	0	0	0	0	0	0	0	0	0	0	0	0	0	0	0	0	1	0	0	0	0	0	0	0	0	0	0	0
Q8L493	Q8L493	1	1	1	D-amino-acid transaminase, chloroplastic	DAAT		1	1	1	1	0	0	0	0	0	0	0	0	0	0	0	0	0	0	0	0	0	0	1	0	0	0	0	0	1	1	1	0	0	0	0	0	0	0	0	0	0	1
Q9ZVL3;Q8L4B2;Q9SMP0;Q9FMV5	Q9ZVL3;Q8L4B2;Q9SMP0;Q9FMV5	2;2;1;1	2;2;1;1	2;2;1;1	Nuclear transcription factor Y subunit C-3;Nuclear transcription factor Y subunit C-9;Nuclear transcription factor Y subunit C-1;Nuclear transcription factor Y subunit C-4	NFYC3;NFYC9;NFYC1;NFYC4	;;;	4	2	2	2	0	0	0	0	0	0	0	0	0	0	0	0	0	0	0	0	0	0	1	0	0	0	0	0	0	1	0	0	0	0	0	0	0	0	0	0	1	1
Q8L611	Q8L611	2	2	2	Protein transport protein SEC31 homolog B	SEC31B		1	2	2	2	0	0	0	0	0	0	0	0	0	0	0	0	0	0	0	0	0	0	0	1	0	0	0	0	0	1	1	0	0	0	0	0	0	0	0	0	0	0
Q8L770	Q8L770	5	5	5	ATP-dependent Clp protease proteolytic subunit-related protein 3, chloroplastic	CLPR3		1	5	5	5	0	0	0	0	0	0	0	0	0	1	0	0	0	0	0	0	0	0	0	2	0	2	0	0	0	1	4	0	0	0	0	0	0	1	1	1	4	1
Q8L7C9	Q8L7C9	10	10	10	Glutathione S-transferase U20	GSTU20		1	10	10	10	2	0	0	0	1	0	0	1	3	0	0	0	1	1	1	0	0	0	5	6	4	1	0	0	8	6	7	2	0	0	4	0	3	0	0	1	8	7
Q8L7E5	Q8L7E5	1	1	1	WPP domain-interacting tail-anchored protein 1	WIT1		1	1	1	1	0	0	0	0	0	0	0	0	0	0	0	0	0	0	0	0	0	0	1	0	0	0	0	0	0	0	0	0	0	0	0	0	0	0	0	0	0	0
Q8L940	Q8L940	3	1	1	Pyridoxal 5-phosphate synthase subunit PDX1.3	PDX13		1	3	1	1	0	0	0	0	0	0	0	0	0	0	0	1	0	0	0	0	0	0	0	0	1	1	0	1	0	0	0	0	2	2	2	0	0	2	2	2	0	0
Q8LAS8	Q8LAS8	4	4	4	S-formylglutathione hydrolase	SFGH		1	4	4	4	1	0	0	0	0	0	0	1	1	0	0	0	0	0	0	0	0	0	1	1	0	0	0	0	2	1	2	0	0	0	1	0	1	0	0	0	3	3
Q8LB10	Q8LB10	2	2	2	ATP-dependent Clp protease proteolytic subunit-related protein 4, chloroplastic	CLPR4		1	2	2	2	0	0	0	0	0	0	0	0	0	0	0	0	0	0	0	0	0	0	1	0	1	0	0	0	0	1	1	0	0	0	0	0	0	1	1	0	1	1
Q8LBN7;B4YYA9	Q8LBN7;B4YYA9	2;1	2;1	2;1	Costars family protein At4g33640		;	2	2	2	2	0	0	0	0	0	0	0	0	0	0	0	0	0	0	0	0	0	0	0	0	0	0	0	0	0	0	0	0	0	0	0	0	0	0	0	0	1	1
Q8LCA1	Q8LCA1	2	2	2	Protein CURVATURE THYLAKOID 1B, chloroplastic	CURT1B		1	2	2	2	2	1	0	0	0	0	0	1	1	1	0	0	0	0	0	0	0	0	1	0	0	0	0	0	0	0	0	0	0	0	1	0	0	0	0	0	1	1
Q8LCE1	Q8LCE1	3	2	1	Glutamine synthetase cytosolic isozyme 1-2	GLN1-2		1	3	2	1	0	0	0	0	0	0	0	0	0	0	0	0	0	0	0	0	0	0	0	0	1	0	0	0	1	1	1	1	0	0	0	0	0	0	2	1	1	1
Q8LD27	Q8LD27	2	2	2	Proteasome subunit beta type-6	PBA1		1	2	2	2	0	0	0	0	0	0	0	0	0	0	0	0	0	0	0	0	0	0	0	0	0	0	0	0	0	0	0	0	1	1	0	0	0	0	2	1	0	0
Q8LDL0-3;Q8LDL0-2;Q8LDL0	Q8LDL0-3;Q8LDL0-2;Q8LDL0	3;3;3	3;3;3	3;3;3	Protein HHL1, chloroplastic	HHL1	;;	3	3	3	3	1	1	0	1	2	0	0	0	0	0	0	0	0	0	0	0	0	0	1	0	1	0	0	0	0	0	0	0	0	0	1	0	0	0	0	0	0	0
Q8LE52	Q8LE52	6	6	6	Glutathione S-transferase DHAR3, chloroplastic	DHAR3		1	6	6	6	0	0	0	0	0	0	0	0	0	0	0	0	0	0	0	0	0	0	1	1	0	0	0	0	0	0	1	0	0	0	1	0	0	0	0	0	1	1
Q8LER3	Q8LER3	2	2	2	Probable xyloglucan endotransglucosylase/hydrolase protein 7	XTH7		1	2	2	2	0	0	0	0	0	0	0	0	0	0	0	0	0	0	0	0	0	0	0	1	0	0	0	0	0	0	0	0	0	0	0	0	0	0	0	0	0	0
Q8LFC0;P93032-2;P93032;O81796;Q9LQK9-2;Q9LQK9	Q8LFC0;P93032-2;P93032;O81796	3;2;2;2;1;1	3;2;2;2;1;1	3;2;2;2;1;1	Isocitrate dehydrogenase [NAD] regulatory subunit 1, mitochondrial;Isocitrate dehydrogenase [NAD] regulatory subunit 2, mitochondrial;Isocitrate dehydrogenase [NAD] regulatory subunit 3, mitochondrial	IDH1;IDH2;IDH3	;;;	6	3	3	3	0	0	0	0	0	0	0	0	0	0	0	0	0	0	0	0	0	0	0	2	1	0	0	0	0	1	1	0	0	0	0	0	0	0	0	0	2	1
Q8LFQ6	Q8LFQ6	1	1	1	Glutaredoxin-C4	GRXC4		1	1	1	1	0	0	0	0	0	0	0	0	0	0	0	0	0	0	0	0	0	0	0	0	0	0	0	0	0	0	0	0	0	0	0	0	0	0	0	0	0	0
Q8LPR9	Q8LPR9	2	2	2	Protein TIC110, chloroplastic	TIC110		1	2	2	2	0	0	0	0	0	0	0	0	0	0	0	0	0	0	0	0	0	0	0	0	0	1	0	0	0	0	0	0	0	0	0	0	0	0	0	1	0	0
Q8RUF8;Q8RUF8-2	Q8RUF8;Q8RUF8-2	3;2	3;2	3;2	Omega-amidase,chloroplastic	NLP3	;	2	3	3	3	0	0	0	0	0	0	0	0	0	0	0	0	0	0	0	0	0	0	0	1	0	0	0	0	1	0	1	0	0	0	0	0	1	0	0	0	1	1
Q8RWF0	Q8RWF0	1	1	1	26S proteasome non-ATPase regulatory subunit 13 homolog A	RPN9A		1	1	1	1	0	0	0	0	0	0	0	0	0	0	0	0	0	0	0	0	0	0	0	0	0	0	0	0	0	0	0	0	0	0	0	0	0	0	0	0	1	0
Q8RWV0;F4IW47	Q8RWV0	30;7	30;7	30;7	Transketolase-1, chloroplastic	TKL-1		2	30	30	30	11	8	6	2	6	8	4	13	16	10	4	6	10	11	10	10	4	4	19	18	13	13	1	8	17	16	21	15	11	8	18	15	18	15	13	16	20	20
Q8RX86-2;Q8RX86	Q8RX86-2;Q8RX86	1;1	1;1	1;1	Alpha-galactosidase 2	AGAL2	;	2	1	1	1	0	0	0	0	0	0	0	0	0	0	0	0	0	0	0	0	0	0	0	0	0	0	0	0	0	0	0	0	0	0	0	0	0	0	0	0	1	1
Q8S4Y1;Q8S4Y1-2	Q8S4Y1;Q8S4Y1-2	2;1	2;1	2;1	Acetyl-CoA acetyltransferase, cytosolic 1	AAT1	;	2	2	2	2	0	0	0	0	0	0	0	0	0	0	0	0	0	0	0	0	0	0	1	1	1	0	0	0	1	0	0	0	0	0	1	0	0	1	2	1	1	1
Q8S8K6	Q8S8K6	2	2	2	Serine carboxypeptidase-like 28	SCPL28		1	2	2	2	1	0	0	0	0	0	0	0	0	0	0	0	0	0	0	0	0	0	0	0	0	0	0	0	0	0	0	0	0	0	0	0	0	0	0	0	0	0
Q8S944	Q8S944	1	1	1	Dynamin-related protein 3A	DRP3A		1	1	1	1	0	0	0	0	0	0	0	0	0	0	0	0	0	0	0	0	0	0	0	1	0	0	0	0	0	0	0	0	0	0	0	0	0	0	0	0	0	0
Q8S948-2	Q8S948-2	1	1	1				1	1	1	1	0	0	0	0	0	0	0	0	0	0	0	0	0	0	0	0	0	0	0	0	0	0	0	0	1	0	0	0	0	0	0	0	0	0	0	0	0	0
Q8S9L5	Q8S9L5	3	3	3	Trigger factor-like protein TIG, Chloroplastic	TIG		1	3	3	3	0	0	0	0	0	1	0	0	2	0	0	0	0	0	0	0	0	0	1	2	0	2	0	0	2	2	0	1	1	0	2	0	0	1	1	0	0	0
Q8S9M1-3;Q8S9M1-4;Q8S9M1;Q8S9M1-2;Q8S9M1-5;Q8S9M1-6	Q8S9M1-3;Q8S9M1-4;Q8S9M1;Q8S9M1-2	5;5;5;3;2;2	5;5;5;3;2;2	5;5;5;3;2;2	Probable plastid-lipid-associated protein 13, chloroplastic	PAP13	;;;	6	5	5	5	0	0	0	0	0	0	0	0	0	0	0	0	0	0	0	0	0	0	2	2	0	0	0	0	1	0	2	0	0	0	0	0	0	0	0	0	2	2
Q8VZC3	Q8VZC3	1	1	1	Delta-1-pyrroline-5-carboxylate dehydrogenase 12A1, mitochondrial	ALDH12A1		1	1	1	1	0	0	0	0	0	0	0	0	0	0	0	0	0	0	0	0	0	0	0	0	0	0	0	0	0	0	0	0	0	1	0	0	0	1	0	1	0	0
Q8VZF1	Q8VZF1	1	1	1	Acetate/butyrate--CoA ligase AAE7, peroxisomal	AAE7		1	1	1	1	0	0	0	0	0	0	0	0	0	0	0	0	0	0	0	0	0	0	0	0	0	0	0	0	0	0	0	0	0	0	0	0	0	0	0	1	0	0
Q8VZM5-2;Q8VZM5	Q8VZM5-2;Q8VZM5	2;2	2;2	2;2	CSC1-like protein At4g15430		;	2	2	2	2	0	0	0	0	0	0	0	0	0	0	0	0	0	0	0	0	0	0	0	1	0	0	0	0	0	0	0	0	0	0	0	0	0	0	0	0	0	1
Q8W1X2;Q8W1X2-2	Q8W1X2;Q8W1X2-2	2;2	2;2	2;2	Pyridoxal kinase	PK	;	2	2	2	2	0	0	0	0	0	0	0	0	0	0	0	0	0	0	0	0	0	0	0	0	0	1	0	0	0	0	0	0	0	0	0	0	0	0	0	0	1	0
Q8W2F1	Q8W2F1	2	2	2	Transcription factor MYC1	BHLH12		1	2	2	2	0	0	0	0	0	0	0	0	0	0	0	0	0	0	0	0	0	0	1	0	0	0	1	0	0	0	0	0	0	0	0	0	0	0	0	0	0	0
Q8W493-2;Q8W493-3;Q8W493	Q8W493-2;Q8W493-3;Q8W493	13;13;13	12;12;12	12;12;12	Ferredoxin--NADP reductase, leaf isozyme 2, chloroplastic	LFNR2	;;	3	13	12	12	3	1	0	0	1	1	0	3	7	1	0	0	0	0	2	1	0	0	4	5	4	3	0	2	5	5	6	1	1	0	3	1	1	4	3	3	6	4
Q8W593;Q8W593-2	Q8W593;Q8W593-2	5;4	5;4	5;4	Probable lactoylglutathione lyase, chloroplast		;	2	5	5	5	2	0	0	0	0	0	0	0	0	0	0	0	0	0	0	0	0	0	1	1	1	0	0	0	0	1	2	0	0	0	0	0	0	0	0	0	2	2
Q92917	Q92917	1	1	1	G patch domain and KOW motifs-containing protein	GPKOW		1	1	1	1	1	1	1	1	1	1	0	1	0	1	1	0	0	0	1	0	1	0	1	0	0	1	0	0	0	1	1	0	1	1	0	0	0	1	1	0	1	1
Q93V56	Q93V56	1	1	1	Soluble inorganic pyrophosphatase 1	PPA1		1	1	1	1	0	0	0	1	0	0	0	0	0	0	0	0	0	0	0	0	0	0	0	0	0	0	0	0	0	0	0	0	0	0	0	0	0	0	0	0	0	0
Q93VP3-2;Q93VP3	Q93VP3-2;Q93VP3	2;2	2;2	2;2	Eukaryotic translation initiation factor 5A-2	ELF5A-2	;	2	2	2	2	0	0	0	0	0	0	0	0	0	0	0	0	0	0	0	0	0	0	0	1	1	0	0	0	1	1	1	1	0	0	0	0	0	0	0	0	1	1
Q93VR3	Q93VR3	3	3	3	GDP-mannose 3,5-epimerase			1	3	3	3	1	0	0	0	1	0	0	0	0	0	0	0	0	0	0	0	0	0	0	2	0	0	0	0	0	0	1	0	0	0	0	0	0	0	0	0	1	1
Q93VR4	Q93VR4	3	3	3	MLP-like protein 423	MLP423		1	3	3	3	1	1	0	0	1	0	0	0	1	0	0	0	2	2	2	0	0	0	2	2	1	1	0	0	1	3	2	0	0	0	1	2	1	0	0	0	3	2
Q93W34	Q93W34	2	2	2	Polyadenylate-binding protein RBP45C	RBP45C		1	2	2	2	0	0	0	0	0	0	0	0	0	0	0	0	0	0	0	0	0	0	0	0	1	0	0	0	0	0	0	0	0	0	0	0	0	0	0	0	1	1
Q93WN0	Q93WN0	5	5	4	Selenium-binding protein 2	SBP2		1	5	5	4	2	0	0	0	1	0	1	0	3	0	0	0	1	0	1	0	0	0	3	3	2	0	0	0	2	2	3	1	0	0	2	0	2	2	1	2	3	4
Q93Y22	Q93Y22	1	1	1	Coatomer subunit delta			1	1	1	1	0	0	0	0	0	0	0	0	0	0	0	0	0	0	0	0	0	0	0	0	0	0	0	0	0	0	0	0	0	0	0	0	0	0	0	0	0	0
Q93YR3	Q93YR3	3	3	3	FAM10 family protein At4g22670			1	3	3	3	0	1	0	0	1	0	0	0	0	0	0	0	0	0	0	0	0	0	0	0	0	0	1	0	0	1	1	1	1	0	1	0	0	1	2	1	1	0
Q93Z70	Q93Z70	2	2	2	Probable N-acetyl-gamma-glutamyl-phosphate reductase, chloroplastic			1	2	2	2	0	0	0	0	0	0	0	0	0	0	0	0	0	0	0	1	0	0	0	0	1	0	0	0	0	0	0	0	0	0	1	0	1	1	2	1	1	0
Q93ZB6-2;Q93ZB6	Q93ZB6-2;Q93ZB6	2;2	2;2	2;2	Uroporphyrinogen decarboxylase 1, chloroplastic	HEME1	;	2	2	2	2	0	0	0	0	0	0	0	0	0	0	0	0	0	0	0	0	0	0	0	0	0	0	0	0	0	0	0	0	0	0	0	0	0	0	0	0	1	0
Q93ZN2;Q9ASZ9-3;F4HPY8;O22707;Q9ASZ9;Q84M96;Q9ASZ9-2	Q93ZN2	5;2;2;2;2;2;2	5;2;2;2;2;2;2	5;2;2;2;2;2;2	Probable aldo-keto reductase 4			7	5	5	5	0	0	0	0	0	0	0	0	0	0	0	0	0	0	1	0	0	0	1	1	3	0	0	0	1	2	1	0	0	0	0	0	0	0	0	0	3	2
Q93ZN9;Q10MQ2	Q93ZN9	9;1	9;1	9;1	LL-diaminopimelate aminotransferase, chloroplastic	DAP		2	9	9	9	1	0	0	0	1	0	0	1	1	0	0	0	1	2	2	1	0	0	2	4	2	0	0	0	0	0	4	0	0	0	0	0	0	0	0	0	2	1
Q93ZT6-2;Q93ZT6	Q93ZT6-2;Q93ZT6	2;2	2;2	2;2	Eukaryotic translation initiation factor isoform 4G-1	EIF(ISO)4G1	;	2	2	2	2	0	0	0	0	0	0	0	0	0	0	0	0	0	0	0	0	0	0	0	0	0	1	1	0	1	0	1	0	0	1	1	0	0	0	1	1	1	2
Q940J8	Q940J8	2	2	1	Pectin acetylesterase 7	PAE7		1	2	2	1	0	0	0	0	0	0	0	0	0	0	0	0	0	0	0	0	0	0	0	0	0	1	1	0	0	0	0	0	0	0	0	0	0	0	1	0	0	0
Q941D3	Q941D3	2	2	2	Probable plastid-lipid-associated protein 8, chloroplastic	PAP8		1	2	2	2	0	0	0	0	0	0	0	1	1	0	0	0	1	0	0	0	0	0	0	1	0	0	0	0	1	0	0	0	0	0	0	0	0	0	0	0	1	0
Q944G9	Q944G9	26	26	15	Probable fructose-bisphosphate aldolase 2, chloroplastic	FBA2		1	26	26	15	13	6	5	4	7	11	9	14	19	10	8	6	11	9	11	10	6	6	10	13	8	8	3	8	12	15	11	10	10	8	14	8	11	14	12	12	14	13
Q944H0-2;Q944H0;Q9FR44	Q944H0-2;Q944H0;Q9FR44	3;3;2	3;3;2	3;3;2	Phosphomethylethanolamine N-methyltransferase;Phosphoethanolamine N-methyltransferase 1	NMT2;NMT1	;;	3	3	3	3	0	0	0	0	0	0	0	0	0	0	0	0	0	0	0	0	0	0	0	0	0	0	0	0	0	1	1	0	0	0	0	0	0	0	0	0	2	1
Q944I4;Q944I4-2	Q944I4;Q944I4-2	10;7	10;7	10;7	D-glycerate 3-kinase, chloroplastic	GLYK	;	2	10	10	10	3	1	0	0	1	1	2	1	4	0	0	0	2	2	2	0	0	0	9	8	4	1	0	0	5	6	5	2	0	0	3	2	4	1	1	0	6	5
Q944N1	Q944N1	1	1	1				1	1	1	1	0	0	0	0	0	0	0	0	0	0	0	0	0	0	0	0	0	0	0	0	0	0	0	0	0	0	0	0	0	1	0	0	0	0	0	0	0	0
Q945K7;Q8LG77	Q945K7;Q8LG77	4;2	4;2	4;2	Isocitrate dehydrogenase [NAD] catalytic subunit 5, mitochondrial;Isocitrate dehydrogenase [NAD] catalytic subunit 6, mitochondrial	IDH5;IDH6	;	2	4	4	4	0	0	0	0	0	0	0	0	0	0	0	0	0	0	0	1	0	0	1	1	2	0	0	0	1	2	2	0	0	0	0	0	0	0	0	0	2	1
Q949P3	Q949P3	1	1	1	Uncharacterized protein At2g17340			1	1	1	1	0	0	0	0	0	0	0	0	0	0	0	0	0	0	0	0	0	0	0	0	0	0	0	0	0	0	0	0	0	0	0	0	0	0	0	0	1	1
Q949Q7	Q949Q7	2	2	2	Serine carboxypeptidase-like 29	SCPL29		1	2	2	2	0	0	0	0	0	0	0	0	0	1	0	0	0	0	0	0	0	0	0	0	0	0	0	0	0	0	0	0	0	0	0	0	0	0	1	0	0	0
Q949U7	Q949U7	5	5	5	Peroxiredoxin-2E, chloroplastic	PRXIIE		1	5	5	5	0	0	0	0	0	0	0	0	0	0	0	0	0	0	0	1	0	0	3	3	1	0	0	0	3	2	1	1	0	0	2	2	2	0	0	0	3	1
Q949Y0	Q949Y0	1	1	1	Ubiquitin carboxyl-terminal hydrolase 6	UBP6		1	1	1	1	0	0	0	0	0	0	0	0	0	0	0	0	0	0	0	0	0	0	0	0	0	0	0	0	0	0	0	0	0	0	0	0	0	0	0	0	1	0
Q949Y3	Q949Y3	1	1	1	Bifunctional purple acid phosphatase 26;Acid phosphatase;Peroxidase	PAP26		1	1	1	1	0	0	0	0	0	0	0	0	0	0	0	0	0	0	0	0	0	0	1	1	0	0	0	0	0	0	1	0	0	0	0	0	0	0	0	0	1	1
Q94A28	Q94A28	3	2	2	Aconitate hydratase 3, mitochondrial	ACO3		1	3	2	2	0	0	0	0	0	0	0	0	1	0	0	0	0	0	0	0	0	0	1	1	0	0	0	0	0	0	1	0	0	0	0	0	0	0	0	0	1	0
Q94A41	Q94A41	1	1	1	Alpha-amylase 3, chloroplastic	AMY3		1	1	1	1	0	0	0	0	0	0	0	0	0	0	0	0	0	0	0	0	0	0	0	0	0	0	0	0	0	0	0	0	0	0	0	0	0	0	0	0	0	1
Q94A68	Q94A68	2	2	2	Uncharacterized oxidoreductase At1g06690, chloroplastic			1	2	2	2	0	0	0	0	0	0	0	0	1	0	0	0	0	0	0	0	0	0	0	0	0	0	0	0	0	0	0	0	0	0	0	0	0	0	0	0	0	0
Q94A94;Q949X7	Q94A94;Q949X7	5;4	5;4	5;4	Diaminopimelate decarboxylase 2, chloroplastic;Diaminopimelate decarboxylase 1, chloroplastic	LYSA2;LYSA1	;	2	5	5	5	0	0	0	0	0	0	0	0	0	0	0	0	0	0	0	0	0	0	2	3	4	0	0	0	3	2	2	0	0	0	0	0	1	0	0	0	2	2
Q94A97;Q94A97-2	Q94A97;Q94A97-2	2;2	1;1	1;1	Ubiquitin-conjugating enzyme E2 35	UBC35	;	2	2	1	1	0	0	0	0	0	0	0	0	0	0	0	0	0	0	0	0	0	0	0	0	0	0	0	0	0	0	0	0	0	0	0	0	0	0	0	0	0	0
Q94AM1	Q94AM1	1	1	1	Organellar oligopeptidase A, chloroplastic/mitochondrial	OOP		1	1	1	1	0	0	0	0	0	0	0	0	0	0	0	0	0	0	0	0	0	0	0	0	0	0	0	0	0	0	0	0	0	0	0	0	0	0	0	0	0	0
Q94AR8	Q94AR8	4	4	4	3-isopropylmalate dehydratase large subunit	IIL1		1	4	4	4	0	0	0	0	0	0	0	0	0	0	0	0	0	0	0	0	0	0	1	0	0	0	0	0	1	2	1	0	0	0	1	2	0	0	0	0	1	1
Q94B60	Q94B60	2	2	2	ATP-dependent Clp protease proteolytic subunit 4, chloroplastic	CLPP4		1	2	2	2	0	0	0	0	0	0	0	0	1	1	1	0	0	0	0	1	1	1	0	0	0	1	0	1	0	0	0	0	1	1	1	0	1	1	2	1	1	0
Q94B78	Q94B78	14	14	8	Glycine dehydrogenase (decarboxylating) 1, mitochondrial	GLDP1		1	14	14	8	3	1	0	2	2	3	0	0	2	4	3	3	0	1	1	0	3	2	4	4	4	3	1	4	6	5	7	5	6	6	6	1	4	6	4	10	6	6
Q94BT2	Q94BT2	3	3	3	Auxin-induced in root cultures protein 12	AIR12		1	3	3	3	0	1	0	1	1	0	0	1	0	1	0	0	0	0	1	0	0	0	2	2	2	1	0	0	1	0	1	1	1	0	2	1	2	2	1	0	1	1
Q94CE4-2;Q94CE4	Q94CE4-2;Q94CE4	1;1	1;1	1;1	Beta carbonic anhydrase 4	BCA4	;	2	1	1	1	0	0	0	0	0	0	0	0	0	0	0	0	0	0	0	0	0	0	0	0	0	1	1	1	0	0	0	1	1	0	0	0	0	1	1	0	0	0
Q94CE5;Q94CE5-2	Q94CE5;Q94CE5-2	3;3	3;3	3;3	Gamma-aminobutyrate transaminase POP2, mitochondrial	POP2	;	2	3	3	3	0	0	0	0	0	0	0	0	0	0	0	0	0	0	0	0	0	0	0	0	0	0	0	0	0	0	0	0	0	0	0	0	1	0	0	0	1	1
Q94EG6	Q94EG6	4	3	3	Uncharacterized protein At5g02240			1	4	3	3	0	0	0	0	0	0	0	0	1	0	0	0	0	0	0	0	0	0	1	2	1	0	0	0	1	1	1	0	0	0	0	0	0	0	0	0	1	1
Q94F49	Q94F49	2	2	1	Probable histone H2A.5			1	2	2	1	0	0	0	0	0	0	0	0	0	0	0	0	0	0	0	0	0	0	1	1	1	2	0	0	1	1	0	1	1	1	2	1	1	2	0	1	1	1
Q94FY7	Q94FY7	1	1	1	Tocopherol cyclase, chloroplastic	VTE1		1	1	1	1	0	0	0	0	0	0	0	0	0	0	0	0	0	0	0	0	0	0	0	0	0	0	0	0	0	0	0	0	0	0	0	0	0	0	0	0	0	0
Q94JQ4	Q94JQ4	5	5	5	Reactive Intermediate Deaminase A, chloroplastic	RIDA		1	5	5	5	0	0	0	0	0	0	0	0	0	0	0	0	0	0	0	0	0	0	1	2	2	0	0	0	1	0	1	1	0	0	0	0	1	0	0	0	1	2
Q94K05	Q94K05	4	4	4	T-complex protein 1 subunit theta	CCT8		1	4	4	4	0	0	0	0	0	0	0	0	0	0	0	0	0	0	0	1	0	0	1	1	0	0	0	0	2	2	2	0	0	0	0	0	0	0	0	0	1	0
Q94K71	Q94K71	4	4	4	Haloacid dehalogenase-like hydrolase domain-containing protein At3g48420			1	4	4	4	0	0	0	0	0	0	0	0	0	0	0	0	0	0	0	0	0	0	1	2	1	0	0	0	0	0	0	0	0	0	0	0	0	0	0	0	0	0
Q94K73	Q94K73	4	4	4	Phenylalanine--tRNA ligase, chloroplastic/mitochondrial			1	4	4	4	0	0	0	0	0	0	0	0	0	0	0	0	0	0	0	0	0	0	0	2	1	1	0	0	0	1	0	0	0	0	0	0	0	0	0	0	2	1
Q96242	Q96242	15	15	15	Allene oxide synthase, chloroplastic	CYP74A		1	15	15	15	7	2	0	0	2	5	0	1	2	0	0	0	0	2	3	0	0	0	4	4	2	4	0	0	2	4	7	4	0	1	8	4	5	4	6	4	7	5
Q96251	Q96251	2	2	2	ATP synthase subunit O, mitochondrial			1	2	2	2	0	0	0	0	0	0	0	0	0	0	0	0	0	0	0	0	0	0	1	0	0	0	0	0	0	0	2	0	0	0	0	1	0	0	0	0	0	2
Q96254-2;Q9LXC0;Q96254	Q96254-2;Q9LXC0;Q96254	1;1;1	1;1;1	1;1;1	Guanosine nucleotide diphosphate dissociation inhibitor 1;Guanosine nucleotide diphosphate dissociation inhibitor At5g09550	GDI1	;;	3	1	1	1	1	0	0	0	0	0	0	1	0	0	0	0	0	0	1	0	0	0	0	0	0	0	0	0	1	1	1	0	0	0	0	0	0	0	0	0	1	0
Q96262;Q96262-2	Q96262;Q96262-2	5;5	5;5	5;5	Plasma membrane-associated cation-binding protein 1	PCAP1	;	2	5	5	5	0	0	0	0	0	0	1	0	0	0	0	0	0	0	0	1	0	0	0	0	1	0	0	0	2	0	1	0	0	0	3	3	0	1	1	1	3	3
Q96266-2;Q96266	Q96266-2;Q96266	8;8	7;7	7;7	Glutathione S-transferase F8, chloroplastic	GSTF8	;	2	8	7	7	2	0	0	0	1	1	2	3	1	0	0	0	1	1	2	3	0	0	5	2	2	1	0	0	3	2	4	1	0	0	4	2	3	2	2	2	5	5
Q96291	Q96291	13	13	5	2-Cys peroxiredoxin BAS1, chloroplastic	BAS1		1	13	13	5	7	2	1	1	3	5	7	10	7	3	3	0	5	4	6	6	1	0	8	7	7	3	0	0	8	6	9	5	2	2	6	6	7	2	4	2	10	10
Q96293;Q96292	Q96293;Q96292	15;15	8;8	5;5	Actin-8;Actin-2	ACT8;ACT2	;	2	15	8	5	8	3	1	1	7	5	0	6	10	2	2	1	5	7	5	4	1	1	6	8	8	3	0	2	9	9	9	4	2	2	7	6	6	3	3	3	9	7
Q96299	Q96299	4	3	3	14-3-3-like protein GF14 mu	GRF9		1	4	3	3	0	0	0	0	0	0	0	1	1	0	0	0	0	0	0	0	0	0	2	1	1	0	0	0	1	1	0	1	0	0	2	0	2	1	1	0	0	1
Q96300	Q96300	10	6	3	14-3-3-like protein GF14 nu	GRF7		1	10	6	3	0	0	0	0	1	0	0	1	2	0	0	0	0	0	0	0	0	0	4	6	3	0	0	0	3	2	2	2	0	0	3	1	3	1	0	0	2	5
Q96323	Q96323	1	1	1	Leucoanthocyanidin dioxygenase	LDOX		1	1	1	1	0	0	0	0	0	0	0	0	0	0	0	0	0	0	0	0	0	0	0	0	0	0	0	0	0	0	0	0	0	0	0	0	0	0	0	0	0	0
Q96520	Q96520	1	1	1	Peroxidase 12	PER12		1	1	1	1	0	0	0	0	0	0	0	0	0	0	0	0	0	0	0	0	0	0	0	0	0	0	0	0	0	0	0	0	1	0	0	0	1	0	0	0	0	0
Q96529;Q6T7E8	Q96529	8;1	8;1	8;1	Adenylosuccinate synthetase, chloroplastic	PURA		2	8	8	8	1	1	0	0	1	1	0	2	1	0	0	0	1	1	1	0	0	0	3	4	3	0	0	0	3	3	2	1	0	0	2	1	2	0	1	1	5	3
Q96533;A2XAZ3	Q96533	5;2	5;2	5;2	Alcohol dehydrogenase class-3	ADH2		2	5	5	5	1	0	0	0	0	1	0	0	0	0	0	0	0	0	0	0	0	0	1	2	0	0	0	0	3	3	0	0	0	0	2	0	1	0	0	0	0	1
Q9ASS6-2;Q9ASS6	Q9ASS6-2;Q9ASS6	4;4	4;4	4;4	Photosynthetic NDH subunit of lumenal location 5, chloroplastic	PNSL5	;	2	4	4	4	1	0	0	0	0	1	0	1	1	1	0	0	0	0	1	0	0	0	1	2	1	0	0	0	2	1	1	1	1	0	3	1	2	1	1	1	2	3
Q9C4Z6;Q9LV28	Q9C4Z6;Q9LV28	2;1	2;1	2;1	Receptor for activated C kinase 1B;Receptor for activated C kinase 1C	RACK1B;RACK1C	;	2	2	2	2	0	0	0	0	0	0	0	0	0	0	0	0	0	0	0	0	0	0	0	1	0	0	0	0	0	0	0	0	0	0	0	0	0	0	0	0	0	0
Q9FGX1;Q9C522	Q9FGX1;Q9C522	3;3	3;3	3;3	ATP-citrate synthase beta chain protein 2;ATP-citrate synthase beta chain protein 1	ACLB-2;ACLB-1	;	2	3	3	3	0	0	0	0	0	0	0	0	0	0	0	0	0	0	0	0	0	0	0	0	0	0	0	0	0	1	1	0	0	0	0	0	0	1	1	0	1	0
Q9C5C2;Q9C5C2-2	Q9C5C2;Q9C5C2-2	15;14	14;13	12;11	Myrosinase 2	TGG2	;	2	15	14	12	3	1	2	0	1	4	1	1	1	6	4	4	1	1	1	1	3	2	5	5	4	12	4	11	9	5	4	7	11	11	10	6	8	14	14	13	7	6
Q9C5C8-2;Q9C5C8	Q9C5C8-2;Q9C5C8	1;1	1;1	1;1	Peptide methionine sulfoxide reductase B2, chloroplastic	MSRB2	;	2	1	1	1	0	0	0	0	0	0	0	0	0	0	0	0	0	0	0	0	0	0	0	0	0	0	0	0	0	0	0	0	0	0	0	0	0	0	0	0	1	0
Q9C5D0	Q9C5D0	1	1	1	CBS domain-containing protein CBSX2, chloroplastic	CBSX2		1	1	1	1	0	0	0	0	0	0	0	0	0	0	0	0	0	0	0	0	0	0	1	1	0	0	0	0	0	0	0	0	0	0	0	0	0	0	0	0	0	1
Q9C5M0	Q9C5M0	1	1	1	Mitochondrial dicarboxylate/tricarboxylate transporter DTC	DTC		1	1	1	1	0	0	0	0	0	0	0	0	0	0	0	0	0	0	0	0	0	0	0	0	0	0	0	0	0	0	0	0	0	0	1	0	0	0	0	1	0	0
Q9C5R8	Q9C5R8	12	4	4	2-Cys peroxiredoxin BAS1-like, chloroplastic			1	12	4	4	5	1	0	0	3	2	4	6	7	3	3	0	3	4	3	4	2	0	7	6	6	2	0	1	4	5	7	5	1	3	5	5	5	2	2	3	7	6
Q9C5Z2	Q9C5Z2	1	1	1	Eukaryotic translation initiation factor 3 subunit H	TIF3H1		1	1	1	1	0	0	0	0	0	0	0	0	0	0	0	0	0	0	0	0	0	0	0	0	0	0	0	0	0	0	0	0	0	0	0	0	0	0	0	0	1	1
Q9C725	Q9C725	1	1	1	Putative F-box protein At1g55070			1	1	1	1	0	0	0	1	0	0	0	0	0	0	0	0	0	0	0	0	0	0	0	0	0	0	0	0	0	1	0	0	0	0	0	0	0	0	0	0	0	0
Q9C7N4	Q9C7N4	7	7	7	GDSL esterase/lipase At1g29670			1	7	7	7	0	0	0	0	0	0	0	0	0	0	0	0	0	0	0	1	0	0	4	2	1	2	1	1	1	1	2	0	0	0	0	0	0	0	0	1	2	1
Q9C7N5	Q9C7N5	5	5	5	GDSL esterase/lipase At1g29660			1	5	5	5	0	0	0	0	0	0	0	0	0	0	0	0	0	0	0	0	0	0	3	3	1	0	0	0	2	3	2	1	0	0	1	0	1	0	0	0	4	4
Q9C891;Q66GI2	Q9C891;Q66GI2	2;1	2;1	2;1	Dirigent protein 20;Dirigent protein 22	DIR20;DIR22	;	2	2	2	2	0	0	0	0	0	0	0	0	0	0	0	0	0	0	0	0	0	0	0	0	0	0	0	0	0	0	0	0	1	0	1	0	0	1	1	1	0	0
Q9C895	Q9C895	2	2	2	E3 ubiquitin-protein ligase BRE1-like 2	HUB2		1	2	2	2	0	0	0	0	0	0	0	1	0	0	0	0	0	0	0	0	0	0	0	0	0	0	0	0	0	0	0	1	0	0	0	0	0	0	0	0	0	0
Q9C9P4	Q9C9P4	1	1	1	3-oxoacyl-[acyl-carrier-protein] synthase II, chloroplastic	KAS2		1	1	1	1	1	0	0	0	0	0	0	0	0	0	0	0	0	0	0	0	0	0	0	0	0	0	0	0	1	0	1	0	0	0	0	0	0	0	0	0	1	1
Q9C9W5;Q9C9W5-2	Q9C9W5;Q9C9W5-2	15;15	15;15	15;15	Glycerate dehydrogenase HPR, peroxisomal	HPR	;	2	15	15	15	4	1	1	0	2	4	0	0	0	0	2	2	0	0	0	0	2	1	0	0	0	4	1	5	2	2	0	3	4	4	4	2	2	7	6	7	0	0
Q9CA67	Q9CA67	5	5	5	Geranylgeranyl diphosphate reductase, chloroplastic	CHLP		1	5	5	5	1	0	0	0	0	1	0	0	0	0	1	0	0	0	0	2	0	0	1	0	0	0	0	1	1	1	1	0	1	0	1	1	2	1	2	1	2	0
Q9CAF5	Q9CAF5	2	2	2	ABC transporter I family member 6, chloroplastic	ABCI6		1	2	2	2	0	0	0	0	0	0	0	0	0	0	0	0	0	0	0	0	0	0	0	1	0	0	0	0	0	0	0	0	0	0	0	0	0	0	0	0	0	0
Q9CAX6;Q9SIH0;P42036	Q9CAX6;Q9SIH0;P42036	3;2;2	3;2;2	3;2;2	40S ribosomal protein S14-2;40S ribosomal protein S14-1;40S ribosomal protein S14-3	RPS14B;RPS14A;RPS14C	;;	3	3	3	3	1	2	1	0	0	1	0	0	0	1	1	1	0	0	0	0	1	1	0	0	1	1	0	1	1	0	2	0	2	1	1	0	1	1	1	1	1	1
Q9FE58	Q9FE58	3	1	1	60S ribosomal protein L22-3	RPL22C		1	3	1	1	0	0	0	0	0	0	0	0	0	0	0	0	0	0	0	0	0	0	0	0	1	0	0	0	0	0	0	1	1	0	2	2	1	2	0	1	0	0
Q9FEB5	Q9FEB5	2	2	2	Phosphoglucan phosphatase DSP4, chloroplastic	DSP4		1	2	2	2	0	0	0	0	0	0	0	0	1	0	0	0	0	0	0	0	0	0	2	0	0	0	0	0	0	0	1	0	0	0	1	0	1	0	0	0	0	1
Q9FFC0	Q9FFC0	4	4	1	Histone H2B.10			1	4	4	1	0	0	0	0	0	0	0	0	1	1	0	0	0	0	1	0	0	0	0	0	0	0	0	0	1	2	3	0	0	0	1	0	0	2	0	0	1	0
Q9FFH6	Q9FFH6	1	1	1	Fasciclin-like arabinogalactan protein 13	FLA13		1	1	1	1	0	0	0	0	0	0	0	0	0	0	0	0	0	0	0	0	0	0	0	0	0	0	0	0	0	0	0	0	0	0	1	1	0	0	0	0	0	0
Q9FWA3;Q9SH69;Q9FFR3	Q9FWA3;Q9SH69;Q9FFR3	1;1;1	1;1;1	1;1;1	6-phosphogluconate dehydrogenase, decarboxylating 3;6-phosphogluconate dehydrogenase, decarboxylating 1, chloroplastic;6-phosphogluconate dehydrogenase, decarboxylating 2, chloroplastic		;;	3	1	1	1	1	1	0	0	0	1	0	0	1	1	0	0	1	0	1	0	0	0	0	1	1	1	0	0	1	0	1	0	0	0	0	1	1	0	0	1	1	1
Q9FFS8	Q9FFS8	3	3	3	40S ribosomal protein S10-2	RPS10B		1	3	3	3	1	0	0	0	0	0	0	0	0	0	0	0	0	0	0	0	0	0	1	0	0	0	0	0	2	2	2	0	0	1	1	0	0	1	0	0	2	1
Q9FG67;Q8VX04	Q9FG67;Q8VX04	2;1	2;1	2;1	Methylthioalkylmalate synthase 1, chloroplastic;Methylthioalkylmalate synthase 2, chloroplastic	MAM1;MAM2	;	2	2	2	2	0	0	0	0	0	0	0	0	0	0	0	0	0	0	0	0	0	0	1	0	0	0	0	0	0	0	0	0	0	0	0	0	0	0	0	0	1	0
Q9FGF0	Q9FGF0	5	5	5	Phosphoglycerate mutase-like protein 1			1	5	5	5	0	0	0	0	0	0	0	0	1	0	0	0	0	0	0	0	0	0	1	4	0	0	0	0	1	1	2	0	0	0	0	0	0	0	0	0	1	3
Q9FGY1	Q9FGY1	3	3	3	Beta-D-xylosidase 1	BXL1		1	3	3	3	0	0	0	0	0	0	0	0	0	0	0	0	0	0	0	0	0	0	0	0	0	0	0	0	0	0	0	0	0	0	0	0	0	0	0	0	0	0
Q9FH02;Q39102	Q9FH02;Q39102	5;4	5;4	5;4	ATP-dependent zinc metalloprotease FTSH 5, chloroplastic;ATP-dependent zinc metalloprotease FTSH 1, chloroplastic	FTSH5;FTSH1	;	2	5	5	5	0	0	0	0	0	0	0	0	0	0	0	0	0	0	0	0	0	0	0	0	0	2	0	2	0	1	0	2	2	2	1	0	0	4	3	4	1	1
Q9FI56;Q9SXJ7;Q889C2;P42762;Q8VYJ7	Q9FI56;Q9SXJ7	22;14;1;1;1	22;14;1;1;1	22;14;1;1;1	Chaperone protein ClpC1, chloroplastic;Chaperone protein ClpC2, chloroplastic	CLPC1;CLPC2	;	5	22	22	22	3	2	1	3	3	6	0	0	0	4	1	1	0	0	0	0	4	2	2	2	3	8	2	10	5	3	2	6	8	11	7	4	4	8	9	9	2	3
Q9FIB6;Q8VWK0	Q9FIB6;Q8VWK0	3;2	3;2	3;2	26S proteasome non-ATPase regulatory subunit 12 homolog A;26S proteasome non-ATPase regulatory subunit 12 homolog B	RPN5A;RPN5B	;	2	3	3	3	0	0	0	0	0	0	0	0	0	0	0	0	0	0	0	0	0	0	2	0	0	0	0	0	0	0	0	0	0	0	0	0	0	0	0	0	1	0
Q9FJA6;Q9M339;Q9SIP7	Q9FJA6;Q9M339;Q9SIP7	3;3;3	3;3;3	3;3;3	40S ribosomal protein S3-3;40S ribosomal protein S3-2;40S ribosomal protein S3-1	RPS3C;RPS3B;RPS3A	;;	3	3	3	3	0	0	0	0	0	0	0	0	0	0	0	0	0	0	0	0	0	0	1	1	1	1	0	0	1	1	1	1	0	1	2	1	0	0	0	0	1	1
Q9FJP3	Q9FJP3	2	2	2	50S ribosomal protein L29, chloroplastic	RPL29		1	2	2	2	0	0	1	0	0	0	0	0	0	0	0	0	0	0	0	0	0	0	0	0	0	1	0	1	1	0	0	1	1	1	2	1	0	1	0	1	0	0
Q9FK25	Q9FK25	7	7	7	Flavone 3-O-methyltransferase 1	OMT1		1	7	7	7	0	0	0	0	0	0	0	0	1	0	0	0	0	0	0	0	0	0	1	2	0	0	0	0	0	2	3	2	1	0	0	0	0	0	0	0	5	2
Q9FK81	Q9FK81	3	3	3	Uncharacterized protein At5g22580			1	3	3	3	0	0	0	0	0	0	0	0	0	0	0	0	0	0	0	0	0	0	1	0	0	0	0	0	2	2	3	1	0	0	2	1	1	0	0	0	2	2
Q9FKA5	Q9FKA5	6	6	6	Uncharacterized protein At5g39570			1	6	6	6	0	0	0	0	0	0	0	0	0	0	0	0	0	0	0	0	0	0	0	0	0	0	1	4	0	0	0	2	3	2	2	1	0	5	4	2	0	0
Q9LY14;Q9FKF7	Q9LY14;Q9FKF7	2;2	1;1	1;1	Peptide methionine sulfoxide reductase A3;Peptide methionine sulfoxide reductase A1	MSRA3;MSRA1	;	2	2	1	1	0	0	0	0	0	0	0	0	0	0	0	0	0	0	0	0	0	0	1	1	1	0	0	0	0	0	0	0	0	0	0	0	0	0	0	0	0	1
Q9FKW6	Q9FKW6	14	14	13	Ferredoxin--NADP reductase, leaf isozyme 1, chloroplastic	LFNR1		1	14	14	13	1	1	1	0	0	1	1	2	2	1	0	0	0	0	1	1	1	0	5	3	1	3	1	1	5	5	5	1	1	2	5	0	1	5	4	2	5	7
Q9FLG1	Q9FLG1	1	1	1	Beta-D-xylosidase 4	BXL4		1	1	1	1	0	0	0	0	0	0	0	0	0	0	0	0	0	0	0	0	0	0	1	0	0	0	0	0	1	1	1	0	0	0	1	0	0	0	0	0	1	1
Q9FLP6;P55852	Q9FLP6;P55852	2;1	2;1	2;1	Small ubiquitin-related modifier 2;Small ubiquitin-related modifier 1	SUMO2;SUMO1	;	2	2	2	2	0	0	0	0	0	0	0	0	0	0	0	0	0	0	0	0	0	0	2	1	0	0	0	0	0	0	1	0	0	0	1	0	0	0	0	0	1	0
Q9FLW9;Q93Z53	Q9FLW9;Q93Z53	2;1	2;1	2;1	Plastidial pyruvate kinase 2;Plastidial pyruvate kinase 3, chloroplastic	PKP2;PKP3	;	2	2	2	2	0	0	0	0	0	1	0	0	0	1	0	0	0	0	0	0	0	0	0	0	0	0	0	0	1	1	2	0	0	0	0	0	0	0	0	0	0	1
Q9FM65	Q9FM65	1	1	1	Fasciclin-like arabinogalactan protein 1	FLA1		1	1	1	1	0	0	0	0	0	0	0	0	0	0	0	0	0	0	0	0	0	0	0	0	0	0	0	0	0	1	1	0	0	0	0	0	0	0	0	0	1	1
Q9FMA8;Q9FMA9	Q9FMA8;Q9FMA9	4;2	4;2	4;2	Germin-like protein subfamily 1 member 11;Germin-like protein subfamily 1 member 10		;	2	4	4	4	0	0	0	0	0	0	0	0	0	0	0	0	0	0	0	0	0	0	0	0	0	0	0	1	0	0	0	1	2	1	0	1	0	0	3	0	0	0
Q9FMT1;P93832	Q9FMT1	5;2	5;2	3;0	3-isopropylmalate dehydrogenase 3, chloroplastic	IMDH3		2	5	5	3	0	0	0	0	0	0	1	2	2	0	0	0	0	1	1	1	0	0	2	1	2	0	0	0	1	3	3	0	0	0	1	0	0	1	0	0	4	3
Q9FN42	Q9FN42	1	1	1	ATP-dependent Clp protease proteolytic subunit 2, mitochondrial	CLPP2		1	1	1	1	0	0	0	0	0	0	0	0	0	0	0	0	0	0	0	0	0	0	1	0	0	0	0	0	0	1	0	0	0	0	0	0	0	0	0	0	0	0
Q9FN48	Q9FN48	3	3	3	Calcium sensing receptor, chloroplastic	CAS		1	3	3	3	0	0	0	0	0	0	0	0	1	0	0	0	0	0	0	0	0	0	1	1	0	1	0	0	1	0	0	1	0	0	1	0	1	0	0	1	0	1
Q9FNE2	Q9FNE2	2	2	2	Glutaredoxin-C2	GRXC2		1	2	2	2	0	0	0	0	0	0	0	0	0	0	0	0	0	0	0	0	0	0	0	0	1	0	0	0	0	0	1	0	0	0	0	0	0	0	0	0	0	0
Q9FNM5	Q9FNM5	1	1	1	Translation factor GUF1 homolog, chloroplastic			1	1	1	1	0	0	0	0	0	0	0	0	0	0	0	0	0	0	0	0	0	0	0	0	0	0	0	0	0	0	0	0	0	0	0	0	0	0	0	0	1	1
Q9LF30;Q9FNP8	Q9LF30;Q9FNP8	3;3	3;3	1;1	40S ribosomal protein S19-2;40S ribosomal protein S19-3	RPS19B;RPS19C	;	2	3	3	1	0	0	0	0	0	0	0	0	0	0	0	0	0	0	0	0	0	0	3	1	1	2	0	2	1	1	3	2	1	2	1	1	2	2	1	3	1	2
Q9FPF0-2;Q9FPF0	Q9FPF0-2;Q9FPF0	3;3	3;3	3;3	Protein DJ-1 homolog A	DJ1A	;	2	3	3	3	0	0	0	0	0	0	0	0	0	0	0	0	0	0	1	0	0	0	0	0	0	0	0	0	0	0	0	0	0	0	1	0	0	0	0	0	1	0
Q9SEH3;Q9FPJ4	Q9SEH3;Q9FPJ4	2;2	2;2	2;2	Ras-related protein RABD2c;Ras-related protein RABD2b	RABD2C;RABD2B	;	2	2	2	2	0	0	0	0	0	0	0	0	0	0	0	0	0	0	0	0	0	0	1	0	0	0	0	0	1	0	0	0	0	0	0	0	0	0	0	0	0	0
Q9FPJ8	Q9FPJ8	1	1	1	Polyadenylate-binding protein RBP45A	RBP45A		1	1	1	1	0	0	0	0	0	0	0	0	0	0	0	0	0	0	0	0	0	0	0	0	0	0	0	0	0	0	0	0	0	0	1	0	0	1	1	0	0	0
Q9FR37	Q9FR37	2	2	2	Amidase 1	AMI1		1	2	2	2	0	0	0	0	0	0	0	0	0	0	0	0	0	0	0	0	0	0	1	0	1	0	0	0	1	0	0	0	0	0	0	0	1	0	0	0	0	1
Q9FUP0	Q9FUP0	5	5	5	12-oxophytodienoate reductase 3	OPR3		1	5	5	5	1	0	0	0	1	0	0	0	0	1	0	0	0	0	0	0	0	0	1	2	1	0	0	0	0	2	3	1	0	0	1	1	1	1	1	0	1	2
Q9FUS6	Q9FUS6	1	1	1	Glutathione S-transferase U13	GSTU13		1	1	1	1	0	0	0	0	0	0	0	0	0	0	0	0	0	0	0	0	0	0	0	0	0	0	0	0	0	0	0	0	0	0	0	0	0	0	0	0	1	0
Q9FUS8	Q9FUS8	4	4	4	Glutathione S-transferase U17	GSTU17		1	4	4	4	0	0	0	0	0	0	0	0	0	0	0	0	0	0	0	2	0	0	1	1	2	0	0	0	0	0	0	0	0	0	0	0	0	0	0	0	0	0
Q9FVT2	Q9FVT2	6	6	5	Probable elongation factor 1-gamma 2			1	6	6	5	0	0	0	0	0	1	0	0	0	1	1	2	0	0	0	0	1	1	0	0	0	0	0	0	0	0	0	0	1	1	1	0	0	5	3	2	0	0
Q9FWR4-2;Q9FWR4	Q9FWR4-2;Q9FWR4	14;14	14;14	14;14	Glutathione S-transferase DHAR1, mitochondrial	DHAR1	;	2	14	14	14	2	1	1	0	1	1	4	4	5	1	0	0	4	3	3	3	0	0	5	5	8	1	0	0	5	4	5	4	0	1	5	3	3	1	2	0	6	6
Q9FWS4	Q9FWS4	2	2	2	50S ribosomal protein L31, chloroplastic	RPL31		1	2	2	2	0	0	0	0	0	0	0	0	0	0	0	0	0	0	0	0	0	0	0	0	0	0	0	0	0	0	0	0	0	0	0	0	0	1	0	2	0	1
Q9FX54	Q9FX54	21	2	2	Glyceraldehyde-3-phosphate dehydrogenase GAPC2, cytosolic	GAPC2		1	21	2	2	9	3	3	4	5	10	3	8	10	5	3	4	4	5	4	8	5	3	7	8	8	7	0	5	10	9	11	8	7	3	9	9	8	6	10	9	12	12
Q9FY50	Q9FY50	2	2	2	50S ribosomal protein L10, chloroplastic	RPL10		1	2	2	2	0	0	0	0	0	1	0	1	1	1	0	0	0	0	0	0	0	0	0	0	0	0	0	0	1	1	1	1	1	2	1	1	0	1	2	1	1	1
Q9FZ47	Q9FZ47	8	8	8	ACT domain-containing protein ACR11	ACR11		1	8	8	8	0	0	0	0	0	0	0	1	2	0	0	0	0	0	0	0	0	0	4	3	2	1	0	0	2	2	1	0	0	0	2	2	1	0	0	0	1	2
Q9FZ48;Q9FZ48-2;Q94A97-3	Q9FZ48;Q9FZ48-2	3;2;1	3;2;1	2;1;0	Ubiquitin-conjugating enzyme E2 36	UBC36	;	3	3	3	2	0	0	0	0	0	0	0	0	0	0	0	0	0	0	0	0	0	0	0	0	0	0	0	0	0	1	1	0	0	0	0	0	0	0	0	0	0	2
Q9FZ80	Q9FZ80	2	2	1	Cytosolic sulfotransferase 17	SOT17		1	2	2	1	0	0	0	0	0	0	0	0	0	0	0	0	0	0	0	0	0	0	1	1	1	0	0	0	1	0	1	0	0	0	0	0	0	0	0	0	1	0
Q9LD57	Q9LD57	27	27	13	Phosphoglycerate kinase 1, chloroplastic	PGK1		1	27	27	13	14	8	7	6	8	9	13	18	21	8	3	5	17	15	16	15	6	3	16	18	16	13	2	4	17	14	19	12	7	7	19	11	15	14	12	13	18	18
Q9LDZ0	Q9LDZ0	2	2	2	Heat shock 70 kDa protein 10, mitochondrial	HSP70-10		1	2	2	2	0	0	0	0	0	0	1	0	0	0	0	0	0	0	0	0	0	1	0	0	0	0	0	0	0	0	0	0	0	0	0	0	0	0	0	0	0	0
Q9LE06	Q9LE06	2	2	2	Methionine aminotransferase BCAT4	BCAT4		1	2	2	2	0	0	0	0	1	0	0	0	0	0	0	0	0	0	0	0	0	0	0	1	0	0	0	0	0	0	0	0	0	0	0	0	0	0	0	0	1	0
Q9LEV3	Q9LEV3	8	8	8	CBS domain-containing protein CBSX3, mitochondrial	CBSX3		1	8	8	8	1	1	0	0	1	1	0	1	1	0	0	0	0	0	1	0	0	0	1	3	1	1	0	1	2	3	2	1	0	0	4	2	1	2	2	1	3	2
Q9LEY1	Q9LEY1	1	1	1	Serine carboxypeptidase-like 35	SCPL35		1	1	1	1	0	0	0	0	0	0	0	0	0	0	0	0	0	0	0	0	0	0	0	0	0	0	0	0	0	0	0	0	0	0	0	0	0	0	0	0	1	1
Q9LF33;Q9AUV6;Q2QS14;Q2QS13;Q75GS4;Q9FM01;Q96558;B7F958;Q9FZE1	Q9LF33;Q9AUV6;Q2QS14;Q2QS13;Q75GS4;Q9FM01	6;3;3;3;3;3;2;2;2	6;3;3;3;3;3;2;2;2	2;0;0;0;0;0;0;0;0	UDP-glucose 6-dehydrogenase 3;UDP-glucose 6-dehydrogenase 4	UGD3;UGD4	;;;;;	9	6	6	2	2	0	0	0	0	0	1	1	1	0	0	0	1	1	1	1	0	0	5	3	2	1	0	0	3	3	3	1	0	0	1	0	2	0	0	0	3	3
Q9LFA3	Q9LFA3	18	18	18	Probable monodehydroascorbate reductase, cytoplasmic isoform 3			1	18	18	18	5	3	0	0	3	1	4	6	9	0	0	0	5	5	4	1	0	0	6	5	0	1	0	0	5	4	7	0	0	0	5	2	1	1	1	0	5	4
Q9LFG2	Q9LFG2	3	3	3	Diaminopimelate epimerase, chloroplastic	DAPF		1	3	3	3	0	0	0	0	0	0	0	0	0	0	0	0	0	0	0	0	0	0	0	0	0	0	0	0	0	0	0	0	0	0	0	0	0	0	0	0	2	0
Q9LFW1;O22666;Q9LUE6	Q9LFW1	12;4;2	12;4;2	5;0;0	UDP-arabinopyranose mutase 2	RGP2		3	12	12	5	0	0	0	0	0	0	0	0	0	0	0	0	0	0	0	0	0	0	3	4	3	1	0	0	2	4	5	1	0	0	1	1	1	0	1	1	8	5
Q9LH76;Q9LPG6	Q9LH76;Q9LPG6	2;2	2;2	1;1	Trifunctional UDP-glucose 4,6-dehydratase/UDP-4-keto-6-deoxy-D-glucose 3,5-epimerase/UDP-4-keto-L-rhamnose-reductase RHM3;UDP-glucose 4,6-dehydratase;UDP-4-keto-6-deoxy-D-glucose 3,5-epimerase/UDP-4-keto-L-rhamnose 4-keto-reductase;Trifunctional UDP-glucose 4,6-dehydratase/UDP-4-keto-6-deoxy-D-glucose 3,5-epimerase/UDP-4-keto-L-rhamnose-reductase RHM2;UDP-glucose 4,6-dehydratase;UDP-4-keto-6-deox…	RHM3;RHM2	;	2	2	2	1	0	0	0	0	0	0	0	0	0	0	0	0	0	0	0	0	0	0	0	0	0	0	0	0	2	1	2	0	0	0	1	0	0	0	0	0	2	1
Q9LHA8	Q9LHA8	13	2	2	Probable mediator of RNA polymerase II transcription subunit 37c	MED37C		1	13	2	2	3	3	1	1	1	2	0	2	1	1	1	1	3	2	2	0	3	3	3	2	3	4	0	1	4	5	6	4	4	7	5	3	2	4	6	7	6	6
Q9LHH7	Q9LHH7	4	4	4	Bifunctional protein FolD 2;Methylenetetrahydrofolate dehydrogenase;Methenyltetrahydrofolate cyclohydrolase	FOLD2		1	4	4	4	1	0	0	1	0	1	0	1	1	1	0	0	0	0	1	0	0	1	2	1	1	0	0	0	0	0	0	0	0	0	1	0	1	0	0	1	0	1
Q9LHI0	Q9LHI0	3	3	3	NADH dehydrogenase [ubiquinone] 1 alpha subcomplex subunit 6			1	3	3	3	0	0	0	0	0	0	0	0	0	0	0	0	0	0	0	0	0	0	0	0	0	0	0	0	0	0	1	0	0	0	0	0	1	0	0	0	1	1
Q9LHT0;Q9ZW18-2;Q9ZW18-3;Q9ZW13-2;Q9ZW13;Q9ZW20;Q9ZW18;Q9ZW19	Q9LHT0;Q9ZW18-2;Q9ZW18-3;Q9ZW13-2;Q9ZW13;Q9ZW20;Q9ZW18;Q9ZW19	2;1;1;1;1;1;1;1	2;1;1;1;1;1;1;1	2;1;1;1;1;1;1;1	Tropinone reductase homolog At5g06060;Senescence-associated protein 13;Tropinone reductase homolog At2g29290;Tropinone reductase homolog At2g29370;Tropinone reductase homolog At2g29360	SAG13;SDR	;;;;;;;	8	2	2	2	0	0	0	0	0	0	0	0	0	0	0	0	0	0	0	0	0	0	1	1	0	0	0	0	0	0	2	0	0	0	0	0	0	0	0	0	1	1
Q9LI77	Q9LI77	1	1	1	Glutamyl-tRNA(Gln) amidotransferase subunit A, chloroplastic/mitochondrial	GATA		1	1	1	1	1	0	0	0	0	1	0	1	1	0	0	1	0	0	0	0	0	0	0	1	1	0	0	0	0	1	1	0	1	0	0	0	0	1	0	0	1	0
Q9LIA8	Q9LIA8	5	1	1	UDP-glucose 6-dehydrogenase 2	UGD2		1	5	1	1	2	0	0	0	0	0	1	1	2	0	0	0	1	1	2	1	0	0	4	4	2	1	0	0	4	4	4	1	0	0	2	1	3	0	0	0	4	4
Q9LIK0	Q9LIK0	5	5	5	Plastidial pyruvate kinase 1, chloroplastic	PKP1		1	5	5	5	1	0	0	0	1	1	0	0	1	0	0	0	0	1	0	0	0	0	0	1	1	1	0	0	0	0	0	0	0	0	0	0	0	1	0	0	1	1
Q9LIK9;O23324	Q9LIK9;O23324	9;6	9;6	6;3	ATP sulfurylase 1, chloroplastic;ATP-sulfurylase 3, chloroplastic	APS1;APS3	;	2	9	9	6	2	2	0	0	2	1	0	0	1	2	1	1	0	1	1	0	1	1	1	2	0	0	0	0	2	2	3	1	2	1	1	0	0	2	3	1	2	2
Q9LIR4-2;Q9LIR4	Q9LIR4-2;Q9LIR4	4;4	4;4	4;4	Dihydroxy-acid dehydratase, chloroplastic	DHAD	;	2	4	4	4	0	0	0	0	0	0	0	0	0	0	0	0	0	0	0	0	0	0	1	1	2	0	0	0	2	1	1	0	0	0	0	0	0	0	0	0	2	1
Q9LJG3	Q9LJG3	12	12	12	GDSL esterase/lipase ESM1	ESM1		1	12	12	12	10	5	4	5	7	8	5	7	11	6	3	5	4	6	8	3	2	3	8	9	7	8	1	7	10	9	10	9	8	6	12	10	10	12	11	9	11	10
Q9LJL3	Q9LJL3	2	2	2	Presequence protease 1, chloroplastic/mitochondrial	PREP1		1	2	2	2	0	0	0	0	0	0	0	0	0	0	0	0	0	0	0	0	0	0	0	0	0	0	0	0	0	1	2	0	0	0	0	0	0	0	0	0	1	1
Q9LJR2;Q9LNN3	Q9LJR2	4;1	3;0	2;0	Lectin-like protein LEC	LEC		2	4	3	2	1	0	0	0	0	0	0	0	0	0	0	0	1	0	0	0	0	0	0	0	0	0	0	1	1	0	0	0	1	0	4	0	1	1	1	1	0	0
Q9LK36	Q9LK36	18	2	2	Adenosylhomocysteinase 2	SAHH2		1	18	2	2	5	2	0	2	6	5	1	3	6	3	2	0	3	3	4	4	1	1	7	7	8	6	1	2	12	12	9	6	2	3	7	4	4	4	10	4	10	7
Q9LK39	Q9LK39	2	2	2	Probable acyl-activating enzyme 16, chloroplastic	AAE16		1	2	2	2	0	0	0	0	0	0	0	0	0	0	0	0	0	0	0	0	0	0	0	0	0	1	0	0	0	0	0	0	0	0	0	0	0	0	0	0	1	0
Q9LK61	Q9LK61	2	2	2	30S ribosomal protein S10, chloroplastic	RPS10		1	2	2	2	0	0	0	0	0	0	0	0	0	0	0	0	0	0	0	0	0	0	0	1	0	0	0	0	0	1	0	0	0	0	0	0	0	1	0	0	1	0
Q9LK72	Q9LK72	4	2	2	Lectin-like protein At3g16530			1	4	2	2	0	0	0	0	0	0	0	0	0	0	0	0	0	0	0	0	0	0	0	0	0	0	0	1	0	0	0	0	1	0	3	0	2	1	1	2	0	0
Q9LK73-3;Q9LK73-2;Q9LK73	Q9LK73-3;Q9LK73-2;Q9LK73	2;2;2	2;2;2	2;2;2	UDP-glycosyltransferase 88A1	UGT88A1	;;	3	2	2	2	0	0	0	0	0	0	0	0	0	0	0	0	0	0	0	0	0	0	1	1	1	0	0	0	1	1	0	0	0	0	0	0	1	0	0	0	1	0
Q9LKA5	Q9LKA5	1	1	1	Multiple organellar RNA editing factor 8, chloroplastic/mitochondrial	MORF8		1	1	1	1	0	0	0	0	0	0	0	0	0	0	0	0	0	0	0	0	0	0	0	0	0	0	0	0	0	1	1	0	0	0	0	0	0	0	0	0	1	0
Q9LKR3;Q8H1B3-2;Q8H1B3	Q9LKR3	6;1;1	4;1;1	1;1;1	Mediator of RNA polymerase II transcription subunit 37a	MED37A		3	6	4	1	3	2	2	2	1	1	0	1	0	1	2	1	2	1	1	0	2	2	1	0	0	1	0	0	1	1	1	0	1	2	1	2	1	2	1	3	0	0
Q9LKR8;Q9LKR8-2	Q9LKR8;Q9LKR8-2	3;2	3;2	3;2	Rubisco accumulation factor 1, chloroplastic	RAF1	;	2	3	3	3	0	0	0	0	0	1	0	0	0	0	0	0	0	0	0	0	1	1	0	0	0	1	0	0	0	0	0	1	0	2	0	0	0	0	2	0	0	0
Q9LLR6	Q9LLR6	1	1	1	Non-specific lipid-transfer protein 4	LTP4		1	1	1	1	0	0	0	0	0	0	0	0	0	0	0	0	0	0	0	0	0	0	0	0	0	0	0	0	0	0	0	0	0	0	0	0	0	0	0	0	0	0
Q9LMK7;Q8RWG8;P92985	Q9LMK7	8;2;1	8;2;1	8;2;1	Ran-binding protein 1 homolog a	RANBP1A		3	8	8	8	0	0	0	0	0	0	0	0	1	0	0	0	0	0	0	0	0	0	0	1	1	0	0	0	3	1	4	0	0	0	0	0	0	0	0	0	3	2
Q9LNE6	Q9LNE6	3	3	3	UDP-glycosyltransferase 89C1	UGT89C1		1	3	3	3	2	0	0	0	0	1	0	1	0	0	0	0	1	1	0	1	0	0	0	1	0	0	0	0	0	0	2	0	0	0	0	0	0	0	0	0	1	0
Q9LPW0-2;Q9LPW0	Q9LPW0-2;Q9LPW0	16;16	4;4	4;4	Glyceraldehyde-3-phosphate dehydrogenase GAPA2, chloroplastic	GAPA2	;	2	16	4	4	11	9	7	7	11	10	8	11	12	9	6	5	9	9	10	9	9	6	8	9	10	6	2	6	8	9	11	10	7	6	11	6	9	9	10	11	12	13
Q9LQ04	Q9LQ04	7	7	6	Bifunctional dTDP-4-dehydrorhamnose 3,5-epimerase/dTDP-4-dehydrorhamnose reductase	NRS/ER		1	7	7	6	0	0	0	0	0	0	0	0	0	0	0	0	0	0	0	1	0	0	3	1	2	0	0	0	1	4	1	0	0	0	0	0	1	0	0	0	3	3
Q9LR30;Q9LR30-2;Q9S7E9	Q9LR30;Q9LR30-2	20;19;8	20;19;8	20;19;8	Glutamate--glyoxylate aminotransferase 1	GGAT1	;	3	20	20	20	3	2	1	1	2	2	1	1	3	2	1	1	2	3	5	1	2	0	9	10	9	6	0	4	8	8	12	2	2	4	8	7	12	9	8	12	13	13
Q9LR64	Q9LR64	3	3	3	Photosystem II repair protein PSB27-H1, chloroplastic	PSB27-1		1	3	3	3	0	0	0	0	0	0	0	0	0	0	0	0	0	0	0	0	0	0	2	2	1	1	1	1	1	1	1	1	1	1	3	2	1	2	2	2	1	1
Q9LR75;Q93Z96;Q93Z96-2;Q88B49	Q9LR75	8;2;2;1	8;2;2;1	8;2;2;1	Coproporphyrinogen-III oxidase 1, chloroplastic	CPX1		4	8	8	8	3	0	0	0	1	1	0	0	1	0	0	0	0	0	1	0	0	0	2	2	2	1	1	1	2	2	2	1	0	0	3	1	3	1	1	1	3	2
Q9LRR9;Q9LRR9-2;O49506-2;O49506	Q9LRR9;Q9LRR9-2	21;20;6;6	21;20;6;6	8;8;2;2	Peroxisomal (S)-2-hydroxy-acid oxidase GLO1	GLO1	;	4	21	21	8	5	7	6	4	6	6	0	0	0	9	5	2	1	0	1	1	4	5	10	10	9	13	4	11	11	7	11	9	10	4	16	10	12	14	14	14	11	8
Q9LRS0	Q9LRS0	19	6	6	Peroxisomal (S)-2-hydroxy-acid oxidase GLO2	GLO2		1	19	6	6	6	6	4	4	4	6	0	0	0	7	5	3	0	0	1	1	4	6	8	7	8	11	3	7	8	7	8	8	8	3	14	8	11	13	13	13	8	9
Q9LS02;Q9LS01;Q93ZC5	Q9LS02	8;2;1	8;2;1	4;0;0	Allene oxide cyclase 2, chloroplastic	AOC2		3	8	8	4	2	0	0	0	1	0	1	1	3	0	0	0	1	1	0	1	0	0	3	2	2	0	0	0	1	2	4	1	1	1	1	1	2	0	0	0	2	3
Q9LS03	Q9LS03	6	2	2	Allene oxide cyclase 1, chloroplastic	AOC1		1	6	2	2	2	0	0	0	1	0	1	1	2	0	0	0	1	1	0	1	0	0	2	1	1	0	0	0	0	2	4	0	0	0	0	1	1	0	0	0	1	2
Q9LS25	Q9LS25	1	1	1	Pentatricopeptide repeat-containing protein At5g46580, chloroplastic			1	1	1	1	0	0	0	0	0	0	0	0	0	0	0	0	0	0	0	0	0	0	0	0	0	0	0	0	0	0	0	0	0	0	0	0	0	0	0	0	0	0
Q9LSQ5;Q6NQE2	Q9LSQ5;Q6NQE2	4;3	4;3	4;3	NAD(P)H dehydrogenase (quinone) FQR1;Probable NAD(P)H dehydrogenase (quinone) FQR1-like 1	FQR1;At4g27270	;	2	4	4	4	2	0	0	0	0	0	0	1	1	0	0	0	1	0	1	1	0	0	2	3	1	1	0	0	3	2	3	1	0	0	2	1	2	0	0	0	3	3
Q9LSV0-2;Q9LSV0	Q9LSV0-2;Q9LSV0	3;3	3;3	3;3	Glyoxylate/succinic semialdehyde reductase 1	GLYR1	;	2	3	3	3	0	0	0	0	0	0	0	0	0	0	0	0	0	0	0	0	0	0	2	0	0	0	0	0	0	0	1	0	0	0	0	0	0	0	0	1	1	0
Q9LSY9	Q9LSY9	1	1	1	UDP-glycosyltransferase 71B1	UGT71B1		1	1	1	1	0	0	0	0	0	0	0	0	0	0	0	0	0	0	0	0	0	0	0	0	0	0	0	0	0	0	0	0	0	0	0	0	0	0	0	0	0	0
Q9LTX9;Q9LTX9-2	Q9LTX9;Q9LTX9-2	14;9	14;9	6;5	Heat shock 70 kDa protein 7, chloroplastic	HSP70-7	;	2	14	14	6	3	2	1	4	1	1	6	5	6	3	0	1	3	3	3	0	1	0	2	8	2	3	0	2	5	6	8	1	1	2	3	0	2	1	0	4	7	10
Q9LU85	Q9LU85	2	2	2	Probable plastid-lipid-associated protein 4, chloroplastic	PAP4		1	2	2	2	0	0	0	0	0	0	0	0	0	0	0	0	0	0	0	0	0	0	0	0	0	0	0	0	1	0	0	0	0	0	0	0	0	0	0	0	0	1
Q9LU86	Q9LU86	5	5	5	Peroxiredoxin Q, chloroplastic	PRXQ		1	5	5	5	0	0	0	0	0	0	1	2	1	1	0	0	2	1	3	0	0	0	1	2	1	0	0	0	1	2	3	0	1	0	4	1	0	1	1	2	2	3
Q9LUT2	Q9LUT2	10	10	5	S-adenosylmethionine synthase 4	METK4		1	10	10	5	1	0	0	0	1	1	3	3	3	1	1	0	1	1	1	1	1	0	2	5	4	3	0	1	4	3	4	1	1	2	3	2	2	2	3	1	4	4
Q9LV21	Q9LV21	2	2	2	T-complex protein 1 subunit delta	CCT4		1	2	2	2	0	0	0	0	1	1	0	0	0	0	0	0	0	0	0	0	0	0	0	1	0	0	0	0	0	1	1	1	1	0	0	0	0	0	0	0	1	1
Q9LV33;Q9LV34-2;Q9LV34	Q9LV33;Q9LV34-2;Q9LV34	2;1;1	2;1;1	2;1;1	Beta-glucosidase 44;Beta-glucosidase 43	BGLU44;BGLU43	;;	3	2	2	2	0	0	0	0	0	0	0	0	0	0	0	0	0	0	0	0	0	0	0	0	0	1	1	0	0	0	0	0	2	0	1	0	0	1	1	0	0	0
Q9LVI8	Q9LVI8	2	1	1	Glutamine synthetase cytosolic isozyme 1-3	GLN1-3		1	2	1	1	0	0	0	0	0	0	0	0	0	0	0	0	0	0	0	0	0	0	0	0	1	0	0	0	0	1	0	0	0	0	1	0	0	0	1	0	1	0
Q9LW57	Q9LW57	7	7	7	Probable plastid-lipid-associated protein 6, chloroplastic	PAP6		1	7	7	7	2	0	1	0	2	1	2	2	2	0	0	0	1	0	1	1	0	0	4	3	2	1	0	0	1	2	2	1	0	0	3	4	4	2	2	2	3	3
Q9LX65	Q9LX65	1	1	1	V-type proton ATPase subunit H	VHA-H		1	1	1	1	0	0	0	0	0	0	0	0	0	0	0	0	0	0	0	0	0	0	0	0	0	0	0	0	0	0	0	0	0	0	0	0	1	0	0	0	0	0
Q9LXA8	Q9LXA8	3	3	3	Probable beta-D-xylosidase 6	BXL6		1	3	3	3	1	0	0	0	0	0	1	0	0	0	0	0	0	0	0	0	0	0	1	1	0	1	0	0	0	0	0	0	0	0	1	0	0	1	1	1	1	0
Q9LXC9	Q9LXC9	5	5	5	Soluble inorganic pyrophosphatase 6, chloroplastic	PPA6		1	5	5	5	0	0	0	0	0	0	0	0	1	0	0	0	0	0	0	0	0	0	4	4	0	0	0	0	0	0	1	0	0	0	1	0	1	0	0	0	0	2
Q9LXX5	Q9LXX5	3	3	3	PsbP domain-containing protein 6, chloroplastic	PPD6		1	3	3	3	0	0	0	0	0	0	0	0	0	0	0	0	1	0	0	0	0	0	0	0	0	0	0	0	0	0	1	0	0	0	0	0	0	0	0	0	0	0
Q9LY66	Q9LY66	4	4	4	50S ribosomal protein L1, chloroplastic	RPL1		1	4	4	4	0	1	1	0	0	0	0	0	0	0	0	0	0	0	0	0	0	0	0	0	2	1	0	1	0	1	1	1	1	0	2	0	0	1	1	1	1	1
Q9LY74	Q9LY74	1	1	1	2-methyl-6-phytyl-1,4-hydroquinone methyltransferase, chloroplastic	VTE3		1	1	1	1	0	0	0	0	0	0	0	0	0	0	0	0	0	0	0	0	0	0	0	0	0	0	0	0	0	0	0	0	0	0	0	0	0	0	0	0	0	1
Q9LYA9	Q9LYA9	9	9	9	Chloroplast stem-loop binding protein of 41 kDa a, chloroplastic	CSP41A		1	9	9	9	3	0	0	1	1	2	3	5	4	1	1	0	4	2	4	2	1	0	1	4	2	1	0	0	3	2	5	1	0	0	3	3	3	2	1	1	3	3
Q9LYG3;Q9XGZ0	Q9LYG3	5;2	5;2	5;2	NADP-dependent malic enzyme 2	NADP-ME2		2	5	5	5	0	0	0	0	0	0	0	0	0	0	0	0	0	0	0	0	0	0	0	0	0	0	0	1	0	0	0	0	1	0	0	0	0	0	1	4	0	0
Q9LYK9;P49206;Q8LPJ7	Q9LYK9;P49206;Q8LPJ7	3;2;2	3;2;2	3;2;2	40S ribosomal protein S26-3;40S ribosomal protein S26-1;40S ribosomal protein S26-2	RPS26C;RPS26A;RPS26B	;;	3	3	3	3	0	0	0	0	0	0	0	0	0	0	0	0	0	0	0	0	0	0	0	0	0	1	0	0	0	0	0	1	1	0	1	0	0	1	0	0	0	0
Q9LYR5	Q9LYR5	1	1	1	Peptidyl-prolyl cis-trans isomerase FKBP19, chloroplastic	FKBP19		1	1	1	1	0	0	0	0	0	0	0	0	0	0	0	0	0	0	0	0	0	0	0	1	0	0	0	0	1	0	0	0	0	0	1	0	1	0	0	0	0	0
Q9LZ06	Q9LZ06	3	3	3	Glutathione S-transferase L3	GSTL3		1	3	3	3	0	0	0	0	0	0	0	0	0	0	0	0	0	0	0	0	0	0	0	1	1	0	0	0	0	0	0	0	0	0	0	0	1	0	0	0	2	1
Q9LZ66	Q9LZ66	6	6	6	Sulfite reductase [ferredoxin], chloroplastic	SIR		1	6	6	6	0	0	0	0	0	0	0	0	0	0	0	0	0	0	0	0	0	0	2	1	1	0	0	0	1	4	1	1	0	1	1	1	1	0	0	0	5	3
Q9LZF5	Q9LZF5	5	5	4	Lectin-like protein At5g03350			1	5	5	4	1	1	1	0	1	1	0	0	0	1	0	2	0	0	0	0	0	0	1	0	0	1	0	2	0	1	0	0	1	2	2	2	2	2	2	3	0	1
Q9LZG0	Q9LZG0	13	2	2	Adenosine kinase 2	ADK2		1	13	2	2	3	0	0	0	1	1	2	3	3	1	0	0	1	1	2	0	0	0	4	4	5	0	0	0	4	6	5	2	0	0	3	1	2	2	3	0	7	8
Q9M0E2;O82204	Q9M0E2;O82204	2;1	2;1	2;1	60S ribosomal protein L28-2;60S ribosomal protein L28-1	RPL28C;RPL28A	;	2	2	2	2	0	0	1	0	0	1	0	0	0	0	0	0	0	0	0	0	0	0	1	1	0	1	0	1	0	0	0	0	1	0	1	0	0	0	0	1	1	0
Q9M158	Q9M158	2	2	2	Rhodanese-like domain-containing protein 4, chloroplastic	STR4		1	2	2	2	0	0	0	0	0	0	0	2	0	0	0	0	0	0	0	0	0	0	1	1	0	0	0	0	0	0	2	0	0	0	1	0	0	0	0	0	1	1
Q9M1X0	Q9M1X0	2	2	2	Ribosome-recycling factor, chloroplastic	RRF		1	2	2	2	0	0	0	0	0	0	0	0	0	0	0	0	0	0	0	0	0	0	0	0	0	0	0	0	0	0	0	0	0	0	1	0	0	0	0	0	0	0
Q9M1X2	Q9M1X2	1	1	1	Fatty-acid-binding protein 1	FAP1		1	1	1	1	0	0	0	0	0	0	0	0	1	0	0	0	0	0	0	0	0	0	1	1	0	0	0	0	0	1	1	0	0	0	0	0	0	0	0	0	1	0
Q9M2E2	Q9M2E2	1	1	1	(+)-neomenthol dehydrogenase	SDR1		1	1	1	1	0	0	0	0	0	0	0	0	0	0	0	0	0	0	0	0	0	0	0	0	0	0	0	0	0	0	0	0	0	0	0	0	0	0	0	0	0	0
Q9M2P7	Q9M2P7	1	1	1	Probable plastid-lipid-associated protein 9, chloroplastic	PAP9		1	1	1	1	0	0	0	0	0	0	0	0	0	0	0	0	0	0	0	0	0	0	0	0	0	0	0	0	0	0	1	0	0	0	0	0	0	0	0	0	1	0
Q9M330	Q9M330	1	1	1	Probable proteasome inhibitor			1	1	1	1	0	0	0	0	0	0	0	0	0	0	0	0	0	0	0	0	0	0	0	0	0	0	0	0	0	1	0	0	0	0	0	0	0	0	0	0	1	0
Q9M336-2;Q9M336	Q9M336-2;Q9M336	3;3	3;3	3;3	Uracil phosphoribosyltransferase, chloroplastic	UPP	;	2	3	3	3	0	0	0	0	0	0	0	0	0	0	0	0	0	0	0	0	0	0	2	1	0	0	0	0	0	0	0	0	0	0	0	0	0	0	0	1	1	0
Q9M591	Q9M591	2	2	2	Magnesium-protoporphyrin IX monomethyl ester [oxidative] cyclase, chloroplastic	CRD1		1	2	2	2	0	0	0	0	0	0	0	0	0	0	0	0	0	0	0	0	0	0	0	0	0	0	0	0	0	0	1	0	0	0	0	0	0	0	0	0	0	0
Q9M5J8	Q9M5J8	2	2	2	Polygalacturonase inhibitor 2	PGIP2		1	2	2	2	0	0	0	0	0	0	0	0	0	0	0	0	0	0	0	0	0	0	0	0	0	0	0	0	0	0	0	0	0	1	1	0	0	1	1	0	0	0
Q9M5K3;Q9M5K2	Q9M5K3;Q9M5K2	5;3	5;3	5;3	Dihydrolipoyl dehydrogenase 1, mitochondrial;Dihydrolipoyl dehydrogenase 2, mitochondrial	LPD1;LPD2	;	2	5	5	5	3	1	0	0	1	3	0	0	0	3	3	0	0	0	0	0	2	0	1	4	2	1	0	0	3	2	2	1	0	1	1	2	1	1	2	2	2	3
Q9M7T0	Q9M7T0	3	3	3	Peroxiredoxin-2F, mitochondrial	PRXIIF		1	3	3	3	0	0	0	0	0	0	0	0	0	0	0	0	0	0	0	0	0	0	0	0	0	0	0	0	0	0	0	0	0	0	1	0	0	0	0	0	0	0
Q9M879	Q9M879	3	1	1	Acyl-[acyl-carrier-protein] desaturase 5, chloroplastic	S-ACP-DES5		1	3	1	1	0	0	0	0	0	0	0	0	0	0	0	0	0	0	0	0	0	0	1	2	0	0	0	0	0	0	0	0	0	0	0	0	0	0	0	0	1	0
Q9M8M7	Q9M8M7	3	3	3	Acetylornithine aminotransferase, chloroplastic/mitochondrial	WIN1		1	3	3	3	0	0	0	0	0	0	0	0	1	0	0	0	0	0	0	0	0	0	1	0	0	0	0	0	0	0	0	0	0	0	0	0	0	0	0	0	0	0
Q9M8S8	Q9M8S8	1	1	1	Inositol-phosphate phosphatase	VTC4		1	1	1	1	0	0	0	0	0	0	0	0	0	0	0	0	0	0	0	0	0	0	0	0	0	0	0	0	0	0	0	0	0	0	0	0	0	0	0	0	0	0
Q9M9K1	Q9M9K1	3	2	2	Probable 2,3-bisphosphoglycerate-independent phosphoglycerate mutase 2			1	3	2	2	0	0	0	0	0	0	0	1	1	0	0	0	1	1	1	2	0	0	0	1	0	0	0	0	1	0	1	0	0	0	0	0	0	0	0	0	1	1
Q9M9M9	Q9M9M9	2	2	2	Probable NADH dehydrogenase [ubiquinone] 1 alpha subcomplex subunit 12			1	2	2	2	0	0	0	0	0	0	0	0	0	0	0	0	0	0	0	0	0	0	0	1	0	0	0	0	0	0	0	0	0	0	0	0	0	0	0	0	0	0
Q9M9P3	Q9M9P3	16	16	7	Probable UTP--glucose-1-phosphate uridylyltransferase 2			1	16	16	7	1	0	0	0	1	0	1	4	4	0	0	0	1	1	2	1	0	0	5	4	4	1	0	0	5	6	6	3	1	0	2	1	3	1	0	0	5	7
Q9M9W1	Q9M9W1	3	3	1	60S ribosomal protein L22-2	RPL22B		1	3	3	1	1	0	1	0	1	1	0	0	0	0	0	0	1	0	1	0	0	0	1	1	2	1	0	0	1	1	1	1	1	0	3	3	2	3	1	1	1	1
Q9MA79	Q9MA79	4	4	4	Fructose-1,6-bisphosphatase, cytosolic			1	4	4	4	0	0	0	0	0	0	0	0	2	0	0	0	0	0	0	1	0	0	2	1	1	0	0	0	0	0	0	0	0	0	0	0	0	0	0	1	0	0
Q9MAH0	Q9MAH0	4	1	1	Phosphoenolpyruvate carboxylase 1	PPC1		1	4	1	1	1	0	0	0	0	1	0	0	0	2	0	0	0	0	0	0	0	0	1	1	0	2	1	1	1	1	0	1	3	1	1	0	1	1	1	1	1	0
Q9MAP3	Q9MAP3	4	4	4	50S ribosomal protein L11, chloroplastic	RPL11		1	4	4	4	1	0	0	0	0	0	0	1	1	0	0	0	1	0	0	0	0	0	1	1	0	0	0	0	3	3	3	0	1	0	3	1	0	2	0	1	4	3
Q9S6Z7	Q9S6Z7	2	1	1	Bifunctional L-3-cyanoalanine synthase/cysteine synthase D1	CYSD1		1	2	1	1	0	0	0	0	0	0	0	0	0	0	0	0	0	0	0	0	0	0	0	0	0	0	0	0	0	0	0	0	0	0	0	0	0	0	0	0	1	0
Q9S714	Q9S714	2	1	1	Photosystem I reaction center subunit IV B, chloroplastic	PSAE2		1	2	1	1	0	1	1	0	1	0	0	0	0	1	0	0	0	0	0	0	0	0	1	1	0	1	0	1	1	1	1	1	0	1	1	1	1	1	1	1	1	1
Q9S720	Q9S720	2	2	2	PsbP domain-containing protein 3, chloroplastic	PPD3		1	2	2	2	0	0	0	0	0	0	0	0	0	0	0	0	0	0	0	1	0	0	1	1	0	0	0	0	1	0	1	0	0	0	0	0	0	0	0	0	1	1
Q9S726	Q9S726	6	6	6	Probable ribose-5-phosphate isomerase 3, chloroplastic	RPI3		1	6	6	6	1	0	0	1	1	1	2	3	3	1	0	0	2	2	3	2	0	0	2	4	3	1	0	0	3	3	3	1	0	0	3	1	3	0	0	0	4	3
Q9S757;Q9S757-3;Q9S757-2	Q9S757;Q9S757-3;Q9S757-2	5;3;3	5;3;3	5;3;3	Bifunctional L-3-cyanoalanine synthase/cysteine synthase C1, mitochondrial	CYSC1	;;	3	5	5	5	1	1	0	0	1	0	1	2	1	1	0	0	1	1	2	1	0	0	2	2	0	2	0	0	1	1	1	0	0	0	1	1	0	0	0	0	2	1
Q9S762	Q9S762	1	1	1	ATP phosphoribosyltransferase 1, chloroplastic	HISN1A		1	1	1	1	0	0	0	0	0	0	0	0	0	0	0	0	0	0	0	0	0	0	0	0	0	0	0	0	0	0	0	0	0	0	0	0	0	0	0	0	0	0
Q9S7B5;Q9SSP5	Q9S7B5	4;1	4;1	4;1	Threonine synthase 1, chloroplastic	TS1		2	4	4	4	1	0	0	0	0	0	0	0	0	0	0	0	0	0	0	0	0	0	2	1	1	0	0	0	1	0	1	0	0	0	0	0	1	0	0	0	2	1
Q9S7E4	Q9S7E4	6	6	6	Formate dehydrogenase, mitochondrial	FDH1		1	6	6	6	0	0	0	0	0	0	0	0	0	0	0	0	0	0	0	1	0	0	0	3	1	0	0	0	3	3	2	0	0	0	1	0	0	0	0	1	3	1
Q9S7H1;Q9SA56	Q9S7H1;Q9SA56	8;7	8;7	8;7	Photosystem I reaction center subunit II-1, chloroplastic;Photosystem I reaction center subunit II-2, chloroplastic	psaD1;PSAD2	;	2	8	8	8	3	5	3	2	1	4	1	1	0	3	2	3	0	0	0	0	3	3	0	0	1	2	0	3	3	3	2	3	4	3	4	6	6	5	4	4	1	1
Q9S7N7	Q9S7N7	2	2	2	Photosystem I reaction center subunit V, chloroplastic	PSAG		1	2	2	2	0	0	0	0	0	0	0	0	0	0	0	0	0	0	0	0	0	1	1	0	0	1	0	1	1	0	0	1	1	0	1	0	1	1	1	1	1	0
Q9S818	Q9S818	2	2	2	Naringenin,2-oxoglutarate 3-dioxygenase	F3H		1	2	2	2	0	0	0	0	0	0	0	0	0	0	0	0	0	0	0	0	0	0	0	0	1	0	0	0	0	0	0	0	0	0	0	0	0	0	0	0	1	0
Q9S831	Q9S831	3	3	2	Photosystem I reaction center subunit IV A, chloroplastic	PSAE1		1	3	3	2	1	3	3	1	2	1	1	0	0	1	1	1	0	0	0	0	0	0	2	1	0	1	0	1	1	1	1	1	0	1	3	2	2	3	2	3	2	2
Q9S834	Q9S834	3	3	3	ATP-dependent Clp protease proteolytic subunit 5, chloroplastic	CLPP5		1	3	3	3	1	0	0	0	0	0	0	0	1	1	0	0	0	0	0	0	1	0	2	1	1	1	0	0	1	1	1	1	0	0	1	0	1	1	2	1	1	1
Q9S841	Q9S841	16	4	4	Oxygen-evolving enhancer protein 1-2, chloroplastic	PSBO2		1	16	4	4	3	1	1	2	1	1	8	7	6	1	0	1	2	4	4	4	1	1	6	7	7	2	0	1	8	5	8	4	1	1	12	5	2	2	1	1	5	9
Q9S9P1	Q9S9P1	2	2	2	40S ribosomal protein S12-1	RPS12A		1	2	2	2	0	0	0	0	0	0	0	0	0	0	0	0	0	0	0	0	0	0	1	1	1	1	1	0	1	1	1	0	0	0	0	0	0	0	0	0	1	1
Q9S9P6	Q9S9P6	1	1	1	UDP-glycosyltransferase 78D1	UGT78D1		1	1	1	1	0	0	0	0	0	0	0	0	0	0	0	0	0	0	1	0	0	0	0	0	0	0	0	0	0	0	0	0	0	0	0	0	0	0	0	0	0	0
Q9S9X4	Q9S9X4	1	1	1	Putative F-box/LRR-repeat protein 8	FBL8		1	1	1	1	1	0	0	0	0	0	0	0	1	0	0	0	1	1	1	0	0	0	0	0	0	0	0	0	0	0	0	0	0	0	0	0	0	0	0	0	0	0
Q9SA14	Q9SA14	4	2	2	3-isopropylmalate dehydrogenase 1, chloroplastic	IMDH1		1	4	2	2	0	0	0	0	0	0	1	2	3	0	0	0	0	1	2	1	0	0	1	1	1	0	0	0	1	1	1	0	0	0	1	0	1	1	0	0	1	1
Q9SA34	Q9SA34	2	1	1	Inosine-5-monophosphate dehydrogenase 2			1	2	1	1	0	0	0	0	0	0	0	0	0	0	0	0	0	0	0	0	0	0	0	0	0	0	0	0	0	0	0	0	0	0	0	0	0	2	1	0	0	0
Q9SA52	Q9SA52	13	13	13	Chloroplast stem-loop binding protein of 41 kDa b, chloroplastic	CSP41B		1	13	13	13	5	2	1	2	2	6	1	2	4	5	3	0	2	1	1	0	1	1	5	5	4	3	1	3	5	4	7	2	4	3	7	5	6	8	4	9	7	5
Q9SA78	Q9SA78	2	2	2	Coatomer subunit epsilon-1			1	2	2	2	0	0	0	0	0	0	0	0	0	0	0	0	0	0	0	0	0	0	0	0	0	0	0	0	0	2	0	0	0	0	0	0	0	0	0	0	0	0
Q9SAA2	Q9SAA2	2	2	2	ATP-dependent Clp protease proteolytic subunit 6, chloroplastic	CLPP6		1	2	2	2	0	0	0	1	0	1	0	0	0	1	0	0	0	0	0	0	0	0	0	1	0	1	0	0	1	1	1	0	1	0	0	0	1	1	0	1	2	1
Q9SAB3;Q9SAB3-3;Q9SAB3-2	Q9SAB3;Q9SAB3-3;Q9SAB3-2	2;1;1	2;1;1	2;1;1	Polyadenylate-binding protein RBP45B	RBP45B	;;	3	2	2	2	0	0	0	0	0	0	0	0	0	0	0	0	0	0	0	0	0	0	1	1	1	0	0	0	1	0	1	0	0	0	0	0	0	0	0	0	2	1
Q9SAR5	Q9SAR5	1	1	1	Ankyrin repeat domain-containing protein 2	AKR2		1	1	1	1	0	0	0	0	0	0	0	0	0	0	0	0	0	0	0	0	0	0	0	0	0	0	0	0	0	0	1	0	0	0	0	0	0	0	0	0	1	1
Q9SB81	Q9SB81	2	2	2	Peroxidase 42	PER42		1	2	2	2	0	0	0	0	0	0	0	0	0	0	0	0	0	0	0	0	0	0	0	1	0	0	0	0	1	1	0	0	0	0	0	0	0	0	0	0	1	0
Q9SCL7	Q9SCL7	2	2	2	Acetylglutamate kinase, chloroplastic	NAGK		1	2	2	2	0	0	0	0	0	0	0	0	0	0	0	0	0	0	0	1	0	0	0	0	1	0	0	0	0	0	0	0	0	0	0	0	1	0	0	0	0	0
Q9SCX3;Q84WM9	Q9SCX3;Q84WM9	2;1	2;1	2;1	Elongation factor 1-beta 2;Elongation factor 1-beta 1		;	2	2	2	2	0	0	0	0	0	0	0	0	0	0	0	0	0	0	0	0	0	0	0	0	0	0	0	1	0	0	0	0	0	0	1	0	0	1	1	2	0	0
Q9SCY0	Q9SCY0	8	8	8	Phosphoglucomutase, chloroplastic	PGMP		1	8	8	8	1	0	0	0	0	0	0	2	3	0	0	0	0	0	1	0	0	0	2	2	1	0	0	0	1	2	1	0	0	0	1	0	2	1	0	0	1	2
Q9SD76	Q9SD76	4	4	4	Alpha-glucan phosphorylase 2, cytosolic	PHS2		1	4	4	4	0	0	0	0	0	0	0	0	0	0	0	0	0	0	0	0	0	0	0	0	0	1	0	0	1	0	2	0	0	0	0	0	0	0	0	0	2	2
Q9SDS7	Q9SDS7	3	3	3	V-type proton ATPase subunit C	VHA-C		1	3	3	3	0	0	0	0	0	0	0	0	0	0	0	0	0	0	0	0	0	0	2	2	2	2	0	2	3	3	2	2	3	0	1	0	1	1	3	2	3	2
Q9SE50-2;Q9SE50;Q9C8Y9-2;Q9C525-2;Q9SR37;Q9C8Y9;Q9C525;Q9LIF9;Q9LKR7	Q9SE50-2;Q9SE50	6;6;1;1;1;1;1;1;1	6;6;1;1;1;1;1;1;1	5;5;1;1;1;1;1;1;1	Beta-D-glucopyranosyl abscisate beta-glucosidase	BGLU18	;	9	6	6	5	0	1	1	0	0	1	0	0	0	0	0	0	0	0	0	0	0	0	0	0	0	1	0	1	1	1	0	1	1	1	2	1	1	1	1	1	0	0
Q9SE60-2;Q9SE60	Q9SE60-2;Q9SE60	2;2	2;2	2;2	Methylenetetrahydrofolate reductase 1	MTHFR1	;	2	2	2	2	0	0	0	0	0	0	0	0	0	0	0	0	0	0	0	0	0	0	0	0	0	0	0	0	0	0	0	0	0	0	0	0	1	1	1	1	0	1
Q9SEE5	Q9SEE5	1	1	1	Galactokinase	GAL1		1	1	1	1	0	0	0	0	0	0	0	0	0	0	0	0	0	0	0	0	0	0	0	0	0	0	0	0	0	0	1	0	0	0	0	0	0	0	0	0	1	1
Q9SEI4	Q9SEI4	2	2	1	26S protease regulatory subunit 6B homolog	RPT3		1	2	2	1	0	0	0	0	0	0	0	0	0	0	2	0	0	0	0	0	0	1	0	0	0	0	0	0	0	0	0	0	0	0	0	0	0	1	0	1	0	0
Q9SEU6	Q9SEU6	5	5	5	Thioredoxin M4, chloroplastic			1	5	5	5	1	0	0	0	0	1	1	1	1	1	0	0	1	1	1	0	1	1	1	1	2	1	1	1	1	2	5	1	1	1	2	0	2	1	1	1	4	3
Q9SEU8	Q9SEU8	3	3	3	Thioredoxin M2, chloroplastic			1	3	3	3	1	0	0	0	0	0	1	1	1	0	0	0	1	1	1	0	0	0	2	1	2	1	0	0	1	1	1	1	0	0	1	1	1	1	0	0	2	2
Q9SF16-2;Q9SF16	Q9SF16-2;Q9SF16	3;3	3;3	3;3	T-complex protein 1 subunit eta	CCT7	;	2	3	3	3	0	0	0	0	0	0	0	0	0	0	0	0	0	0	0	0	0	0	1	0	0	0	0	0	0	1	3	0	0	0	0	0	0	0	0	0	2	2
Q9SF85;Q9SF85-2	Q9SF85;Q9SF85-2	14;13	14;13	3;3	Adenosine kinase 1	ADK1	;	2	14	14	3	3	0	0	0	1	1	2	3	3	1	0	0	1	1	2	1	0	0	4	5	5	0	0	0	6	8	6	3	0	0	4	1	2	2	3	0	8	10
Q9SFH9	Q9SFH9	4	4	4	Delta-aminolevulinic acid dehydratase 1, chloroplastic	HEMB1		1	4	4	4	0	0	0	0	0	0	0	0	0	0	1	1	0	0	0	0	0	0	0	0	0	2	1	3	2	1	1	2	2	2	2	1	1	3	3	3	0	0
Q9SGC1	Q9SGC1	8	8	5	Probable phosphoglucomutase, cytoplasmic 2			1	8	8	5	3	0	0	0	0	0	1	2	3	0	0	0	2	1	1	1	0	0	2	4	2	0	0	0	3	3	4	0	0	0	1	1	3	0	0	0	4	4
Q9SGE0;Q9ZUY6	Q9SGE0;Q9ZUY6	7;6	7;6	7;6	UDP-D-apiose/UDP-D-xylose synthase 2;UDP-D-apiose/UDP-D-xylose synthase 1	AXS2;AXS1	;	2	7	7	7	0	0	0	0	0	0	0	0	0	0	0	0	0	0	0	0	0	0	4	2	0	0	0	0	1	2	3	0	0	0	0	0	1	0	2	1	4	2
Q9SGS4	Q9SGS4	2	2	2	Thioredoxin-like protein CDSP32, chloroplastic	CDSP32		1	2	2	2	0	0	0	0	0	0	0	0	0	0	0	0	0	0	0	0	0	0	1	1	0	0	0	0	1	1	1	0	0	0	0	0	1	1	0	0	1	1
Q9SGW3	Q9SGW3	2	2	2	26S proteasome non-ATPase regulatory subunit 8 homolog A	RPN12A		1	2	2	2	0	0	0	0	0	0	0	0	0	0	0	0	0	0	0	0	0	0	1	0	0	0	0	0	0	0	0	0	0	0	0	0	0	0	0	0	0	0
Q9SGY2;O22718;O80526	Q9SGY2	3;1;1	3;1;1	3;1;1	ATP-citrate synthase alpha chain protein 1	ACLA-1		3	3	3	3	0	0	0	0	0	0	0	1	1	0	0	0	0	0	1	0	0	0	1	1	0	1	0	0	1	1	1	0	0	0	0	0	0	0	0	0	1	2
Q9SGZ5	Q9SGZ5	2	2	2	Probable beta-D-xylosidase 7	BXL7		1	2	2	2	0	0	0	0	0	0	0	0	0	0	0	0	0	0	0	0	0	0	0	0	0	0	0	0	0	0	0	1	0	0	0	0	0	0	0	0	0	0
Q9SHE8	Q9SHE8	4	4	4	Photosystem I reaction center subunit III, chloroplastic	PSAF		1	4	4	4	2	1	1	1	1	2	0	0	0	0	0	0	0	0	0	0	2	1	0	0	0	3	0	2	1	1	0	2	2	2	2	1	1	3	2	2	1	0
Q9SI75	Q9SI75	5	5	5	Elongation factor G, chloroplastic	CPEFG		1	5	5	5	2	0	0	0	0	2	0	1	1	1	0	0	0	0	1	0	0	1	0	0	0	2	0	1	0	1	1	1	1	1	2	0	0	2	3	2	2	1
Q9SIB9;Q42669	Q9SIB9	8;1	8;1	3;0	Aconitate hydratase 2, mitochondrial	ACO2		2	8	8	3	0	0	0	0	0	0	0	0	1	0	0	0	0	0	0	0	0	0	1	1	2	0	0	0	1	2	3	0	0	0	0	0	0	0	0	1	2	1
Q9T043;Q9SIM4	Q9T043;Q9SIM4	1;1	1;1	1;1	60S ribosomal protein L14-2;60S ribosomal protein L14-1	RPL14B;RPL14A	;	2	1	1	1	0	0	0	0	0	0	0	0	0	0	0	0	0	0	0	0	0	0	0	0	0	1	0	0	0	0	0	0	0	1	0	0	0	0	0	0	0	0
Q9SIN5	Q9SIN5	2	2	2	Protein COLD-REGULATED 15B, chloroplastic	COR15B		1	2	2	2	0	0	0	0	0	0	1	0	0	0	0	0	0	0	0	1	0	0	0	0	0	0	0	0	0	0	0	0	0	0	0	0	0	0	0	0	0	0
Q9SIU8-2;Q9SIU8;Q93YW5	Q9SIU8-2;Q9SIU8;Q93YW5	4;4;2	4;4;2	3;3;1	Probable protein phosphatase 2C 20;Probable protein phosphatase 2C 58	PPC3-1.2	;;	3	4	4	3	0	0	0	0	0	0	0	0	0	0	0	0	0	0	0	0	0	0	2	2	2	0	0	0	0	1	1	0	1	0	0	0	0	0	0	0	1	0
Q9SIV0-2;Q9SIV0;Q67Y55-2;Q67Y55	Q9SIV0-2;Q9SIV0;Q67Y55-2;Q67Y55	2;2;1;1	2;2;1;1	2;2;1;1	S-alkyl-thiohydroximate lyase SUR1;Probable aminotransferase TAT1	SUR1	;;;	4	2	2	2	0	0	0	0	0	0	0	0	0	0	0	0	0	0	0	0	0	0	0	0	0	0	0	0	0	0	1	0	0	0	0	0	0	0	0	0	1	1
Q9SJ12	Q9SJ12	3	3	3	Probable ATP synthase 24 kDa subunit, mitochondrial			1	3	3	3	0	0	0	0	0	0	0	0	0	0	0	0	0	0	0	0	0	0	0	0	0	0	0	0	0	0	1	0	0	0	1	0	0	0	0	0	0	0
Q9SJL8	Q9SJL8	5	2	2	S-adenosylmethionine synthase 3	METK3		1	5	2	2	2	0	0	0	0	2	1	1	2	1	1	0	1	1	1	1	1	0	1	2	1	1	0	1	2	2	2	1	1	1	1	1	2	1	1	1	2	2
Q9SJT9	Q9SJT9	1	1	1	Coatomer subunit alpha-2			1	1	1	1	0	0	0	0	0	0	0	0	0	0	0	0	0	0	0	0	0	0	0	0	0	1	0	0	0	0	0	0	0	0	0	0	0	0	1	1	0	0
Q9SJU4	Q9SJU4	19	8	8	Probable fructose-bisphosphate aldolase 1, chloroplastic	FBA1		1	19	8	8	11	7	5	4	5	10	5	6	13	7	6	5	7	5	5	6	4	4	7	10	5	6	3	8	10	10	11	9	9	8	11	8	8	11	10	9	11	11
Q9SK22	Q9SK22	3	1	1	40S ribosomal protein S16-1	RPS16A		1	3	1	1	0	0	0	0	0	0	0	0	0	0	0	0	0	0	0	0	0	0	0	0	0	2	0	1	2	1	0	0	1	1	3	0	1	2	0	2	0	1
Q9SKC1	Q9SKC1	2	2	2	UDP-glycosyltransferase 74C1	UGT74C1		1	2	2	2	0	0	0	0	0	0	0	0	0	0	0	0	0	0	0	0	0	0	2	0	1	0	0	0	0	0	0	0	0	0	0	0	0	0	0	0	0	0
Q9SKK4	Q9SKK4	4	4	4	Probable 2-oxoacid dependent dioxygenase	GSL-OH		1	4	4	4	0	0	0	0	0	0	0	0	0	0	0	0	0	0	0	0	0	0	2	4	2	0	0	0	3	4	2	1	0	0	1	0	0	0	0	0	2	3
Q9SKP6	Q9SKP6	12	12	11	Triosephosphate isomerase, chloroplastic	TIM		1	12	12	11	2	0	0	0	0	0	1	5	4	0	0	0	5	3	3	4	0	0	8	5	4	1	1	0	5	8	8	3	0	0	4	0	5	1	0	0	8	8
Q9SKT0;Q7XAB8	Q9SKT0	8;1	8;1	8;1	Protein THYLAKOID FORMATION 1, chloroplastic	THF1		2	8	8	8	2	0	0	0	0	1	2	5	5	1	0	0	1	2	3	2	0	0	4	4	4	2	0	1	4	4	4	2	1	0	3	2	5	2	1	1	4	4
Q9SKX4	Q9SKX4	1	1	1	50S ribosomal protein L3-1, chloroplastic	RPL3A		1	1	1	1	0	0	0	0	0	0	0	0	0	0	0	0	0	0	0	0	0	0	0	0	0	1	0	1	0	0	0	0	1	0	1	0	0	0	0	0	0	0
Q9SKZ1-2;Q9SKZ1	Q9SKZ1-2;Q9SKZ1	4;4	4;4	4;4	Transcription factor Pur-alpha 1	PURA1	;	2	4	4	4	0	0	0	0	0	0	0	0	0	0	0	0	0	0	0	1	0	0	0	0	1	1	0	1	0	0	0	0	0	0	0	0	0	1	0	1	0	0
Q9SKZ3	Q9SKZ3	1	1	1	40S ribosomal protein S12-2	RPS12C		1	1	1	1	0	0	0	0	0	0	0	0	0	0	0	0	0	0	0	0	0	0	0	0	1	0	0	0	0	0	0	0	0	0	0	0	0	0	0	0	0	0
Q9SL15-6;Q9SL15-4;Q9SL15-3;Q9SL15-2;Q9SL15;Q9SL15-5	Q9SL15-6;Q9SL15-4;Q9SL15-3;Q9SL15-2;Q9SL15;Q9SL15-5	2;2;2;2;2;1	2;2;2;2;2;1	2;2;2;2;2;1	Glycine-rich protein 3	GRP3	;;;;;	6	2	2	2	0	0	0	0	0	0	0	0	0	0	0	0	0	0	0	0	0	0	1	0	0	0	0	0	0	0	0	0	0	0	1	0	0	0	0	0	0	0
Q9SLF7;P51407	Q9SLF7;P51407	2;1	2;1	2;1	60S acidic ribosomal protein P2-2;60S acidic ribosomal protein P2-1	RPP2B;RPP2A	;	2	2	2	2	0	0	0	0	0	0	0	0	0	0	0	0	0	0	0	0	0	0	0	0	0	0	0	0	0	0	0	0	1	0	1	1	0	1	1	0	0	0
Q9SMT7	Q9SMT7	3	3	3	Oxalate--CoA ligase	AAE3		1	3	3	3	0	1	0	0	1	0	0	1	1	0	0	0	0	0	0	0	0	0	0	1	0	0	0	0	2	1	1	1	0	0	1	0	0	0	1	1	2	2
Q9SMU8;Q9LDN9;Q9LDA4;P24101;Q9LHB9	Q9SMU8	10;2;2;2;1	10;2;2;2;1	10;2;2;2;1	Peroxidase 34	PER34		5	10	10	10	3	1	0	1	1	0	4	7	9	1	0	0	2	2	3	0	0	0	6	6	7	4	1	1	7	7	7	7	3	4	8	6	5	3	5	4	6	7
Q9SN86	Q9SN86	6	4	4	Malate dehydrogenase, chloroplastic			1	6	4	4	3	1	0	2	0	3	3	4	4	3	1	1	4	3	4	2	1	1	2	3	3	2	0	0	3	3	3	2	1	0	3	1	3	3	3	0	3	3
Q9SP02	Q9SP02	1	1	1	Peptidyl-prolyl cis-trans isomerase CYP20-1	CYP20-1		1	1	1	1	0	0	0	0	0	0	1	0	0	0	0	0	0	0	0	0	0	0	1	1	0	0	0	0	1	1	1	0	0	0	1	0	0	1	0	0	1	1
Q9SPK5	Q9SPK5	6	6	6	Formate--tetrahydrofolate ligase	THFS		1	6	6	6	0	0	0	0	0	0	0	0	0	0	0	0	0	0	0	0	0	0	0	0	0	1	0	0	0	0	1	1	1	0	0	0	0	0	0	0	1	1
Q9SQI8	Q9SQI8	1	1	1	Dihydrolipoyllysine-residue acetyltransferase component 4 of pyruvate dehydrogenase complex, chloroplastic	LTA2		1	1	1	1	0	0	0	0	0	0	0	0	0	0	0	0	0	0	0	0	0	0	0	0	0	0	0	0	0	0	0	0	1	0	0	0	0	0	0	0	0	0
Q9SR06	Q9SR06	1	1	1	Protein CLP1 homolog	CLPS3		1	1	1	1	0	0	0	0	0	0	0	0	0	0	0	0	0	0	0	0	0	0	0	0	0	0	0	0	0	0	0	0	0	0	0	0	0	0	0	0	0	0
Q9SR19	Q9SR19	1	1	1	Rubisco accumulation factor 2, chloroplastic	RAF2		1	1	1	1	0	0	0	0	0	1	0	0	0	0	0	0	0	0	0	0	0	0	0	0	0	0	0	0	0	0	0	0	0	0	0	0	0	0	0	0	0	0
Q9SR70	Q9SR70	2	2	2	Peptidyl-prolyl cis-trans isomerase FKBP16-4, chloroplastic	FKBP16-4		1	2	2	2	1	0	0	0	0	1	0	0	0	0	0	0	0	0	1	0	0	0	1	1	0	0	0	0	1	0	0	0	0	0	1	2	0	0	0	0	0	0
Q9SR73	Q9SR73	1	1	1	40S ribosomal protein S28-1	RPS28A		1	1	1	1	0	1	0	0	0	0	0	0	0	0	0	0	0	0	0	0	0	0	1	1	0	1	0	1	1	1	1	1	1	1	1	1	1	1	1	1	1	0
Q9SRI1;O64740	Q9SRI1	3;1	3;1	3;1	Protein transport protein SEC13 homolog A	SEC13A		2	3	3	3	0	0	0	0	0	0	0	0	1	0	0	0	1	1	0	0	0	0	2	1	0	0	0	0	1	1	1	0	0	0	0	0	1	0	0	0	2	1
Q9SRT9	Q9SRT9	10	3	3	UDP-arabinopyranose mutase 1	RGP1		1	10	3	3	0	0	0	0	0	0	0	0	0	0	0	0	0	0	0	0	0	0	2	3	2	1	0	0	0	3	3	0	0	0	1	1	1	0	1	1	7	5
Q9SRV5	Q9SRV5	23	6	6	5-methyltetrahydropteroyltriglutamate--homocysteine methyltransferase 2	MS2		1	23	6	6	14	3	2	6	5	13	6	9	10	5	6	7	9	12	14	6	4	4	11	10	11	10	1	7	13	14	15	9	10	8	13	9	11	7	10	9	15	12
Q9SRY5	Q9SRY5	5	1	1	Glutathione S-transferase F7	GSTF7		1	5	1	1	2	0	0	0	1	0	1	2	4	0	0	0	3	1	3	0	0	0	2	3	2	2	0	0	3	2	3	0	0	0	2	1	1	1	1	1	3	3
Q9SRZ6;Q9SLK0;Q8LPJ5	Q9SRZ6	13;3;3	13;3;3	13;3;3	Cytosolic isocitrate dehydrogenase [NADP]	CICDH		3	13	13	13	5	0	0	0	1	1	1	1	1	0	0	0	1	0	1	0	0	0	2	6	5	3	0	3	7	7	6	4	4	4	4	2	3	3	4	4	8	5
Q9SSK5	Q9SSK5	2	2	2	MLP-like protein 43	MLP43		1	2	2	2	0	0	0	0	0	0	0	0	0	0	0	0	0	0	0	0	0	0	1	0	0	0	0	0	0	0	0	0	0	0	0	0	0	0	0	0	2	1
Q9SSK9	Q9SSK9	1	1	1	MLP-like protein 28	MLP28		1	1	1	1	0	0	0	0	0	0	0	0	0	0	0	0	0	0	0	0	0	0	0	0	0	0	0	0	0	0	0	0	0	0	0	0	0	0	0	0	0	0
Q9SSS9	Q9SSS9	9	9	9	ATP synthase subunit delta, chloroplastic	ATPD		1	9	9	9	0	0	0	1	0	0	0	0	0	0	1	1	1	0	0	0	0	0	5	6	7	1	0	0	2	3	5	1	2	1	7	5	4	2	2	2	4	6
Q9STW6	Q9STW6	11	3	3	Heat shock 70 kDa protein 6, chloroplastic	HSP70-6		1	11	3	3	3	1	1	2	2	2	5	5	5	2	0	2	2	2	3	0	1	1	1	7	3	3	0	3	3	4	5	1	1	2	2	0	1	1	0	4	4	6
Q9STX2-2;Q9STX2	Q9STX2-2;Q9STX2	3;3	3;3	3;3	3-oxo-Delta(4,5)-steroid 5-beta-reductase	VEP1	;	2	3	3	3	0	0	0	0	0	0	0	0	0	0	0	0	0	0	0	0	0	0	0	0	0	0	0	0	0	1	3	0	0	0	0	0	0	0	0	0	2	2
Q9STX5	Q9STX5	3	3	3	Endoplasmin homolog	SHD		1	3	3	3	0	0	0	0	0	0	0	0	0	0	0	0	0	0	0	0	0	0	0	0	0	1	0	0	0	1	0	0	2	2	1	1	0	0	0	1	0	0
Q9SU14	Q9SU14	2	2	2	Nudix hydrolase 7	NUDT7		1	2	2	2	0	0	0	0	0	0	0	1	1	0	0	0	0	0	1	0	0	0	1	1	0	0	0	0	1	0	1	0	0	0	0	0	0	0	0	0	2	2
Q9SU40	Q9SU40	2	2	2	Monocopper oxidase-like protein SKU5	SKU5		1	2	2	2	1	1	1	1	1	1	1	1	1	0	0	1	0	1	1	0	1	0	0	0	0	0	0	0	0	0	0	1	1	1	2	0	0	1	1	1	0	0
Q9SUH5-2;Q9SUH5	Q9SUH5-2;Q9SUH5	2;2	2;2	2;2	QWRF motif-containing protein 8	QWRF8	;	2	2	2	2	0	0	0	0	0	0	0	0	0	0	0	0	0	0	0	0	0	0	0	0	0	0	1	0	0	0	0	0	0	0	0	0	0	0	1	0	0	0
Q9SUI4	Q9SUI4	2	2	2	Photosystem I reaction center subunit XI, chloroplastic	PSAL		1	2	2	2	0	0	0	0	0	1	0	0	0	0	0	0	0	0	0	0	0	0	0	0	0	2	0	1	1	0	0	0	1	0	1	1	1	1	0	1	0	0
Q9SUI7;Q9SUI6	Q9SUI7;Q9SUI6	2;2	2;2	2;2	Photosystem I reaction center subunit VI-1, chloroplastic;Photosystem I reaction center subunit VI-2, chloroplastic	PSAH1;PSAH2	;	2	2	2	2	0	0	0	0	0	0	0	0	0	0	0	0	0	0	0	0	0	0	0	0	0	0	0	0	1	0	1	1	0	0	0	0	0	0	0	0	0	0
Q9SUQ8	Q9SUQ8	1	1	1	Dirigent protein 6	DIR6		1	1	1	1	0	0	0	0	0	0	0	0	0	0	0	0	0	0	0	0	0	0	0	0	0	0	0	0	0	0	1	0	0	0	0	0	0	0	0	0	1	0
Q9SUR6;Q9SUR6-2	Q9SUR6;Q9SUR6-2	11;9	11;9	11;9	Cystine lyase CORI3	CORI3	;	2	11	11	11	3	0	0	1	2	2	0	0	0	1	0	1	0	0	0	0	3	3	0	0	0	1	0	2	0	0	0	0	4	5	5	1	1	6	5	7	0	0
Q9SUW2	Q9SUW2	2	2	2	Adenine phosphoribosyltransferase 3	APT3		1	2	2	2	1	0	0	0	0	0	0	1	1	1	0	0	0	0	0	1	0	0	1	1	1	1	0	0	1	1	0	0	1	0	1	0	1	0	1	1	1	1
Q9SV20;Q9SV21	Q9SV20;Q9SV21	2;1	2;1	2;1	Coatomer subunit beta-2;Coatomer subunit beta-1		;	2	2	2	2	0	0	0	0	0	0	0	0	0	0	0	0	0	0	0	0	1	0	0	0	0	0	0	0	0	0	0	0	1	0	0	0	0	0	0	0	0	0
Q9SV68	Q9SV68	3	3	3	Putative quinone-oxidoreductase homolog, chloroplastic			1	3	3	3	0	0	0	0	0	0	0	1	1	0	0	0	0	0	0	0	0	1	0	1	0	0	0	0	0	0	0	0	0	0	1	0	0	0	0	0	0	0
Q9SVM0	Q9SVM0	2	2	2	BTB/POZ domain-containing protein At3g50780			1	2	2	2	0	0	0	0	0	0	0	0	0	0	0	0	0	0	0	0	0	0	0	0	0	0	0	1	0	0	0	0	0	0	0	0	0	0	0	0	1	0
Q9SW09	Q9SW09	6	6	1	40S ribosomal protein S10-1	RPS10A		1	6	6	1	1	0	0	0	1	1	0	0	0	0	0	0	0	0	0	0	0	0	1	3	1	3	0	1	3	3	3	1	1	2	2	1	1	2	2	1	4	3
Q9SW18-2;Q9SW18	Q9SW18-2;Q9SW18	6;6	6;6	6;6	Magnesium protoporphyrin IX methyltransferase, chloroplastic	CHLM	;	2	6	6	6	1	0	0	0	0	0	0	0	2	0	0	0	0	0	0	0	0	0	3	3	2	0	0	0	2	3	3	0	0	0	1	0	1	0	0	0	4	3
Q9SW33	Q9SW33	1	1	1	Thylakoid lumenal 17.9 kDa protein, chloroplastic			1	1	1	1	0	0	0	0	0	0	0	0	0	0	0	0	0	0	0	0	0	0	0	0	1	0	0	0	0	0	0	0	0	0	0	0	0	0	0	0	0	0
Q9SX22	Q9SX22	1	1	1	30S ribosomal protein 3-1, chloroplastic			1	1	1	1	0	0	0	0	0	0	0	0	0	0	0	0	0	0	0	0	0	0	0	0	0	0	0	0	0	0	0	0	0	0	0	0	0	1	1	1	0	0
Q9SX78	Q9SX78	1	1	1	Probable carboxylesterase 2	CXE2		1	1	1	1	0	0	0	0	0	0	0	0	0	0	0	0	0	0	0	0	0	0	0	1	0	0	0	0	0	1	0	0	0	0	0	0	0	0	0	0	0	0
Q9SXJ6	Q9SXJ6	2	2	2	ATP-dependent Clp protease proteolytic subunit 3, chloroplastic	CLPP3		1	2	2	2	0	0	0	0	0	0	0	0	0	0	0	0	0	0	0	0	0	0	0	0	0	1	1	0	0	0	0	0	0	0	0	0	0	0	0	0	0	0
Q9SXS7	Q9SXS7	2	1	1	Bifunctional L-3-cyanoalanine synthase/cysteine synthase D2	CYSD2		1	2	1	1	0	0	0	0	0	0	0	0	0	0	0	0	0	1	0	1	0	0	0	0	0	0	0	0	0	0	0	0	0	0	0	1	0	0	0	0	1	0
Q9SYP2;Q9C9K3	Q9SYP2	3;1	3;1	3;1	Pyrophosphate--fructose 6-phosphate 1-phosphotransferase subunit alpha 1	PFP-ALPHA1		2	3	3	3	0	0	0	0	0	0	0	0	1	0	0	0	0	0	0	0	0	0	0	0	0	0	0	0	0	0	2	0	0	0	0	0	0	0	0	0	1	0
Q9SYT0	Q9SYT0	13	13	13	Annexin D1	ANN1		1	13	13	13	1	0	0	0	0	0	1	1	1	0	0	0	0	0	0	0	1	0	5	3	4	2	1	4	6	8	6	3	6	4	6	2	4	6	7	4	8	4
Q9SZ11	Q9SZ11	2	1	1	Glycerophosphodiester phosphodiesterase GDPDL3	GDPDL3		1	2	1	1	0	0	0	0	0	0	0	1	1	0	0	0	0	0	0	0	0	0	0	1	0	0	0	0	0	2	2	0	2	0	1	1	1	2	1	2	0	0
Q9SZJ5;Q94C74;Q94C74-2	Q9SZJ5	19;7;7	19;7;7	19;7;7	Serine hydroxymethyltransferase 1, mitochondrial	SHM1		3	19	19	19	6	3	2	2	1	6	0	1	6	4	5	4	1	3	2	2	2	2	11	12	13	8	1	4	9	12	11	7	8	4	5	4	4	8	11	9	13	14
Q9SZW7	Q9SZW7	2	2	2	GDSL esterase/lipase At4g30140			1	2	2	2	0	0	0	0	0	0	0	0	0	0	0	0	0	0	0	0	0	0	0	0	0	0	0	0	0	1	0	1	0	0	0	0	0	0	0	0	0	0
Q9SZX3	Q9SZX3	3	3	3	Argininosuccinate synthase, chloroplastic			1	3	3	3	1	0	0	0	0	1	0	0	0	0	0	0	0	0	0	0	1	0	0	0	0	0	0	1	0	0	0	0	0	1	0	0	0	0	0	0	0	0
Q9T076	Q9T076	1	1	1	Early nodulin-like protein 2			1	1	1	1	0	1	0	0	0	0	0	0	0	0	0	1	0	0	0	0	0	0	1	0	0	0	0	1	1	0	0	1	1	1	1	1	0	1	1	1	0	0
Q9T0A4	Q9T0A4	2	2	2	NAD(P)H-quinone oxidoreductase subunit S, chloroplastic	ndhS		1	2	2	2	0	0	0	0	0	0	0	0	0	0	0	0	0	0	0	0	0	0	0	0	0	0	0	0	0	0	1	0	0	0	0	0	0	1	0	0	0	0
Q9XEX2	Q9XEX2	3	3	3	Peroxiredoxin-2B	PRXIIB		1	3	3	3	0	0	0	0	0	0	0	1	1	0	0	0	1	0	1	0	0	0	0	1	1	1	0	0	1	1	1	0	0	0	1	0	1	0	0	0	1	1
Q9XF88;Q9XF88-2	Q9XF88	3;1	2;1	2;1	Chlorophyll a-b binding protein CP29.2, chloroplastic	LHCB4.2		2	3	2	2	1	1	1	0	0	1	0	0	0	0	1	0	0	0	0	0	0	0	1	1	0	2	1	1	1	1	0	2	2	2	2	1	2	2	2	2	1	1
Q9XF89	Q9XF89	7	7	7	Chlorophyll a-b binding protein CP26, chloroplastic	LHCB5		1	7	7	7	2	0	1	0	2	1	0	0	0	1	0	0	0	0	0	0	0	0	3	0	1	4	2	3	2	1	2	2	3	3	2	3	3	2	2	6	3	2
Q9XF91	Q9XF91	5	5	5	Photosystem II 22 kDa protein, chloroplastic	PSBS		1	5	5	5	2	2	1	0	2	0	0	1	2	0	0	0	0	0	1	0	0	0	2	1	1	2	0	1	1	2	1	2	2	2	3	2	2	3	2	2	1	2
Q9XFH8	Q9XFH8	2	2	2	Thioredoxin F1, chloroplastic			1	2	2	2	0	0	0	0	0	0	0	0	0	0	0	0	0	0	0	0	0	0	1	1	0	0	0	0	0	1	1	0	0	0	0	0	0	0	0	0	2	2
Q9XFH9	Q9XFH9	1	1	1	Thioredoxin F2, chloroplastic			1	1	1	1	0	0	0	0	0	0	0	0	0	0	0	0	0	0	0	0	0	0	0	0	0	0	0	0	0	0	0	0	0	0	0	0	0	0	0	0	0	0
Q9XFT3-2;Q9XFT3	Q9XFT3-2;Q9XFT3	11;10	11;10	9;8	Oxygen-evolving enhancer protein 3-1, chloroplastic	PSBQ1	;	2	11	11	9	3	2	1	5	2	1	2	4	5	3	2	1	4	4	4	3	2	1	6	6	6	3	0	2	7	6	8	5	2	4	8	7	5	5	4	6	6	6
Q9XH75	Q9XH75	1	1	1	Sec-independent protein translocase protein TATB, chloroplastic	TATB		1	1	1	1	0	0	0	0	0	0	0	0	0	0	0	0	0	0	0	0	0	0	0	0	0	0	0	0	0	0	0	0	0	0	1	0	0	0	0	0	1	0
Q9XI01;Q9SRG3	Q9XI01	4;1	4;1	4;1	Protein disulfide isomerase-like 1-1	PDIL1-1		2	4	4	4	0	0	0	0	0	0	1	0	0	0	0	0	0	0	0	0	0	0	1	1	1	0	0	0	0	0	1	0	0	0	0	0	0	0	0	0	0	1
Q9XI36-2;Q9XI36	Q9XI36-2;Q9XI36	1;1	1;1	1;1	Methyl-CpG-binding domain-containing protein 10	MBD10	;	2	1	1	1	0	0	0	0	0	0	0	0	0	0	0	0	0	0	0	0	0	0	0	0	0	0	0	0	0	0	0	0	0	0	0	0	0	0	0	0	0	0
Q9XIP8	Q9XIP8	2	2	2	Protein CDI	CDI		1	2	2	2	0	0	0	0	0	0	0	0	0	0	0	0	0	1	0	0	0	0	1	1	0	0	0	0	0	0	0	0	0	0	0	0	0	0	0	0	0	0
Q9XJ36	Q9XJ36	4	4	4	ATP-dependent Clp protease proteolytic subunit-related protein 2, chloroplastic	CLPR2		1	4	4	4	2	1	0	0	1	1	0	0	1	0	0	0	1	1	1	0	1	0	2	2	3	2	1	0	2	2	2	1	0	1	1	0	0	1	0	0	2	2
Q9ZNZ7;Q9ZNZ7-2;Q9T0P4	Q9ZNZ7;Q9ZNZ7-2	29;29;7	29;29;7	29;29;7	Ferredoxin-dependent glutamate synthase 1, chloroplastic/mitochondrial	GLU1	;	3	29	29	29	1	1	0	1	0	4	0	0	0	3	1	1	0	0	0	0	3	3	0	0	0	5	4	6	4	6	6	6	9	7	9	2	3	15	12	20	4	4
Q9ZP05;O82399	Q9ZP05	11;1	11;1	11;1	Malate dehydrogenase, glyoxysomal			2	11	11	11	4	3	3	3	2	5	1	3	2	4	1	3	3	3	4	2	3	4	5	6	5	4	1	2	6	5	6	4	3	4	7	4	6	5	6	6	5	6
Q9ZP06;Q9LKA3	Q9ZP06;Q9LKA3	12;7	12;7	10;5	Malate dehydrogenase 1, mitochondrial;Malate dehydrogenase 2, mitochondrial		;	2	12	12	10	6	3	2	4	2	5	5	9	11	5	4	3	8	5	8	5	2	1	5	5	6	4	0	1	5	4	6	3	4	1	8	3	6	6	7	2	7	7
Q9ZPF5;P46637	Q9ZPF5	10;4	10;4	10;4	Arginase 2, mitochondrial	ARGAH2		2	10	10	10	2	2	2	2	2	3	0	0	0	2	2	2	0	0	0	0	3	3	0	0	0	3	2	3	1	0	2	3	6	6	5	3	2	3	5	6	1	0
Q9ZQQ0	Q9ZQQ0	3	3	3	Serine carboxypeptidase-like 26	SCPL26		1	3	3	3	0	0	0	0	0	0	0	0	0	0	0	0	0	0	0	0	0	0	0	0	0	0	0	0	1	0	0	0	0	0	0	0	0	0	0	0	2	0
Q9ZQX4	Q9ZQX4	1	1	1	V-type proton ATPase subunit F	VHA-F		1	1	1	1	0	0	0	0	0	0	0	0	0	0	0	0	0	0	0	0	0	0	0	0	0	0	0	0	0	0	0	0	0	0	0	0	0	0	0	0	1	1
Q9ZR03-2;Q9ZR03	Q9ZR03-2;Q9ZR03	3;3	3;3	3;3	Cytochrome b6-f complex iron-sulfur subunit, chloroplastic	petC	;	2	3	3	3	0	0	0	0	0	0	0	0	0	0	0	0	0	0	0	0	0	0	1	0	0	0	0	0	1	1	2	0	1	0	1	1	1	1	1	1	1	0
Q9ZRW8;Q9SHH6;Q9M9F1	Q9ZRW8	10;2;1	10;2;1	10;2;1	Glutathione S-transferase U19	GSTU19		3	10	10	10	3	1	0	0	1	1	0	2	2	0	0	0	1	1	4	0	0	0	3	2	1	1	0	0	3	3	3	1	0	0	1	1	3	1	0	0	5	3
Q9ZSJ6	Q9ZSJ6	1	1	1	Glycine-rich protein 3 short isoform	GRP3S		1	1	1	1	0	0	0	0	0	0	0	0	0	0	0	0	0	0	0	0	0	0	0	0	0	0	0	0	1	0	1	0	0	0	0	0	0	0	0	0	0	1
Q9ZSK4;Q39251;Q9ZSK3;Q39250	Q9ZSK4	5;1;1;1	5;1;1;1	5;1;1;1	Actin-depolymerizing factor 3	ADF3		4	5	5	5	0	0	0	0	0	1	0	2	2	1	0	0	0	0	1	0	0	0	3	3	3	1	1	1	3	3	4	2	0	1	2	1	1	0	0	1	4	4
Q9ZST4	Q9ZST4	4	4	4	Nitrogen regulatory protein P-II homolog	GLB1		1	4	4	4	0	0	0	0	0	0	0	1	1	0	0	0	0	0	1	0	0	0	1	0	0	0	0	0	0	0	0	0	0	0	1	1	1	0	0	0	1	0
Q9ZU52	Q9ZU52	4	1	1	Probable fructose-bisphosphate aldolase 3, chloroplastic	FBA3		1	4	1	1	2	1	0	0	1	3	1	3	3	2	1	1	3	2	2	1	1	1	1	2	0	0	0	2	0	2	1	1	3	2	3	0	1	3	3	2	1	1
Q9ZUB3;O48661	Q9ZUB3;O48661	2;1	2;1	2;1	Spermidine synthase 1;Spermidine synthase 2	SPDSYN1;SPDSYN2	;	2	2	2	2	0	0	0	0	0	0	0	0	0	0	0	0	0	0	0	0	0	0	1	0	0	0	0	0	0	0	1	0	0	0	0	0	0	0	0	0	0	2
Q9ZUC1	Q9ZUC1	6	6	6	Quinone oxidoreductase-like protein At1g23740, chloroplastic			1	6	6	6	0	0	0	1	0	0	2	4	3	0	0	0	1	0	2	0	0	0	0	0	1	0	0	0	0	0	0	0	0	0	2	1	0	0	0	0	0	0
Q9ZUG4-2;Q9ZUG4	Q9ZUG4-2;Q9ZUG4	1;1	1;1	1;1	Methylthioribose-1-phosphate isomerase		;	2	1	1	1	0	0	0	0	0	0	0	1	1	0	0	0	0	1	0	0	0	0	0	0	0	0	0	0	0	0	0	0	0	0	0	0	0	0	0	0	0	0
Q9ZUU4	Q9ZUU4	7	7	5	RNA-binding protein CP29B, chloroplastic	CP29B		1	7	7	5	0	0	0	0	0	1	1	0	1	0	0	0	0	0	0	1	0	0	3	3	4	3	2	4	3	2	4	3	2	3	3	3	3	4	4	1	3	4
Q9ZUX4	Q9ZUX4	2	2	2	Uncharacterized protein At2g27730, mitochondrial			1	2	2	2	2	1	0	0	1	0	0	1	2	1	0	0	0	0	1	1	0	0	0	1	2	0	0	0	2	1	2	2	1	0	2	0	0	2	1	0	2	2
Q9ZV06	Q9ZV06	1	1	1	Probable acetyltransferase NATA1-like			1	1	1	1	1	0	0	0	0	0	0	0	0	0	0	0	0	0	0	0	0	0	0	0	0	0	0	0	0	0	0	0	0	0	0	0	0	0	0	0	0	0
Q9ZVF3	Q9ZVF3	1	1	1	MLP-like protein 328	MLP328		1	1	1	1	1	1	1	1	1	1	1	1	1	1	1	0	1	1	1	1	0	0	1	0	0	0	0	0	1	0	1	0	0	0	1	1	0	1	0	0	0	1
Q9ZVL6	Q9ZVL6	3	3	3	UPF0603 protein At1g54780, chloroplastic			1	3	3	3	0	0	0	0	0	0	0	0	1	0	0	0	0	0	0	0	0	0	0	1	1	1	0	0	0	0	0	0	0	0	1	1	1	1	1	1	1	0
Q9ZW35	Q9ZW35	1	1	1	Proliferating cell nuclear antigen 2	PCNA2		1	1	1	1	0	0	0	0	0	0	0	0	0	0	0	0	0	0	0	0	0	0	0	0	0	0	0	0	0	0	0	0	0	0	0	0	0	0	0	0	0	0
Q9ZW85;Q9LYT7;Q9ZW84	Q9ZW85	4;1;1	4;1;1	4;1;1	3-isopropylmalate dehydratase small subunit 3			3	4	4	4	0	0	0	0	0	0	0	0	0	0	0	0	0	0	0	0	0	0	0	1	1	0	0	0	0	0	1	0	0	0	0	0	0	0	0	0	3	0
REV__F4K2A1-2;REV__F4K2A1	REV__F4K2A1-2;REV__F4K2A1	1;1	1;1	1;1			;	2	1	1	1	0	0	0	0	0	0	0	0	0	0	0	0	0	1	0	0	0	0	0	0	0	0	0	0	0	0	0	0	0	0	0	0	0	0	0	0	0	0
REV__Q39183	REV__Q39183	1	1	1				1	1	1	1	0	0	0	0	0	0	0	0	0	0	0	0	0	0	0	0	0	0	0	0	0	1	0	1	1	1	0	1	1	1	0	0	0	0	1	1	0	0
REV__Q42374	REV__Q42374	1	1	1				1	1	1	1	0	0	0	0	0	0	0	0	0	0	0	0	0	0	0	0	0	0	0	0	0	0	0	0	0	0	0	0	0	0	0	0	0	0	0	0	0	0
REV__Q42569	REV__Q42569	1	1	1				1	1	1	1	0	0	0	0	0	0	0	0	0	0	0	0	0	0	0	0	0	0	0	0	0	0	0	0	0	0	0	0	0	0	0	0	0	0	0	0	0	0
REV__Q84VX0	REV__Q84VX0	1	1	1				1	1	1	1	0	0	0	0	0	0	0	0	0	0	0	0	0	0	0	0	0	0	0	0	0	0	0	0	1	0	1	0	0	0	0	0	0	0	0	0	1	0
REV__Q8RWJ7-3;REV__Q8RWJ7;REV__Q8RWJ7-2	REV__Q8RWJ7-3;REV__Q8RWJ7;REV__Q8RWJ7-2	2;2;2	2;2;2	2;2;2			;;	3	2	2	2	1	1	0	0	0	0	0	0	0	0	0	0	0	0	0	0	0	0	0	0	0	1	0	0	0	0	0	1	1	0	1	1	0	1	0	1	0	0
REV__Q9FGI1	REV__Q9FGI1	2	2	2				1	2	2	2	0	0	0	0	1	0	0	0	1	0	0	0	0	0	0	0	0	0	0	0	0	0	0	0	0	0	0	0	0	0	0	0	0	0	0	0	0	0
REV__Q9LFR7	REV__Q9LFR7	1	1	1				1	1	1	1	0	0	0	0	0	0	0	0	0	0	0	0	0	0	0	0	0	0	0	0	0	0	0	0	0	0	0	0	0	0	0	0	0	0	0	0	0	0
REV__Q9LJF5	REV__Q9LJF5	2	2	2				1	2	2	2	0	1	0	1	0	0	0	0	0	0	0	0	0	0	0	0	0	0	0	0	0	0	0	0	0	0	0	0	0	0	0	0	0	0	0	0	0	0
REV__Q9M347	REV__Q9M347	1	1	1				1	1	1	1	0	0	0	0	0	0	0	0	1	0	0	0	0	0	0	0	0	0	0	0	0	0	0	0	0	0	0	0	0	1	1	0	0	0	0	0	0	1
REV__Q9SAK0	REV__Q9SAK0	1	1	1				1	1	1	1	0	0	0	0	0	0	0	0	0	0	0	0	0	0	0	0	0	0	0	0	0	0	0	0	0	0	0	0	0	0	0	0	0	0	0	0	0	0
REV__Q9SH30	REV__Q9SH30	1	1	1				1	1	1	1	0	0	0	0	0	0	0	0	0	0	0	0	0	0	0	0	0	0	0	0	0	1	0	0	0	0	0	0	0	1	0	0	0	0	0	0	0	0
[truncated: 320 more columns]

## Sheet: Table S3
Table S3. Summary of glycated proteins, peptides and modification sites for CML/CMA, M-GH1, GH1 and FL
Experiment	Proteins	Peptides	Modification sites
Diurnal	544	3551	522
Heat	182	1589	502
Light	196	1742	560
Drought	735	4338	1863
